# Supplementary material for: Diverse cell-specific patterns of alternative polyadenylation in Drosophila
Source: Nat Commun. 2022 Sep 13;13:5372. doi: 10.1038/s41467-022-32305-0 (PMC9470587; doi:10.1038/s41467-022-32305-0)
Supplement: Supplementary file 3 — Supplementary Data 1 [file 41467_2022_32305_MOESM3_ESM.xlsx]

## Sheet: TableS1_PSI_meta_table
Symbol	prefollicle_cell_stalk_follicle_cell	escort_cell	gustatory_receptor_neuron	perineurial_glial_sheath	adult_reticular_neuropil_associated_glial_cell	hemocyte	spermatocyte	adult_oenocyte	enteroendocrine_cell	multidendritic_neuron	epithelial_cell	subperineurial_glial_cell	adult_tracheal_cell	female_reproductive_system	follicle_cell	adult_hindgut	scolopidial_neuron	leg_muscle_motor_neuron	eo_support_cell	adult_ventral_nervous_system	adult_fat_body	polar_follicle_cell	adult_glial_cell	CNS_surface_associated_glial_cell	adult_peripheral_nervous_system	cell_body_glial_cell	follicle_cell_St._9.	muscle_cell	male_accessory_gland	indirect_flight_muscle	germline_cell	leg_taste_bristle_chemosensory_neuron	midgut	ovary_cell	testis	hemocyte1	adult_oenocyte1	epithelial_cell1	epidermal_cell_of_the_abdominal_posterior_compartment	adult_salivary_gland	adult_tracheal_cell1	adult_ventral_nervous_system1	adult_fat_body1	epidermal_cell_that_specialized_in_antimicrobial_response	adult_glial_cell1	adult_peripheral_nervous_system1	muscle_cell1	tendon_cell	indirect_flight_muscle1
CG11601	1	1	NA	0.762	0.211	NA	0	0.086	0.131	NA	0.264	NA	0.222	0.77	0.362	1	0.832	0.428	0.169	0.354	0.174	NA	NA	1	0.687	1	1	0.356	0.194	NA	0.42	0.168	1	0.103	0	0	0.21	0.192	NA	NA	0.277	0.168	0.272	0.117	0.137	NA	0.1	0.616	0.654
CG3625	NA	0.785	1	0.692	1	0.127	0	0.257	0.376	0.967	0.111	0	0.368	0.199	0.208	0.026	0.694	0.959	1	0.941	0.269	NA	0.711	NA	0.909	0.285	0.125	0.43	0.077	0.376	0.902	0.525	0.403	0	0	0.359	0.468	0.223	0	0	0.395	1	0.117	0.08	0.307	1	0.179	0.066	0.124
Plc21C	0.167	0.346	0	0.075	0.755	0.436	NA	0.137	0.359	0.698	0.563	0.358	0.251	0.073	0.13	0.17	0.722	0.895	0.305	0.732	0.191	0	0.295	0.883	0.691	0.213	0.145	0.283	0.272	0.637	0.105	0.505	0.462	0.146	NA	0.079	0.13	0.475	0	0.333	0.206	0.631	0.284	0.431	0.674	0.7	0.674	0.184	0.844
crq	1	1	NA	0.707	0.488	0.564	1	0.523	0.656	0.545	0.394	0.555	0.56	0.512	0.344	1	0.947	0.785	0.419	0.492	0.417	NA	0.789	1	0.708	0.852	0.499	0.322	0.94	0.735	0.384	0.793	0.6	0.16	NA	0.528	0.418	0.704	0.611	0	0.569	0.683	0.524	0.471	0.596	0.927	0.51	0.69	0.537
Sf3b1	0.329	0.138	NA	NA	NA	NA	NA	NA	0	NA	NA	0	0.912	NA	0.427	NA	0.045	NA	0.453	NA	NA	NA	NA	NA	NA	NA	0	NA	NA	NA	NA	0	NA	0	NA	NA	NA	0	NA	NA	NA	NA	0.78	NA	0	NA	0.146	0	0
CG13689	0.029	0.078	NA	NA	0.051	0.077	NA	0.15	NA	NA	0.08	0.149	0.026	0.202	0.108	0.375	0.016	0	0.062	0.107	0.055	0	0.098	NA	0.133	0.049	NA	0.105	0.128	0.036	0.035	0.024	0	0	NA	0.027	0.104	0.037	NA	0	0.019	0.046	NA	0.003	NA	NA	0.02	NA	0
FBgn0000497	NA	1	NA	NA	NA	NA	NA	NA	NA	NA	1	NA	1	NA	NA	NA	NA	NA	1	NA	NA	0	NA	0	NA	NA	NA	NA	NA	NA	NA	1	NA	NA	NA	NA	NA	NA	1	NA	NA	NA	NA	NA	NA	NA	NA	NA	NA
CG15824	NA	NA	NA	NA	NA	NA	0.608	NA	NA	NA	NA	NA	NA	NA	NA	NA	NA	NA	NA	NA	NA	NA	NA	0	NA	NA	NA	NA	NA	NA	NA	NA	NA	NA	NA	NA	NA	NA	NA	NA	NA	NA	NA	NA	NA	NA	NA	NA	NA
IA-2	NA	0.179	0.678	0.743	1	1	0.577	NA	0.734	0.884	0.945	1	1	1	NA	1	1	0.919	0.497	0.964	NA	0.411	0.928	0.566	0.964	NA	0.177	0.822	0.604	1	NA	0.905	NA	NA	NA	NA	NA	NA	NA	NA	0.618	0.981	NA	NA	1	0.986	0.987	0.03	1
CG4629	NA	NA	NA	0.354	NA	0.335	NA	0.962	0.898	0.95	NA	1	NA	NA	0.9	0.952	0.961	0.961	NA	0.977	0.972	0	0.958	0.992	0.955	0.767	NA	0.778	NA	0.95	NA	1	NA	NA	NA	0.529	0.904	NA	NA	0	1	0.957	1	NA	1	1	0.868	NA	0.808
CG4577	NA	NA	1	NA	1	NA	NA	NA	0.71	0.926	0.826	1	1	0.214	NA	NA	0.992	0.899	NA	0.933	0.592	NA	NA	1	0.947	NA	NA	NA	NA	NA	NA	0.976	NA	NA	1	NA	NA	NA	NA	NA	NA	0.815	0.183	NA	NA	0.369	0.643	NA	1
robo3	NA	NA	NA	NA	NA	NA	1	NA	NA	0.012	NA	NA	NA	NA	NA	NA	0.057	0.019	NA	0.056	NA	NA	NA	NA	0.08	NA	NA	NA	NA	NA	NA	0.002	NA	NA	NA	NA	NA	NA	NA	NA	NA	0.023	NA	NA	NA	0	NA	NA	NA
cpb	0.326	0.967	1	0.712	0.066	0.951	0	0.911	0.944	0.833	0.9	0.789	0.829	0.941	0.924	0.792	0.99	1	0.948	0.903	0.916	NA	1	0	0.94	0.884	1	0.894	0.939	0.864	0.967	0.928	1	1	NA	0.704	0.907	0.773	NA	NA	0.661	1	0.841	1	1	1	0.966	0.988	0.976
frtz	NA	1	NA	1	1	1	1	1	NA	1	1	NA	NA	1	1	NA	1	1	1	1	1	NA	1	NA	1	1	0	1	NA	1	NA	1	NA	NA	1	1	1	1	NA	1	1	1	1	1	1	NA	1	NA	1
CG31664	NA	NA	NA	NA	NA	NA	NA	NA	NA	NA	NA	1	NA	NA	NA	NA	NA	NA	NA	NA	NA	NA	NA	NA	NA	NA	0	NA	NA	NA	NA	NA	NA	NA	NA	NA	NA	NA	NA	NA	NA	NA	NA	NA	NA	NA	NA	NA	NA
CG4238	0.82	0.077	0.923	0.797	0.655	0.736	NA	NA	NA	0.949	0.694	NA	0.269	NA	0.58	NA	0.902	0.894	NA	0.879	NA	0	NA	1	0.931	0.585	NA	0.544	0.476	NA	0.611	0.9	NA	0.742	NA	NA	NA	NA	NA	NA	NA	0.917	NA	NA	NA	0.933	NA	NA	NA
Su(dx)	0.066	0.233	0.94	0.345	0.293	0.884	NA	0.689	0.785	0.859	0.512	0.519	0.619	0.826	0.437	0.892	0.951	0.981	0.84	0.73	0.514	0.599	0.461	NA	0.904	0.862	1	0.488	0.818	0.47	0.394	0.436	0.084	0.3	NA	0.539	0.424	0.686	0.657	0.667	0.294	0.951	0.826	0.45	0.171	0.835	0.952	1	0.952
dpr3	NA	NA	1	NA	0.126	0.425	0.221	NA	NA	1	NA	NA	NA	NA	NA	NA	0.882	0.888	NA	0.887	NA	NA	NA	NA	0.818	NA	NA	NA	0.31	NA	NA	0.929	NA	NA	0	0.326	NA	NA	NA	NA	NA	0.658	NA	NA	NA	0.023	NA	NA	NA
CG4259	NA	1	NA	0.403	NA	0.358	1	NA	NA	NA	NA	NA	NA	NA	NA	NA	NA	NA	0.015	NA	0.697	NA	NA	NA	NA	NA	NA	NA	NA	NA	NA	NA	1	1	NA	0.993	NA	NA	NA	1	NA	0.134	1	NA	NA	NA	NA	NA	0.142
AIF	1	1	1	1	0.732	0.563	0.862	0.956	1	1	0.97	NA	1	1	0.992	1	1	1	1	0.983	0.986	1	1	NA	0.945	0.992	1	0.985	1	0.988	0.996	0.903	1	1	1	1	1	NA	NA	NA	1	1	0.992	NA	NA	1	NA	1	NA
sau	0.121	0.757	NA	1	1	1	0.236	0.729	1	1	0.867	1	1	1	0.577	0.544	0.643	1	1	0.951	0.581	0.414	0.962	0	0.962	0.881	1	0.876	0.785	0.985	0.993	1	0.34	0.554	0	1	0.476	1	1	0.5	1	1	0.952	1	0.658	0.378	0.524	1	1
Rab5	0.468	0.648	1	0.362	0.485	0.618	0	0.68	0.419	0.623	0.508	0.876	0.772	0.536	0.565	0.669	0.873	0.453	0.609	0.665	0.558	0	0.589	0	0.628	0.572	0.851	0.842	0.785	0.489	0.713	0.743	1	0.305	1	0.523	0.507	0.485	0.63	0	0.558	0.483	0.67	0.624	0.354	0.686	0.414	0.226	0.526
oaf	0.197	0.951	0.5	0.852	1	1	0.082	0.515	1	1	0.459	0.905	1	0.68	0.47	1	0.833	1	0.566	0.993	1	NA	0.469	0.332	0.991	0.994	0.185	0.653	1	0.981	0.997	1	NA	0.686	NA	0.365	0.397	0.252	0.135	NA	1	0.699	0.429	0.918	0.302	0.5	0.413	0.402	0.704
ND-B17.2	0.372	0.811	0.78	0.664	0.905	0.689	0.854	0.87	0.935	1	0.813	0.781	0.844	0.858	0.702	0.712	0.868	0.939	0.762	0.819	0.74	1	0.773	0.951	0.841	0.587	1	0.729	0.962	0.688	0.587	0.827	1	0	1	0.787	0.955	0.785	1	1	0.881	0.929	0.934	0.374	0.662	0.929	0.222	0.487	0.903
Syt1	0.272	0.015	0.205	0.524	NA	0.518	NA	0.466	0.426	0.379	NA	0.718	0.467	NA	NA	NA	0.479	0.401	NA	0.463	NA	NA	0.359	NA	0.406	0.686	NA	NA	NA	NA	0.402	0.351	0.198	NA	NA	NA	0.187	NA	NA	NA	0.712	0.466	NA	NA	NA	0.342	NA	NA	NA
Rbp9	NA	NA	0.381	NA	NA	0.008	0	NA	0.041	0.358	NA	0.153	0.217	0.002	0.075	NA	0.575	0.932	0	0.83	NA	NA	0.176	NA	0.691	0.109	NA	0.069	NA	0.027	NA	0.296	NA	0	0	0.227	NA	0.06	NA	NA	0.006	0.68	0.096	0.044	0.032	0.337	0.06	0.039	0.06
FASN2	0	0.669	0	0.022	0	0.233	NA	0.409	NA	0.646	0.492	NA	0.186	0.43	0.429	0.026	0.332	NA	0.106	0.439	0.445	NA	0.898	NA	0.36	0	0	0.341	NA	0.446	NA	0.644	0.633	0.423	0.942	0.938	0.634	0.903	0.915	1	0.259	0.685	0.769	0.667	0.768	0.731	0.773	0.069	0.53
toc	0.235	0.774	0.962	0.681	0.847	0.949	0.405	0.576	1	1	0.754	0.979	0.834	0.906	0.816	0.939	0.843	0.866	0.704	0.904	0.804	0.952	0.934	0.731	0.864	0.962	0.087	0.81	0.975	0.876	0.99	0.975	NA	0.923	1	0.908	0.668	0.768	0.206	0.068	0.601	0.936	0.93	0.886	0.672	0.897	0.824	0.819	0.822
Mad	0	0.095	0.85	0.394	0.647	0.592	0	0.503	0	0	0.319	0.189	0.45	0.516	0.144	0.44	0.612	0.661	0.447	0.457	0.332	0.065	0.242	0	0.542	0.508	0.232	0.272	0.59	0.25	0.127	0.667	0	0.055	0.705	0.439	0.723	0.419	0	0	0.525	0.415	0.635	0.249	0.511	0.578	0.462	0.292	0.657
CG3285	NA	NA	NA	NA	1	NA	NA	NA	NA	0	NA	NA	NA	NA	NA	NA	NA	1	NA	NA	NA	NA	NA	NA	NA	NA	NA	NA	NA	NA	NA	1	1	NA	NA	NA	NA	NA	NA	NA	NA	NA	NA	NA	NA	NA	NA	NA	NA
CG42460	NA	NA	NA	NA	NA	NA	NA	NA	NA	NA	NA	NA	NA	NA	NA	NA	0	NA	NA	NA	NA	NA	NA	NA	NA	NA	NA	NA	0.627	NA	NA	0.711	NA	NA	NA	NA	NA	NA	NA	NA	NA	NA	NA	NA	NA	NA	NA	NA	NA
Pif1	0	0	NA	NA	0.42	1	NA	NA	NA	NA	NA	NA	NA	NA	0.096	NA	NA	NA	NA	NA	NA	NA	NA	NA	NA	NA	0	0.563	NA	NA	NA	NA	NA	NA	NA	NA	NA	NA	NA	NA	NA	NA	NA	NA	NA	NA	NA	NA	NA
FBgn0053123	NA	1	NA	1	1	1	NA	0.949	0.989	NA	0.973	0.976	1	0.792	0.976	0.169	0.95	0.872	1	0.965	0.967	1	0.318	0	0.883	1	1	0.957	0.991	0.979	0.917	1	1	1	NA	NA	0.945	NA	NA	NA	1	NA	NA	NA	NA	1	NA	NA	NA
Ugt36A1	0	0	NA	NA	NA	1	NA	NA	NA	NA	NA	NA	NA	NA	NA	1	NA	NA	NA	NA	NA	NA	0	NA	NA	NA	NA	NA	NA	NA	NA	NA	NA	NA	NA	0.132	NA	NA	NA	NA	NA	NA	1	NA	NA	NA	NA	NA	NA
Drgx	NA	NA	NA	0.175	0.452	NA	NA	NA	NA	0	NA	0.077	NA	NA	NA	NA	1	NA	NA	0.212	NA	NA	0.238	NA	0.117	0.362	NA	NA	NA	NA	NA	0.017	NA	NA	0	NA	NA	NA	NA	NA	NA	1	NA	NA	1	NA	NA	NA	NA
CG31778	0	0	NA	0.381	1	0.607	0	NA	1	0.469	0.58	NA	0.412	0.283	1	0.268	1	NA	NA	1	0.4	NA	0.869	0.83	1	NA	NA	1	0.047	0.971	NA	1	0	0	NA	0.242	1	0.436	0.457	NA	1	0.086	1	1	1	0.489	1	1	0.735
Shaw	NA	NA	0	NA	NA	NA	0	NA	0.284	0.762	NA	NA	NA	NA	NA	NA	0.732	0.768	NA	0.757	NA	NA	NA	NA	0.803	NA	NA	0.408	NA	NA	NA	0.815	NA	NA	NA	NA	NA	NA	NA	NA	NA	0.785	NA	NA	NA	0.795	0.899	NA	0.721
fred	NA	1	NA	NA	NA	NA	NA	NA	NA	0.204	NA	NA	NA	NA	NA	NA	0.444	0.32	NA	0.255	NA	NA	NA	NA	0.314	NA	NA	NA	NA	NA	NA	1	NA	NA	NA	NA	NA	NA	NA	NA	NA	0.273	NA	NA	NA	0.184	NA	NA	NA
tutl	0.629	0.525	0.699	0.396	0.338	0.372	NA	0.623	0.688	0.925	NA	NA	0.387	NA	0.295	0.532	0.809	0.784	0.367	0.773	0.509	0.741	0.596	NA	0.807	0.368	0.231	0.445	NA	0.344	NA	0.857	NA	NA	NA	0.961	0.906	NA	NA	NA	1	0.854	NA	NA	0.6	0.845	NA	NA	NA
Atet	0.043	0.033	0.054	0.12	0.173	0.266	0	0.07	1	0	0.052	0.083	0.073	0.4	0.073	0.016	0.539	0.675	0.4	0.285	0.054	0.076	0.056	0	0.552	0.043	0.043	0.097	0.318	0.142	0.148	0.811	0	NA	NA	0.029	0.02	0.087	0	0	0.009	0.135	0.037	0.005	0	0.004	0.156	0	0.111
l(2)k05819	1	0.935	0	0.466	NA	0.223	0.408	0.283	0	0.724	0.322	0.022	0.461	0.024	0.728	0.316	0.144	0.009	0.107	0.27	0.359	0	0.131	0	0.641	NA	0	0.37	NA	NA	0.413	0.263	NA	1	0	1	NA	NA	0	NA	0	0.045	0.48	NA	NA	0	NA	NA	0
CG15628	NA	0.438	1	0.768	0.472	1	1	NA	0.111	1	0.972	1	0.695	NA	1	1	0.636	0.549	0.139	0.724	0.863	NA	1	0	0.874	0.434	NA	0.534	1	1	NA	0.712	0.389	0.246	0.319	0.388	0.781	1	1	1	0.274	0.495	1	1	0.552	0.967	0.618	1	1
smog	NA	NA	1	NA	NA	NA	1	NA	NA	1	NA	NA	NA	NA	NA	NA	0.951	0.887	NA	0.899	NA	0.255	NA	NA	0.922	NA	NA	NA	NA	NA	NA	0.863	NA	NA	NA	NA	NA	NA	NA	NA	NA	0.602	NA	NA	NA	0.326	NA	NA	NA
Cf2	0.047	0.492	0	0.41	0.249	0.277	0.337	0.217	0.261	0.85	0.215	0.11	0.289	0.347	0.251	0.258	0.286	0.584	0.362	0.368	0.179	0.29	0.406	0	0.395	0.247	0.079	0.271	0.454	0.275	0.182	0.569	0	0	0	0.098	0.163	0.099	0	0	0.103	0.064	0.128	0.073	0.119	0.264	0.125	0.035	0.111
snsl	0.231	0	NA	NA	NA	NA	NA	0.297	NA	NA	0.126	NA	0.36	0.092	0.152	NA	NA	NA	NA	NA	0.201	NA	NA	NA	0.282	NA	0	NA	NA	NA	NA	NA	NA	NA	NA	NA	0.317	NA	NA	NA	NA	NA	NA	NA	NA	NA	NA	0	NA
hoe1	NA	0	0.006	0.131	0	0	NA	0.029	0	0.034	0.07	0.074	0.083	0.071	0.058	0.227	0.038	0.202	0	0.093	0.058	0	0.082	NA	0.106	0.041	NA	0.123	0.336	0.034	0.013	0.044	0	0	NA	0.085	0.205	0.073	0.022	0	0.024	0.015	0.253	0.079	0.089	0	0.044	0	0.099
Rtnl1	0.667	0.671	0.407	0.736	0.7	0.68	0.555	0.691	0.671	0.703	0.591	0.719	0.707	0.682	0.608	0.628	0.807	0.747	0.683	0.754	0.592	0.727	0.702	0.727	0.793	0.696	0.68	0.544	0.631	0.7	0.671	0.791	0.674	0.663	NA	0.666	0.679	0.676	0.345	0.459	0.687	0.717	0.68	0.681	0.476	0.845	0.68	0.697	0.659
SP555	NA	NA	NA	NA	NA	NA	1	NA	0	0.145	NA	NA	NA	NA	NA	NA	0.366	0.706	NA	0.581	NA	NA	NA	NA	0.581	NA	NA	NA	NA	NA	NA	0.574	NA	NA	0	NA	NA	NA	NA	NA	NA	0.375	NA	NA	NA	0.801	NA	0	NA
CG14042	NA	NA	NA	NA	NA	NA	1	NA	NA	0.145	NA	NA	NA	NA	NA	NA	0.366	0.706	NA	0.581	NA	NA	NA	NA	0.581	NA	NA	NA	NA	NA	NA	0.574	NA	NA	NA	NA	NA	NA	NA	NA	NA	0.375	NA	NA	NA	0.801	NA	NA	NA
qtc	NA	0.838	0.923	0.378	0.959	0.887	0.899	0.803	0.942	0.996	NA	1	0.856	0.917	0.709	0.842	0.936	0.985	0.431	0.937	0.86	0.499	0.738	NA	0.959	0.63	0.035	0.743	0.932	0.792	NA	0.927	1	NA	1	0.313	NA	NA	NA	0.738	NA	0.981	0.981	NA	1	0.97	NA	NA	NA
Bsg25D	0.882	0.239	0.1	0.723	1	0.563	NA	0.769	1	0.82	0.731	0.581	0.733	1	0.508	0.773	0.696	0.652	0.785	0.757	0.618	1	0.851	0.015	0.846	1	0.115	0.808	0.189	0.861	0.997	0.973	1	1	0.489	0.75	0.569	0.62	1	1	0.619	0.512	0.589	1	1	0.549	0.753	1	0.558
TotM	0	0	NA	0	NA	0.45	NA	0.043	NA	NA	0.073	NA	0	NA	0.346	NA	0	NA	0	0.108	0.425	NA	0	NA	0	NA	NA	0.515	0.569	0.764	0.531	0	0	0.056	NA	0.078	0.075	0.04	0	NA	0.034	0	0.063	0.085	0	0	0.032	0	0.013
Hel25E	0.319	0.731	0	0.628	1	0.496	1	0.737	0.828	0.841	0.789	0.963	0.807	0.57	0.741	0.698	0.634	0.406	0.821	0.694	0.716	1	0.841	0.383	0.552	0.562	1	0.785	0.507	0.809	0.837	0.636	0	0.942	0	0.469	0.562	0.462	0.347	0	0.603	0.529	0.636	0.911	0.743	0.141	0.658	1	0.902
CG7251	NA	NA	NA	0	NA	0	0.086	NA	NA	NA	NA	NA	0.169	NA	NA	NA	1	0	1	0.626	NA	NA	NA	NA	0.051	0	NA	0.386	NA	NA	0	0.148	NA	NA	0	NA	NA	NA	NA	NA	NA	NA	NA	NA	NA	NA	NA	NA	NA
Cyp6a16	NA	1	NA	1	NA	NA	1	NA	NA	NA	NA	NA	NA	NA	NA	NA	NA	NA	NA	NA	NA	NA	NA	NA	NA	NA	NA	NA	NA	NA	NA	NA	0	NA	NA	NA	NA	NA	NA	NA	NA	NA	NA	NA	NA	NA	NA	NA	NA
sip1	0	0.386	NA	NA	NA	1	0.912	NA	NA	NA	NA	1	NA	NA	0.973	NA	NA	0	NA	0.99	NA	1	NA	0	0.873	NA	NA	NA	NA	NA	NA	0.323	NA	NA	1	NA	NA	NA	NA	NA	NA	NA	NA	NA	NA	NA	NA	NA	NA
CG11030	0.197	0.121	NA	0.083	0.034	0.516	0	0.046	0.807	1	0.035	0.284	0.455	0.111	0.104	1	0.723	1	0.018	0.599	0.141	0.09	0.142	NA	0.607	0.089	0	0.104	0.197	0.313	0.058	0.287	0	0	NA	0.067	0.19	0.087	0	NA	0.025	1	NA	NA	0.074	1	0.367	0	0.854
CG43185	NA	NA	NA	0	NA	1	NA	NA	NA	NA	0.839	0	NA	1	NA	NA	0.212	0	0.507	0.738	0.671	NA	NA	0	0.648	NA	NA	NA	0.509	0.098	NA	NA	NA	NA	NA	NA	NA	NA	NA	NA	NA	NA	NA	NA	NA	NA	NA	NA	NA
Acp26Ab	NA	NA	NA	0.221	0.5	0.372	NA	0.557	NA	NA	0.567	0.127	0.273	0.226	0.253	0.364	0.309	0.718	0.247	0.341	0.542	NA	0.599	0.5	0.532	0.346	NA	0.246	0.403	0.504	0.582	0.188	NA	0.079	NA	NA	NA	NA	NA	NA	NA	NA	NA	NA	NA	NA	NA	NA	NA
Sfp26Ad	NA	NA	NA	0.177	0.167	0.138	1	0.137	0.07	NA	0.082	0.042	0.192	0.074	NA	0.118	0.236	0.08	0	0.103	0.114	NA	0.198	0.086	0.076	0.126	NA	0.1	0.187	0.161	NA	0.039	NA	0	NA	NA	NA	NA	NA	NA	NA	NA	NA	NA	NA	NA	NA	NA	NA
CG9107	NA	0	1	0	0	0.104	0.033	0.238	0	1	0.07	0.01	0.244	0.006	0.151	0	0.122	0.841	0.228	0.099	0.261	0	0.217	NA	0.258	NA	NA	0.13	0.196	0.14	0.163	NA	0	0.007	NA	0	NA	0.387	0	NA	NA	0.194	0.214	NA	NA	NA	NA	0	NA
mtm	1	1	NA	0.896	NA	0.597	1	0.955	0	NA	0.787	0.265	1	1	0.902	1	NA	1	NA	0.68	0.763	NA	0.864	NA	0.82	1	0.201	0.718	NA	0.941	0.67	1	NA	0.17	NA	NA	1	NA	0	0	NA	NA	0.481	0.435	0.288	0	1	0.411	0.469
CG31643	0.583	NA	NA	1	1	NA	NA	NA	NA	NA	NA	1	NA	NA	NA	NA	NA	NA	NA	NA	NA	NA	NA	NA	NA	NA	NA	NA	NA	NA	NA	NA	NA	NA	NA	NA	NA	NA	NA	NA	NA	NA	NA	NA	NA	NA	NA	NA	NA
stai	0.055	0.023	0.331	0.005	0.148	0.024	0	0.055	0.135	0.343	0.078	0.162	0.059	0.004	0.035	0.103	0.323	0.324	0.108	0.249	0.054	0	0.07	0	0.255	0.053	0.239	0.041	0	0.062	0.008	0.343	0.28	0	NA	0	0.242	0.019	0	0	0	0.212	0.07	0.238	0.153	0.257	0.155	0.946	0.302
smal	NA	0.29	0.561	0.757	0.244	NA	NA	NA	1	0.705	NA	0.46	1	NA	NA	NA	1	0.576	1	1	NA	NA	NA	NA	1	0.243	NA	NA	NA	NA	NA	1	NA	NA	NA	NA	NA	NA	NA	NA	0.881	1	NA	NA	0.125	1	NA	NA	NA
PDZ-GEF	0.608	0.343	NA	0.362	0.618	0.33	0	0.405	0.066	0.288	0.433	0.302	0.593	0.734	0.444	0.62	0.605	0.547	0.73	0.505	0.456	0.202	0.592	0.208	0.46	0.448	0.301	0.476	0.493	0.523	0.655	0.586	0	0.968	NA	0.645	0.61	0.711	NA	0	0.436	0.656	0.611	NA	0.847	0.257	0.646	0.806	0.245
CG13982	NA	NA	NA	NA	NA	1	NA	NA	NA	NA	NA	NA	NA	NA	NA	1	NA	1	NA	NA	NA	NA	NA	NA	NA	NA	NA	NA	NA	NA	NA	NA	NA	NA	NA	1	NA	NA	NA	NA	NA	1	NA	NA	0.271	1	NA	NA	NA
Tig	NA	NA	NA	NA	NA	0.976	NA	NA	NA	1	0.952	1	NA	0.909	NA	NA	NA	NA	NA	NA	0.946	NA	1	NA	NA	NA	NA	NA	NA	NA	NA	NA	NA	NA	NA	1	NA	0.88	0	NA	0.738	0.926	0.975	0.986	1	NA	0.807	0.941	1
Daxx	0.089	1	1	1	1	1	1	1	1	1	1	1	1	1	0.999	1	1	NA	1	1	1	1	1	1	1	0.615	1	1	1	1	1	1	0	0.528	0	1	0.842	1	0	0	1	0	1	1	1	0.1	1	1	0.408
KFase	NA	NA	NA	0	NA	1	0.482	NA	NA	NA	0.178	NA	0	NA	0.342	0.948	0	0	0	0.473	NA	0	0.345	NA	0.499	0	NA	0.976	NA	0.266	NA	0	NA	NA	NA	1	0.223	0.694	0	NA	0	0	0.346	0.202	0.45	1	0.231	1	0.574
CG31637	1	1	0.177	0.412	1	1	NA	1	NA	1	0.991	1	0.729	1	1	1	1	1	1	0.999	0.933	NA	1	1	1	0.429	0	1	1	1	1	1	1	1	NA	0.638	0.751	0.387	NA	0	0.458	1	0.548	0.823	1	0.51	0.517	0.197	0.496
Nhe3	0.923	0.662	0.629	0.592	0.652	0.362	0.115	0.554	0.542	0.601	0.566	0.844	0.407	0.302	0.494	0.536	0.685	0.651	0.436	0.623	0.525	0.054	0.6	NA	0.564	0.514	0.525	0.557	0.483	0.531	0.609	0.59	0.956	NA	NA	0.42	0.371	0.376	0.805	1	0.438	0.634	0.46	0.646	0.642	0.848	0.538	0.946	0.571
Tsp	NA	0.47	NA	0.325	0.211	0.231	NA	0.076	0	0.539	0.266	0.017	0.315	0.269	0.201	NA	0.241	0.018	0.746	0.289	0.27	NA	0.292	NA	0.214	0.748	NA	0.301	0.501	0.212	NA	0.308	NA	NA	NA	0.128	0.248	0.112	0	NA	0.051	0.182	0.122	0.067	0.065	0.058	0.1	0.109	0.094
homer	0.115	0.9	1	0.834	0.661	0.978	0.5	0.826	1	0.986	0.787	1	0.735	0.858	0.784	0.94	0.926	0.856	0.755	0.837	0.844	1	0.907	0.649	0.932	0.78	NA	0.779	0.862	0.82	0.943	0.988	0	0.546	1	0.886	0.698	0.838	NA	1	0.457	0.874	0.888	NA	0.38	0.821	0.784	0.51	0.916
LUBEL	NA	0.336	0.551	0.318	0.452	0.207	0.029	0.536	0.605	0.142	0.312	0.074	0.535	0.543	0.274	0.489	0.565	0.579	0.339	0.447	0.457	NA	0.488	NA	0.44	0.229	NA	0.466	0.376	0.481	0.369	0.49	NA	NA	NA	0.552	0.663	0.366	NA	0.565	0.696	0.606	0.466	0.444	0.301	0.285	0.612	0.675	0.619
CG17378	NA	NA	1	NA	NA	NA	0.552	NA	NA	0.811	NA	NA	NA	NA	NA	NA	0.995	1	NA	0.988	NA	NA	0.365	NA	1	NA	NA	NA	NA	NA	NA	1	NA	NA	0.5	NA	NA	NA	NA	NA	NA	1	NA	NA	NA	1	NA	NA	NA
CG17375	NA	NA	NA	1	NA	NA	0.602	NA	NA	NA	NA	NA	NA	NA	NA	NA	NA	0	NA	NA	NA	NA	0	NA	NA	NA	NA	NA	NA	NA	NA	NA	NA	NA	0	NA	NA	NA	NA	NA	NA	NA	NA	NA	NA	NA	NA	NA	NA
Wee1	0	0.164	NA	NA	0	NA	0	0.014	0	0	NA	0.582	NA	0.067	0.069	0.187	0.067	0.036	0.334	0.328	NA	NA	0.583	NA	0.114	NA	NA	0.444	NA	NA	0.255	NA	0	0.656	0	NA	NA	NA	NA	NA	0	1	NA	NA	NA	0.925	NA	NA	NA
Hrb27C	0.327	0.289	0.428	0.404	0.362	0.528	0.897	0.258	0.443	0.666	0.262	0.438	0.562	0.526	0.314	0.348	0.575	0.629	0.411	0.552	0.296	0.267	0.5	0.621	0.625	0.479	0.351	0.364	0.689	0.468	0.516	0.545	0.354	0.271	0.701	0.441	0.264	0.295	0.165	0.275	0.265	0.46	0.443	0.329	0.358	0.363	0.388	0.495	0.48
snRNP-U1-70K	1	1	1	0.513	0.974	1	1	0.529	0.721	1	0.306	0.198	0.839	0.938	0.435	0.626	0.861	1	1	0.869	0.435	1	1	1	0.865	0.478	0.846	0.562	0.987	0.568	0.185	0.946	0.04	0	0	0.35	0.335	0.388	0	0.076	0.399	0.355	0.723	0.276	0.244	0.178	0.449	0.225	0.23
Rab30	NA	NA	NA	1	1	1	1	1	1	NA	NA	1	1	1	1	1	1	1	NA	1	1	NA	0.864	1	1	1	NA	1	1	NA	1	1	NA	NA	NA	NA	NA	NA	NA	NA	1	1	1	1	1	NA	NA	1	NA
milt	0.548	0.53	0.915	0.402	0.237	0.462	0	0.448	0.987	0.414	0.397	0.512	0.694	0.592	0.577	0.521	0.574	0.556	0.561	0.567	0.518	0.663	0.619	0.263	0.669	0.516	0.559	0.572	0.444	0.59	0.871	0.561	0.331	0.599	0.23	0.495	0.458	0.548	0.483	NA	0.573	0.603	0.702	0.883	0.838	0.683	0.722	0.915	0.646
CG31907	NA	0	NA	0	0	NA	1	1	0	0	0.389	NA	0	1	0.012	0	0	0	0.271	0.336	0.299	NA	0.098	1	0.134	0	NA	0.273	0	1	NA	1	NA	NA	1	NA	NA	NA	NA	NA	NA	NA	NA	NA	NA	NA	NA	NA	NA
Ndae1	NA	0.481	0	0.935	0.541	0.487	0	0.367	0.893	0.543	0.352	0.465	0.336	0.348	0.444	NA	0.535	0.589	0.36	0.563	0.382	NA	0.552	1	0.56	0.393	NA	0.462	0.401	0.472	NA	0.532	0.375	NA	1	0.358	0.451	0.378	0.353	NA	0.176	0.502	0.294	0.337	0.642	0.412	0.353	0.33	0.369
Wnt4	NA	1	0.097	NA	NA	NA	NA	NA	NA	NA	NA	NA	1	1	NA	NA	1	1	NA	1	NA	1	NA	0.022	NA	NA	NA	NA	NA	NA	NA	1	NA	NA	NA	NA	NA	NA	NA	NA	NA	1	NA	NA	0	NA	NA	NA	NA
ninaC	NA	NA	NA	NA	NA	NA	NA	NA	NA	NA	NA	NA	NA	NA	NA	NA	NA	NA	NA	NA	NA	NA	NA	NA	NA	NA	NA	NA	NA	NA	0.928	NA	NA	NA	NA	NA	NA	NA	NA	NA	NA	1	NA	NA	NA	NA	NA	NA	NA
CG6441	NA	NA	NA	0	NA	1	1	NA	NA	NA	NA	NA	NA	0	NA	NA	NA	NA	NA	NA	NA	NA	NA	NA	NA	NA	NA	NA	NA	NA	NA	NA	NA	NA	0.868	NA	NA	NA	NA	NA	NA	NA	NA	NA	NA	NA	NA	NA	NA
Spn28B	NA	NA	NA	0.54	NA	NA	0	NA	NA	NA	NA	NA	NA	NA	NA	NA	NA	NA	NA	NA	0.362	NA	NA	NA	NA	NA	NA	NA	0.503	NA	NA	NA	NA	NA	NA	NA	NA	NA	NA	NA	NA	0	NA	NA	NA	NA	NA	NA	NA
Slob	NA	0	0.6	NA	NA	NA	NA	NA	0.277	0.524	NA	NA	NA	NA	NA	NA	0.205	0.461	NA	0.368	NA	NA	0.143	NA	0.355	NA	NA	NA	NA	NA	0.191	0.298	NA	NA	NA	NA	NA	NA	NA	NA	NA	0.445	NA	NA	NA	0.31	NA	NA	NA
Myo28B1	NA	NA	NA	NA	NA	NA	NA	NA	0.02	NA	NA	NA	NA	NA	NA	0.022	NA	NA	NA	NA	NA	NA	NA	NA	NA	NA	1	NA	NA	NA	NA	NA	NA	NA	NA	NA	NA	NA	NA	NA	NA	NA	NA	NA	NA	NA	NA	NA	NA
CG13795	NA	NA	NA	NA	NA	0	NA	NA	NA	NA	NA	NA	NA	NA	NA	NA	NA	NA	NA	NA	0.007	NA	0	NA	NA	NA	NA	NA	NA	NA	NA	NA	NA	NA	NA	0	NA	NA	NA	0	NA	0	0.003	0	NA	NA	NA	0	0
CG46025	NA	NA	NA	NA	NA	NA	0.143	NA	NA	0.025	NA	0.015	NA	NA	NA	NA	0.957	NA	0.006	0.131	NA	NA	NA	NA	0.958	NA	NA	NA	NA	NA	NA	0.058	NA	NA	0	NA	NA	NA	NA	NA	NA	0	NA	NA	NA	0.053	NA	NA	0.011
CG7164	NA	NA	NA	1	1	0.048	0.166	1	NA	0.376	1	1	1	1	NA	NA	0.189	NA	NA	1	1	NA	NA	NA	0.625	0.223	0	1	NA	1	1	NA	NA	NA	1	NA	NA	NA	NA	NA	NA	NA	NA	NA	NA	NA	NA	NA	NA
CG7102	0	0	0	NA	NA	0	NA	NA	NA	NA	NA	NA	NA	NA	NA	0.116	0.274	NA	NA	NA	NA	NA	NA	NA	NA	NA	NA	NA	0.162	NA	NA	NA	NA	NA	NA	NA	NA	NA	NA	NA	NA	1	NA	NA	NA	NA	NA	NA	NA
CG7227	NA	NA	NA	1	NA	1	NA	NA	NA	NA	NA	NA	NA	NA	NA	NA	NA	NA	NA	NA	0.347	NA	NA	NA	NA	NA	0	NA	0.262	0.998	NA	NA	NA	NA	NA	NA	NA	NA	NA	NA	NA	NA	0.98	NA	NA	0	NA	NA	NA
Tg	NA	NA	NA	0.177	0.444	0.358	NA	NA	1	NA	0.601	0.934	0.631	0.787	0.423	0.512	1	0.116	0.073	0.55	NA	NA	0.394	NA	0.921	NA	NA	0.476	NA	NA	NA	0.22	0	NA	1	NA	NA	0.408	NA	NA	1	0.142	NA	1	0.148	1	0.465	0.556	1
poe	0	0.938	1	0.266	0.417	0.699	0.46	0.657	0.355	0.394	0.576	0.613	0.435	0.678	0.594	0.167	0.838	0.75	NA	0.592	0.629	0	0.668	NA	0.441	0	1	0.606	NA	0.53	NA	0.653	0	NA	0	0.293	0.44	0.452	NA	NA	0.561	0.634	0.391	0.524	0	0	0.445	0.183	0.356
Bsg	0.047	0.065	0.193	0.151	0.106	0.116	0.404	0.104	0.094	0.255	0.077	0.088	0.103	0.092	0.119	0.129	0.295	0.324	0.123	0.299	0.116	0.024	0.068	0.129	0.345	0.133	0.127	0.18	0.132	0.118	0.037	0.209	0.083	0.005	0.157	0.124	0.114	0.071	0.074	0.208	0.086	0.486	0.14	0.075	0.072	0.458	0.257	0.044	0.176
CG8086	NA	0.19	1	1	0.674	1	0.258	0.967	NA	1	0.955	0.663	0.938	0.997	0.978	0.906	0.985	0.994	0.965	0.963	0.958	NA	1	0.918	0.914	1	NA	0.933	0.982	0.865	1	0.965	1	1	NA	1	0.996	0.997	1	1	1	0.9	0.991	0.998	1	1	0.986	0.998	0.909
CG13397	NA	NA	1	NA	NA	NA	NA	NA	1	NA	NA	NA	NA	NA	NA	NA	NA	NA	NA	NA	NA	NA	NA	NA	NA	NA	NA	NA	NA	NA	0.976	NA	NA	NA	NA	NA	NA	NA	NA	NA	NA	NA	0.99	NA	NA	NA	NA	NA	1
CG13398	1	NA	1	1	0	1	NA	1	0.524	1	0.709	1	0.517	1	1	1	1	1	NA	1	0.888	NA	1	NA	1	1	1	1	1	1	1	1	NA	1	NA	1	1	1	NA	NA	1	NA	1	NA	NA	1	1	NA	0.145
Acer	NA	1	0	0	NA	0.608	0	NA	NA	0.193	0.334	NA	0.83	0.034	0.421	NA	NA	NA	NA	0.875	0.359	NA	NA	NA	1	NA	0.546	0.719	0.142	NA	0.854	NA	NA	1	0.006	1	0.109	0.31	NA	1	0.022	NA	0.381	0.666	0.218	NA	0.487	NA	0.265
Sema1a	0.076	0.084	0.315	0.068	0.085	0.193	NA	0.113	0.069	0.282	0.157	0.125	0.233	0.398	0.104	0.276	0.36	0.287	0.43	0.335	0.178	0	0.162	0.215	0.333	0.132	0.255	0.139	0.392	NA	0.259	0.294	NA	0.147	0	0.171	NA	NA	0.104	NA	0.176	0.428	NA	NA	0.056	0.52	0.197	NA	NA
Hnf4	0.856	0.948	0.755	0.901	0.75	0.815	0.559	0.903	0.918	0.694	0.401	0.619	0.75	0.786	0.809	0.841	0.596	0.563	0.673	0.64	0.538	1	0.827	0.826	0.665	0.825	0.772	0.859	0.721	0.945	0.827	0.653	0.784	1	0.731	0.683	0.812	0.399	0.474	1	0.838	0.734	0.47	0.659	0.709	0.557	0.75	0.785	0.702
LManIII	NA	NA	NA	NA	NA	NA	NA	NA	NA	1	NA	NA	NA	NA	NA	NA	NA	NA	NA	NA	NA	NA	NA	NA	NA	NA	NA	NA	NA	NA	NA	NA	NA	NA	NA	NA	NA	NA	NA	NA	NA	NA	NA	NA	NA	NA	NA	NA	NA
CG13101	NA	NA	NA	NA	0	NA	0	NA	NA	NA	0.964	NA	0.968	0.987	NA	NA	NA	NA	1	0.994	NA	NA	NA	NA	0.987	NA	NA	NA	NA	NA	0.972	1	1	NA	NA	NA	NA	0.853	0.63	NA	0.662	NA	0.763	1	0	1	0.887	1	1
CG13102	NA	NA	NA	0	NA	0	1	0.087	0	NA	0.001	0	0.017	0.107	0.018	0	0	0	0	0.095	0.101	NA	0.033	0	NA	0	NA	0.086	NA	0.001	0.001	0.029	0	NA	NA	NA	NA	NA	NA	NA	NA	NA	NA	NA	NA	NA	NA	NA	0
tai	0.001	0.013	0.008	0.004	0.004	0.013	0	0.012	0.014	0.243	0.01	0.026	0.023	0.008	0.011	0.011	0.17	0.159	0.036	0.145	0.016	0	0.006	0	0.212	0.011	0.002	0.017	0.048	0.011	0.057	0.186	0.017	0	NA	0.046	0.013	0.025	0	0	0.011	0.369	0.031	0.007	0.05	0.239	0.02	0	0.068
aust	NA	NA	NA	NA	NA	NA	0	NA	NA	NA	NA	NA	NA	NA	NA	NA	NA	NA	NA	NA	NA	NA	NA	NA	NA	NA	NA	NA	NA	NA	NA	NA	NA	NA	NA	NA	NA	NA	NA	NA	NA	NA	NA	NA	NA	NA	NA	NA	NA
Ggamma30A	NA	NA	0.484	0.136	0.674	0.107	0.667	0.126	0.389	0.136	0.245	0.065	0.618	0.415	0.211	0.163	0.453	0.551	0.235	0.43	NA	NA	0.142	NA	0.401	0.36	NA	0.164	0.065	0.267	0.367	0.618	0.667	NA	NA	0.263	0.188	NA	NA	NA	0.465	0.366	0.224	0.3	0.643	0.309	0.229	0.062	0.457
CG17005	NA	NA	NA	NA	NA	NA	0.024	NA	NA	NA	NA	NA	NA	NA	NA	NA	NA	0	NA	NA	NA	NA	NA	NA	NA	NA	NA	NA	NA	NA	0.778	NA	NA	NA	NA	NA	NA	NA	NA	NA	NA	NA	NA	NA	NA	NA	NA	NA	NA
CG43350	NA	NA	NA	1	NA	0.215	NA	NA	0.514	NA	0.905	NA	0.286	NA	NA	0.079	1	NA	0	0.544	0.764	NA	0.595	NA	0.749	1	NA	0.489	0.556	0.643	NA	0	NA	NA	NA	NA	NA	NA	NA	NA	NA	NA	NA	NA	NA	NA	NA	NA	NA
Fbp2	NA	NA	NA	NA	NA	NA	NA	NA	NA	0	0.245	NA	NA	NA	NA	NA	NA	0	NA	NA	NA	NA	NA	NA	NA	0.13	NA	NA	0	0.407	NA	NA	0	NA	NA	0	0.19	NA	NA	NA	NA	0.029	0.37	0.215	NA	NA	NA	NA	0
FucTB	0.815	1	0	0.336	1	0.643	0	0.601	NA	NA	0.663	NA	0.802	0.435	0.866	0.414	0.887	0.785	0.65	0.819	0.792	1	NA	0.579	0.475	0.768	0	0.757	0.444	0.721	NA	1	NA	NA	0	0.664	NA	NA	NA	NA	NA	0.146	NA	0	1	0	NA	NA	NA
numb	0.365	0.068	0.064	0.093	0.005	0.046	0	0.037	0.183	0.295	0.033	0.033	0.083	0.031	0.046	0.069	0.159	0.143	0.06	0.186	0.051	0.12	0.023	0.05	0.188	0.124	0.009	0.084	0.104	0.115	0.278	0.291	0.165	0.103	NA	0.089	0.027	0.112	0.14	0	0.126	0.638	0.187	0.109	0.1	0.369	0.059	0.003	0.009
Gdi	0.214	0.464	1	0.294	0.751	0.153	NA	0.23	0.092	0.275	0.222	0.506	0.595	0.529	0.183	0.302	0.53	0.379	0.349	0.266	0.199	0.281	0.434	0.649	0.41	0.31	0.125	0.237	0.397	0.334	0.445	0.178	0.129	0.324	NA	0.208	0.269	0.357	0	0	0.162	0.348	1	0.418	0.461	0.763	0.374	0.056	0.192
jp	NA	NA	0.224	0.534	0.532	0.537	0.19	0.518	0.5	0.733	0.423	0.346	0.592	0.491	0.501	0.49	0.66	0.749	0.514	0.627	0.476	0	0.553	0.5	0.662	0.482	0.5	0.401	0.491	0.525	NA	0.768	0.576	0.5	0.56	0.555	0.546	0.524	0.433	0.5	0.504	0.568	0.518	0.521	0.483	0.683	0.51	0.568	0.519
GlcAT-S	NA	1	1	0.954	1	1	1	0.634	1	1	0.805	0.417	0.79	0.871	0.872	0.73	0.932	0.893	0.884	0.854	0.834	NA	0.996	0.98	0.87	0.868	0.871	0.804	1	0.84	1	0.781	NA	1	1	0.628	0.818	0.626	1	NA	0.469	0.927	0.932	0.695	0.634	1	0.824	0.559	0.816
Nckx30C	0	NA	0.468	0.899	NA	NA	0.5	NA	NA	0.338	0.521	NA	0.557	NA	NA	NA	0.571	0.644	NA	0.654	NA	NA	NA	NA	0.727	0.507	0.5	NA	NA	NA	NA	0.671	NA	NA	NA	NA	NA	0.289	NA	NA	0.664	0.645	NA	NA	NA	0.622	NA	NA	0.405
CG4592	1	1	NA	1	0	1	NA	1	1	1	1	1	1	1	1	1	1	0.488	1	1	1	NA	1	NA	1	1	1	1	1	0.94	1	1	0.046	1	0.127	0.678	0.495	0.53	0	1	0.537	1	0.536	0.688	1	NA	0.412	1	0.402
CG13126	NA	1	NA	NA	NA	1	NA	1	0	1	NA	NA	NA	NA	NA	NA	1	1	NA	0.997	1	NA	NA	NA	0.983	NA	NA	1	NA	0.995	1	1	NA	1	NA	NA	0.989	NA	NA	NA	0	0	NA	NA	NA	NA	1	NA	0.575
CG5850	0.907	0.544	0	0.681	0.266	0.135	0	0.481	0.446	1	0.203	0.504	0.566	0.3	0.198	0.737	0.851	0.991	0.689	0.911	0.362	0.06	0.25	1	0.957	0.178	NA	0.559	0.57	0.197	0.161	0.991	NA	0.057	0	0.088	0.269	0.244	0.266	NA	0.282	1	0.651	0.467	0.153	1	0.265	0.739	0.342
Trp1	0.553	0.045	0.023	0.149	0.024	0.207	0	0.183	0.013	0.212	0.189	0.164	0.212	0.273	0.119	0.156	0.353	0.398	0.113	0.204	0.135	0.012	0.179	0	0.285	0.201	0	0.163	0.108	0.345	0.443	0.336	1	0.498	0.156	0.288	0.355	0.526	0	0.018	0.275	0.714	0.365	0.679	0.297	0.638	0.501	0.452	0.755
CG33301	NA	NA	1	1	1	1	NA	NA	NA	NA	NA	NA	0.673	NA	NA	NA	1	NA	NA	NA	NA	NA	NA	NA	NA	1	NA	NA	1	NA	NA	0	0.249	NA	NA	NA	NA	NA	NA	NA	NA	NA	NA	NA	NA	NA	NA	NA	NA
CG44153	0	NA	NA	NA	NA	NA	NA	NA	NA	NA	NA	NA	NA	NA	NA	NA	NA	0.849	NA	0.828	NA	NA	NA	NA	NA	NA	NA	NA	NA	NA	NA	NA	NA	NA	NA	NA	NA	NA	NA	NA	NA	0.389	NA	NA	NA	NA	NA	NA	NA
CG4839	NA	0.497	NA	NA	NA	0.122	NA	0.436	1	NA	NA	NA	NA	0.668	0.307	0.165	0.431	0.586	NA	0.341	0.425	NA	NA	NA	NA	NA	0	NA	0.723	NA	NA	NA	1	NA	NA	1	NA	NA	NA	1	NA	NA	NA	NA	NA	NA	NA	NA	NA
CG5708	0	0.132	1	0.252	1	0.611	0	0.397	1	1	0.415	0.786	0.603	0.911	0.637	0.551	0.705	1	0.598	0.752	0.319	1	0.486	NA	0.712	0.155	0	0.656	0.624	0.552	0.075	0.512	0	0.643	0	0.764	0.244	0.14	0	NA	0.249	0.218	0.064	0.335	0	0.261	0.207	0.24	0.101
CG13138	NA	NA	NA	NA	NA	NA	NA	NA	NA	NA	NA	NA	NA	NA	NA	NA	NA	NA	NA	NA	NA	NA	NA	NA	NA	NA	NA	NA	NA	NA	NA	NA	NA	NA	NA	NA	NA	NA	NA	NA	NA	NA	NA	NA	NA	NA	NA	NA	NA
nmd	0	0.014	0	0.119	0.015	0.22	0	0.172	0.336	0	0.047	0.291	0.191	0.225	0.129	0.035	0.24	0.202	0.041	0.168	0.076	NA	0.084	NA	0.226	0.056	0.181	0.07	0.228	0.176	0.108	0.559	0	0.07	NA	0	0.285	0.014	NA	1	0.038	0.146	0.187	0.058	0	0	0.05	0	0.007
GATAd	0.43	0.452	1	0.204	0.217	0.292	0	0.133	0.419	0.019	0.126	0.257	0.334	0.177	0.196	0.243	0.42	0.649	0.221	0.287	0.194	0.044	0.28	0	0.41	0.162	0.395	0.191	0.658	0.293	0.427	0.559	0	0.119	NA	0.282	0.242	0.42	0	0.199	0.893	0.059	0.463	0.894	1	0.604	0.2	0.208	0.112
CG5045	1	NA	0.02	0.881	NA	0.648	0.166	0.9	1	0.774	0.842	0.22	0.966	0.894	0.928	1	0.989	0.612	1	0.961	0.977	1	0.367	1	0.536	0.612	0	0.906	0.989	0.912	0.635	0.405	0.055	0.161	0.051	1	0.963	0.986	1	NA	1	0.249	1	1	1	0.444	0.994	0	1
pim	0	1	NA	1	0	1	0	NA	NA	NA	1	0.67	1	1	0.985	NA	1	1	NA	1	NA	NA	1	NA	1	1	1	1	NA	1	1	1	NA	0.678	1	NA	NA	NA	NA	NA	NA	0	NA	NA	1	NA	NA	NA	NA
CG33303	0.078	0.088	0.045	0.095	0.194	0.171	NA	0.024	1	0.945	0.024	NA	0.13	0.046	0.019	0.189	0.844	0.743	0.251	0.639	0.048	NA	0.074	NA	0.825	0.028	NA	0.044	0.062	0.058	0.032	0.665	NA	0.007	0.048	0	0.039	0.011	0	NA	0.012	0.569	0.03	0.012	NA	0.05	0.004	0	0.013
Cnot4	1	0.529	1	0.187	0.486	0.783	1	0.435	0.75	0.83	0.323	0.525	0.35	0.492	0.601	0.464	0.711	0.87	0.514	0.712	0.546	0.984	0.314	1	0.79	0.516	0	0.587	0.281	0.724	0.608	0.381	1	0.047	0.056	0.329	0.307	0.322	0	0	0.783	0.583	0.582	0.515	0.432	1	0.412	0.015	0.406
pie	1	1	NA	NA	NA	NA	1	NA	NA	NA	NA	NA	NA	NA	1	NA	NA	NA	1	NA	NA	NA	NA	NA	NA	NA	NA	NA	NA	NA	1	NA	NA	0	NA	NA	NA	NA	NA	NA	NA	NA	NA	NA	NA	NA	NA	NA	NA
KdelR	0.284	0.121	0.062	0.171	0.188	0.245	0	0.099	0.228	0.042	0.097	0.133	0.4	0.262	0.111	0.288	0.245	0.183	0.259	0.275	0.101	0.061	0.275	1	0.432	0.274	0	0.108	0.078	0.17	0.135	0.174	0.064	0.1	0	0.442	0.058	0.206	0	0	0.065	0.055	0.178	0.123	0.326	0.021	0.134	0.009	0.319
TfIIB	0	0.048	NA	0.036	0.153	0.198	0	0.229	NA	0	0.266	0.729	0.497	0.114	0.237	0.636	NA	NA	0	0.339	0.204	NA	0.487	NA	0.478	0.146	0	0.137	NA	0.522	0.332	0.047	0	0.267	0	1	0.06	0.157	NA	NA	NA	0	0.334	0.311	0.402	0.103	0.114	NA	0.238
Nse4	0.439	0.02	0	0.077	NA	0.294	0	0.542	0	NA	NA	NA	0.343	0.297	NA	NA	0.064	0.387	NA	0.493	0.363	1	NA	NA	0.403	NA	1	NA	NA	0.344	1	0.425	0	0.402	NA	1	0.124	0.742	NA	NA	0	1	0.251	NA	0.166	NA	NA	1	NA
Lrr47	NA	NA	NA	NA	NA	0.049	NA	NA	NA	0	NA	NA	1	NA	NA	NA	NA	NA	NA	NA	NA	0	NA	NA	0.389	NA	NA	NA	NA	0.102	0.239	NA	NA	0.415	0	NA	NA	NA	NA	NA	NA	NA	NA	NA	0	NA	NA	0	NA
Trim9	NA	0.204	NA	0	0.215	0.67	NA	NA	0.827	0.393	NA	NA	0.51	0.011	NA	NA	0.514	0.382	NA	0.462	0.221	NA	0.221	0	0.471	NA	0	NA	NA	NA	NA	1	NA	NA	NA	NA	NA	NA	NA	NA	0	0.64	NA	NA	NA	1	NA	NA	NA
CG31872	NA	NA	NA	NA	NA	NA	NA	NA	NA	NA	1	1	NA	1	NA	1	NA	NA	NA	1	1	NA	1	NA	1	0.147	NA	1	1	NA	NA	1	NA	NA	NA	NA	NA	NA	NA	NA	NA	NA	NA	NA	NA	NA	NA	NA	NA
CG18284	NA	NA	NA	0	0	0	0.484	NA	NA	1	0.815	0	NA	NA	NA	0.463	0.801	0.164	1	0.742	0.912	NA	0.934	NA	0.902	NA	NA	0.792	0.919	0.71	NA	1	NA	NA	NA	NA	NA	NA	NA	NA	NA	NA	NA	NA	NA	NA	NA	NA	NA
CG17104	NA	1	NA	NA	NA	NA	NA	NA	NA	NA	NA	NA	0.528	NA	NA	NA	NA	NA	NA	NA	NA	NA	0.949	NA	NA	0.033	NA	NA	NA	NA	NA	NA	NA	NA	NA	NA	NA	NA	NA	NA	NA	NA	NA	NA	0	NA	NA	NA	NA
Lip1	NA	NA	NA	NA	NA	NA	0	NA	NA	NA	NA	NA	NA	NA	NA	NA	1	NA	NA	NA	NA	NA	NA	NA	NA	NA	NA	NA	NA	NA	NA	NA	NA	NA	NA	NA	NA	NA	NA	NA	NA	NA	NA	NA	NA	0	NA	NA	NA
Lip2	NA	NA	NA	NA	0.092	NA	0	NA	NA	NA	0.995	NA	0.173	NA	NA	NA	1	NA	1	NA	0.123	NA	NA	NA	NA	NA	0	NA	NA	NA	NA	NA	NA	NA	NA	NA	NA	NA	1	NA	NA	NA	1	NA	1	NA	NA	0	0.38
Ubc2	0.913	0.145	0	1	0.26	0.268	0	0.573	1	0.177	0.277	0.559	0.22	0.305	0.333	0.152	0.446	0.407	0.239	0.347	0.272	NA	1	0	0.427	0.284	0.652	0.344	0.396	0.355	0.629	0.39	1	0.11	0	0.479	0.556	0.323	0	0	0.076	0.204	0.232	1	0.514	0.108	0.332	0.157	1
dpr2	NA	NA	NA	NA	NA	NA	NA	NA	NA	0	NA	NA	NA	NA	NA	NA	0.715	0.507	0	0.711	NA	NA	NA	NA	1	NA	NA	NA	NA	NA	NA	1	NA	NA	NA	NA	NA	NA	NA	NA	NA	0.208	NA	NA	NA	0.436	NA	NA	NA
piwi	0.41	0.698	0.762	0.793	0.406	1	NA	NA	1	0.88	NA	0.13	0.182	NA	0.783	NA	0.616	1	0	0.793	NA	1	0.319	NA	0.906	NA	NA	0.916	NA	NA	0.831	0.55	NA	0.127	NA	NA	NA	NA	NA	NA	NA	NA	NA	NA	NA	0	NA	NA	NA
Nup154	0.065	0	0	0.064	NA	0.051	NA	0.028	0.097	0.117	0.07	NA	NA	NA	0.17	0.022	0.046	0.2	0.027	0.161	0.099	NA	NA	0	0.139	NA	0	0.237	NA	NA	0.118	0.089	NA	0	0	NA	NA	NA	NA	NA	NA	NA	NA	NA	NA	0	NA	NA	NA
CG16854	NA	NA	NA	NA	NA	NA	NA	NA	NA	NA	NA	NA	NA	NA	NA	NA	NA	1	NA	0.995	NA	NA	NA	NA	NA	NA	NA	NA	NA	NA	NA	NA	NA	NA	NA	NA	NA	NA	NA	NA	NA	1	NA	NA	NA	NA	NA	NA	NA
Wdr59	NA	NA	NA	NA	NA	1	NA	NA	NA	NA	NA	0	1	NA	NA	0.97	0.191	NA	NA	NA	NA	0	NA	NA	NA	NA	NA	NA	NA	NA	0.777	NA	NA	1	NA	0.111	NA	NA	NA	NA	NA	NA	0.886	NA	0	NA	NA	NA	NA
Ca-beta	NA	0.71	0.421	0.323	0.938	0.771	0	NA	0.466	0.622	NA	0.393	NA	NA	0.605	NA	0.543	0.706	0.96	0.702	0.645	1	0.499	NA	0.676	0.631	NA	0.592	0.793	0.669	0.655	0.651	0.954	0.722	NA	0.936	0.774	NA	NA	1	0.858	0.738	0.872	0.905	0.879	0.615	0.853	NA	0.818
CG33695	NA	0	NA	0	0	0.058	0	0.055	NA	0	0.241	0	0.037	0	0.168	0	NA	0	0	0.157	0.365	0	0	1	0.023	0.074	0	0.264	0.521	0.388	0.13	0	NA	0	0	0	0.14	0.151	0.922	NA	NA	0	0	0.027	0	0	0.146	0	NA
CG14926	NA	NA	NA	0.115	0.516	0	0.008	NA	NA	NA	0.067	0	0.05	0	NA	0	0	NA	NA	0.084	0.073	NA	0.181	0	0.172	0	0.516	0.159	0.018	0.03	0.35	0.118	NA	NA	0	NA	NA	NA	NA	NA	NA	NA	NA	NA	NA	NA	0.122	NA	NA
salr	NA	1	NA	NA	NA	1	0	1	1	NA	NA	NA	1	NA	NA	NA	1	1	1	0.992	0.992	NA	NA	NA	0.994	NA	NA	0.981	NA	1	NA	1	NA	NA	0	1	0.999	NA	NA	NA	1	0.918	NA	NA	NA	1	1	NA	1
CG6614	NA	NA	NA	NA	NA	NA	0	NA	NA	NA	NA	NA	NA	NA	NA	NA	NA	NA	NA	NA	NA	NA	NA	NA	NA	NA	NA	NA	NA	NA	NA	NA	NA	NA	1	NA	NA	NA	NA	NA	NA	NA	NA	NA	NA	NA	NA	NA	NA
Pde1c	NA	NA	0.575	0.108	0.012	0.057	0.117	NA	0.223	0.756	NA	NA	0.228	0.227	0.145	0.289	0.806	0.857	0.318	0.772	0.182	NA	0.179	NA	0.882	NA	0.239	0.199	0.309	0.105	NA	0.94	NA	0	NA	0.292	0.185	0.163	0.135	0	0.186	0.595	0.224	0.257	0.013	0.701	0.326	NA	0.286
Mal-B2	0	NA	NA	0.039	0	NA	NA	0.26	NA	NA	0.072	NA	0.274	0.651	0.216	0	NA	NA	0.507	0.329	0.465	NA	0.376	0	NA	0.051	0	0.605	0.425	0.35	0.215	0	1	1	1	0.68	0.564	0.583	0	0	0.366	0.949	0.959	0.576	0.447	0	0.833	0.173	0.925
Plzf	1	0	NA	NA	0	NA	NA	NA	1	NA	NA	0	1	0.799	NA	0.699	NA	0.407	NA	NA	1	NA	1	NA	NA	1	NA	NA	NA	NA	NA	NA	NA	NA	NA	1	NA	NA	NA	NA	NA	NA	NA	NA	NA	1	1	1	0
CG31760	NA	NA	NA	NA	NA	NA	0	NA	0	0.863	NA	NA	NA	NA	NA	NA	NA	0.93	NA	0.946	NA	NA	NA	NA	0.941	NA	NA	NA	1	NA	NA	0.945	NA	NA	NA	NA	NA	NA	NA	NA	NA	0.963	NA	NA	NA	NA	NA	NA	NA
bru1	0.322	0.282	0.672	0.368	0.295	0.475	0.642	0.37	0.14	0.403	0.383	0.292	0.398	0.359	0.232	0.333	0.533	0.593	0.449	0.589	0.331	0.053	0.513	NA	0.542	0.545	0.335	0.352	0.387	0.449	0.329	0.62	0.465	0.226	0.708	0.357	0.447	0.338	0.281	0.5	0.334	0.672	0.365	0.388	0.289	0.418	0.342	0.291	0.467
SC35	1	0.59	0.654	0.568	0.781	0.865	0.567	0.698	1	0.434	0.538	0.433	0.701	0.806	0.617	0.755	0.836	1	1	0.774	0.72	1	1	1	0.982	1	1	0.709	0.999	0.573	0.136	0.749	0.312	0.067	0	0.995	0.741	1	0	1	0.588	1	0.997	0.764	0.529	1	0.998	1	0.975
eRF3	0	0.01	NA	0.051	0	0.234	0.273	0.07	0.267	0.034	0.091	0.157	0.125	0.1	0.06	0.222	0.543	0.259	0	0.537	0.119	0	0.197	NA	0.423	0	0.307	0.152	0.285	0.133	0.02	0.94	0	0	0	0.136	0.024	0	0	0	0.084	0.494	0.033	0.034	0	0.74	0.18	0	0.14
Oatp33Ea	NA	NA	0	0	NA	0.349	1	NA	0.054	NA	NA	NA	NA	NA	NA	NA	0.759	NA	NA	NA	0.812	NA	1	NA	NA	1	1	NA	NA	NA	NA	NA	NA	NA	NA	NA	NA	NA	NA	NA	NA	NA	NA	NA	1	NA	NA	NA	NA
CG5421	NA	NA	NA	NA	NA	NA	NA	NA	NA	NA	NA	NA	NA	NA	NA	NA	NA	NA	NA	NA	NA	NA	NA	NA	NA	NA	NA	NA	NA	NA	NA	NA	NA	NA	NA	NA	NA	NA	NA	NA	NA	NA	NA	NA	NA	NA	NA	NA	NA
CG17036	NA	NA	NA	NA	NA	NA	NA	NA	NA	NA	NA	NA	NA	NA	NA	NA	NA	NA	NA	NA	NA	NA	NA	1	NA	NA	NA	NA	NA	NA	1	NA	NA	NA	1	NA	NA	NA	NA	NA	NA	NA	NA	NA	1	NA	NA	NA	NA
CG5776	1	0.251	NA	NA	1	NA	NA	NA	NA	NA	NA	NA	NA	NA	NA	0.585	NA	NA	0.246	NA	NA	NA	NA	NA	NA	NA	NA	NA	NA	NA	0.996	1	NA	1	NA	NA	NA	NA	NA	NA	NA	NA	NA	NA	NA	NA	NA	NA	NA
Pih1D1	0.997	0.936	0.747	0.783	0.361	0.843	0.626	0.771	0.877	0.216	0.812	0.935	0.655	0.735	0.807	0.905	0.747	0.826	0.86	0.731	0.768	1	0.757	0.993	0.779	0.954	0.527	0.814	0.81	0.828	0.877	0.644	1	0.935	NA	0.514	0.691	0.713	0	0.09	0.572	0.618	0.661	0.732	0.691	0.281	0.565	0.929	0.693
DnaJ-H	0	1	NA	1	0.973	1	0	0.993	1	1	0.966	1	1	0.996	0.976	0.944	0.919	0.937	0.91	0.955	0.975	1	0.912	1	0.978	0.985	0	0.309	1	0.895	0.953	0.967	1	1	1	1	0.994	0.959	1	0	1	0.997	0.987	1	1	1	0.987	1	1
CG7110	NA	0.709	NA	0.223	NA	0.087	NA	NA	0	0	0.273	0	0.626	0.494	0.435	NA	0.051	1	0.307	0.406	0.328	0.601	0.112	NA	1	0.289	NA	NA	NA	NA	NA	0	NA	NA	NA	0	NA	0.102	NA	NA	0.307	NA	0.17	1	0	0	0.272	0	0
Tehao	NA	NA	0.05	NA	NA	NA	NA	NA	NA	0.033	NA	NA	NA	NA	NA	NA	NA	1	NA	0.636	NA	NA	NA	NA	1	NA	0.073	NA	NA	NA	NA	1	NA	NA	NA	NA	NA	NA	NA	NA	NA	0.343	NA	NA	NA	0.297	NA	NA	0.507
B4	NA	0.687	0.089	0.547	0.288	1	NA	NA	1	0.904	0.568	0.561	0.602	0.756	0.64	0.72	0.973	0.974	0.64	0.974	0.394	NA	0.796	1	0.97	0.62	1	0.669	0.525	0.54	0.141	0.985	NA	0.015	NA	0.632	NA	0.504	1	0.357	0.666	0.942	0.601	0.509	0.139	0.901	0.391	0.187	0.489
Adat1	1	0.35	NA	NA	0	0.016	1	NA	NA	0	NA	NA	NA	NA	NA	NA	NA	NA	NA	0.415	NA	NA	NA	NA	NA	NA	NA	NA	NA	NA	NA	NA	NA	NA	NA	NA	NA	NA	NA	NA	NA	0.343	NA	NA	NA	0	NA	NA	NA
CG16865	NA	0.009	0	0.195	NA	NA	1	NA	NA	0.031	0.075	0	1	0.176	0.349	0.097	0.779	0.112	0.245	0.214	0.254	NA	NA	NA	0.05	0.17	NA	0.444	1	0.086	0.086	0.565	NA	0	0	0.109	0.125	NA	NA	NA	0	1	0.225	0.077	0	0	0.017	NA	0.145
b	NA	1	0.169	1	1	1	0	1	0.451	0.09	0.989	1	1	1	0.994	0.677	1	1	0.895	0.992	0.933	NA	1	NA	1	1	NA	0.987	0.947	0.996	1	1	0	NA	0	1	0.479	0.648	1	1	0.109	0.459	0.491	0.66	1	0	0.677	1	0.657
CG33307	0	0.101	NA	0.267	0	0.937	0	NA	NA	1	0.097	0.184	0.688	0.078	0.09	0.028	0.361	1	NA	0.376	0.013	NA	0.507	NA	0.289	0.141	NA	0.231	NA	0.296	0.003	NA	0	0	0	NA	0.086	0.107	NA	NA	0.041	0	0.022	0.005	NA	0	0.044	0	0.039
CG8997	0	0.205	0	0	0	0.049	NA	0.005	0	NA	0.014	0.072	0.001	0.16	0.006	0.643	0.125	0.138	0	0.021	0.022	0	0	0	0.015	0.002	0	0.037	0	0.013	0.087	0.003	0	NA	0	NA	NA	NA	NA	NA	NA	NA	NA	NA	NA	NA	NA	NA	0
NimA	NA	1	NA	NA	NA	NA	NA	NA	NA	NA	NA	NA	NA	NA	NA	NA	NA	NA	1	NA	NA	0	NA	NA	NA	NA	NA	NA	NA	NA	NA	NA	NA	NA	NA	NA	NA	NA	NA	NA	NA	NA	NA	NA	NA	NA	NA	NA	NA
NimB5	NA	NA	NA	NA	NA	0.988	NA	NA	NA	NA	NA	0	NA	NA	NA	NA	NA	NA	NA	NA	0.619	NA	1	NA	NA	NA	NA	NA	NA	NA	NA	NA	1	NA	NA	1	1	1	NA	NA	1	1	1	1	0.341	0.103	0.587	0.83	0
Rab14	0.139	0.368	NA	0.151	0.642	0.485	1	0.198	0.153	0.358	0.206	0.295	0.271	0.539	0.231	0.23	0.749	0.164	0.303	0.284	0.203	1	0.608	1	0.266	0.305	0.036	0.282	0.508	0.306	0.594	0.151	0.563	0.246	0.032	0.187	0.134	0.219	0.546	0.021	0.294	0.445	0.224	0.446	0.085	0.274	0.197	0.369	0.256
spel1	0	0	NA	0.142	NA	NA	NA	NA	NA	NA	0.135	NA	NA	NA	0.09	NA	0.027	NA	0.25	0.155	NA	NA	NA	NA	0.367	0.043	NA	NA	NA	NA	NA	NA	0	0	0	0.068	NA	0.1	0.051	0	0	0.5	NA	0.06	NA	0	0.091	0	NA
noc	1	0.3	0.601	0.116	0.992	0.485	NA	0.294	0.691	1	0.417	0.648	0.901	0.737	0.327	0.96	1	0.859	0.963	0.803	0.361	NA	1	0	0.601	0.464	NA	0.675	1	0.609	NA	0.592	0	NA	0	0.054	0.156	0.396	NA	0	0.756	0.276	0.868	0.421	0.375	1	0.363	0	0.381
CG15282	NA	NA	NA	NA	NA	NA	NA	NA	NA	NA	NA	NA	0.161	0	NA	NA	0.357	NA	NA	NA	NA	NA	NA	NA	NA	NA	NA	NA	NA	NA	NA	0	1	NA	0	NA	NA	NA	NA	0	NA	NA	NA	0	NA	NA	NA	NA	NA
CG15278	NA	NA	NA	NA	NA	NA	1	NA	NA	NA	NA	NA	NA	NA	NA	NA	NA	1	NA	0.11	NA	NA	NA	NA	NA	NA	NA	NA	NA	NA	NA	0	NA	NA	0.089	NA	NA	NA	NA	NA	NA	NA	NA	NA	NA	NA	NA	NA	NA
side-II	NA	1	0	0.14	NA	NA	0	NA	NA	0.079	NA	NA	0.741	NA	NA	NA	0.535	0.479	NA	0.744	NA	NA	1	NA	1	NA	NA	NA	NA	NA	NA	0.671	NA	NA	NA	NA	NA	NA	NA	NA	NA	0.261	NA	NA	NA	0.508	NA	NA	NA
GABA-B-R1	NA	NA	0.748	NA	NA	NA	NA	NA	0	0.603	NA	NA	NA	NA	NA	NA	0.374	0.463	NA	0.471	NA	NA	NA	NA	0.51	NA	NA	NA	NA	NA	NA	0.552	NA	NA	NA	NA	NA	NA	NA	NA	NA	0.498	NA	NA	NA	0.429	NA	NA	NA
FBgn0262526	0.5	0.412	0.5	0.623	0.057	0.822	0.366	0.881	0.5	0.5	0.722	1	0.923	0.898	0.747	1	NA	NA	0.826	0.868	NA	1	0.92	NA	0.849	NA	NA	0.852	NA	0.765	0.851	NA	0.592	0.666	1	NA	NA	NA	NA	NA	NA	NA	NA	NA	NA	NA	NA	NA	NA
vig	0.138	0.357	0.32	0.301	0.321	0.331	1	0.15	0.378	0.263	0.149	0.797	0.239	0.338	0.146	0.305	0.295	0.308	0.263	0.37	0.159	0.232	0.179	0	0.414	0.416	0.134	0.27	0.428	0.249	0.391	0.241	1	0.01	0.207	0.21	0.176	0.441	0.258	0	0.309	0.444	0.269	0.41	0.233	0.4	0.286	0.198	0.374
dao	NA	NA	1	NA	NA	NA	NA	NA	0.636	1	NA	NA	NA	NA	NA	NA	0.999	0.79	0.546	0.997	NA	NA	NA	NA	0.999	NA	NA	NA	NA	NA	NA	0.999	NA	NA	NA	NA	NA	NA	NA	NA	NA	0.863	NA	NA	NA	0.992	NA	NA	NA
Uxt	NA	0	NA	1	0	0.059	0	NA	0	1	0.401	0.145	0.795	NA	0.503	0.618	0.254	0.519	0.951	0.813	0.193	0	0.403	0	0.259	1	NA	0.646	1	0.408	0.693	NA	0.272	0.269	NA	0	NA	0.259	NA	NA	1	0.048	NA	0	NA	1	NA	NA	NA
yuri	NA	NA	1	0.561	0.618	0.532	0.776	0.454	0.894	NA	0.485	0.02	0.511	0.415	0.578	0.526	0.998	0.558	0.828	0.565	0.551	NA	0.47	NA	0.455	NA	0.5	0.456	0.512	0.476	0.483	0.987	NA	NA	0.985	0.599	0.511	0.508	0.5	0.117	0.511	0.44	0.564	0.52	0.795	0.871	0.569	NA	0.745
Cul3	1	0.942	1	0.85	0.894	0.89	0.491	0.824	0.594	0.852	0.838	1	0.976	0.875	0.897	0.671	0.959	0.911	0.952	0.893	0.869	1	0.908	NA	0.918	0.926	1	0.799	0.847	0.888	0.974	0.949	1	0.199	0	0.725	0.804	0.757	NA	0	0.71	0.735	0.89	0.918	0.784	0.878	0.834	0.943	0.856
lace	0.088	0.009	NA	0.331	0.045	0.718	NA	NA	0.279	NA	0.13	1	0.684	0	0.278	0.288	0.506	0.37	0.13	0.314	0.306	NA	1	0	0.624	0.346	0	0.201	0.098	0.35	0.399	0.63	NA	0.365	NA	0	0.078	0.154	0	NA	0.019	0.355	0.252	0.463	0	0.988	0.248	1	NA
CG18480	NA	0	NA	NA	NA	NA	NA	NA	0.519	0	NA	0	NA	NA	NA	NA	NA	NA	NA	NA	NA	NA	NA	NA	NA	NA	0.5	NA	NA	NA	NA	NA	0	NA	NA	NA	NA	NA	NA	NA	NA	NA	NA	NA	NA	NA	NA	NA	NA
CG4587	NA	NA	0.144	NA	0.18	NA	NA	NA	0.024	0.637	NA	NA	NA	NA	NA	NA	0.749	0.757	NA	0.723	NA	NA	NA	NA	0.718	NA	NA	0.334	NA	NA	NA	0.748	NA	NA	NA	NA	NA	NA	NA	NA	NA	0.816	NA	NA	NA	0.732	NA	NA	NA
wek	NA	0	NA	0.186	NA	NA	NA	NA	NA	0	NA	NA	NA	NA	0.374	1	0	0.83	NA	0.57	NA	NA	0.426	0	0.452	NA	NA	NA	NA	0.158	0.519	NA	NA	0	NA	NA	0.552	NA	NA	NA	1	0.804	NA	NA	0.279	NA	NA	NA	NA
CG31821	NA	NA	NA	NA	NA	NA	NA	NA	NA	NA	NA	NA	NA	NA	1	NA	NA	NA	1	1	NA	NA	NA	NA	NA	NA	NA	0.923	NA	NA	NA	NA	NA	NA	NA	NA	NA	NA	NA	NA	NA	NA	NA	NA	NA	NA	NA	NA	NA
CG45084	1	0.935	NA	0.936	0.943	0.878	NA	0.952	0.89	0.913	NA	0.685	0.77	0.701	0.625	0.756	0.783	0.964	NA	0.796	NA	1	NA	NA	0.827	0.943	NA	0.852	NA	NA	0.587	0.906	NA	0.651	1	NA	NA	NA	NA	NA	NA	NA	NA	NA	NA	NA	NA	NA	NA
BicC	NA	NA	NA	NA	0.891	NA	0	NA	0	NA	0.869	0	NA	NA	0.78	NA	0	NA	NA	0.603	NA	NA	NA	NA	NA	NA	NA	NA	NA	0.8	0.551	NA	0	0.35	0	NA	NA	NA	NA	0	NA	NA	NA	NA	NA	NA	NA	NA	NA
Ca-alpha1D	NA	0.522	0.958	NA	0.983	0.995	NA	NA	0.934	0.968	NA	NA	0.937	0.838	0.975	0.982	0.948	0.881	1	0.914	0.87	NA	NA	NA	0.924	NA	NA	0.682	0.902	0.97	0.977	0.939	0.953	NA	0	1	0.781	NA	NA	NA	0.981	0.826	0.953	0.795	0.974	0.704	0.949	0	0.901
Ca-Ma2d	NA	0	0	NA	0.261	0.511	NA	NA	1	0.462	NA	1	0.111	NA	NA	NA	0.38	0.316	0.03	0.381	NA	NA	0.524	NA	0.554	0.239	0	0.183	NA	0.397	NA	0.433	0	NA	NA	0.306	NA	NA	0	NA	0	0.818	0.39	0.513	0.523	0.772	0.558	NA	0.713
twe	NA	NA	NA	NA	NA	1	0	NA	NA	NA	NA	NA	NA	NA	NA	NA	NA	1	NA	NA	NA	NA	NA	NA	NA	NA	NA	0.835	0.158	NA	1	NA	NA	1	0	NA	NA	NA	NA	NA	1	NA	NA	NA	NA	NA	NA	NA	NA
cact	0.56	0.279	0.438	0.607	0.36	0.45	0.102	0.558	0.293	0.451	0.494	0.434	0.43	0.304	0.5	0.469	0.372	0.403	0.382	0.36	0.485	0.505	0.416	0.669	0.334	0.329	0.028	0.35	0.35	0.502	0.688	0.207	0.057	0.62	0.271	0.263	0.386	0.361	0.256	0.4	0.384	0.237	0.322	0.367	0.51	0.391	0.174	0.426	0.558
jhamt	NA	NA	NA	NA	NA	0.11	NA	NA	NA	NA	0.658	NA	NA	1	NA	1	NA	NA	0.616	NA	NA	NA	NA	NA	NA	NA	NA	NA	NA	NA	NA	NA	NA	NA	NA	NA	NA	0.249	0	NA	NA	NA	NA	NA	NA	NA	NA	NA	NA
CG5968	0	0	0	0	0.843	0.012	0.622	0.016	0.023	0	0.216	0.029	0.134	0.021	0.025	NA	0.572	0.41	0.033	0.203	0.287	NA	0.108	0	0.119	0.752	NA	0.379	1	0.199	0.054	0.347	NA	NA	0.219	NA	0.005	NA	NA	NA	NA	NA	NA	NA	NA	NA	0.022	NA	0.458
Trpgamma	NA	NA	NA	NA	NA	NA	NA	NA	NA	NA	NA	NA	NA	NA	NA	NA	NA	NA	NA	NA	NA	NA	NA	NA	NA	NA	NA	NA	NA	NA	NA	NA	NA	NA	NA	NA	NA	NA	NA	NA	NA	NA	NA	NA	NA	NA	NA	NA	NA
her	0.009	0.021	NA	0.086	0.533	NA	NA	NA	0	0.135	0.111	0.017	0.044	0.505	0.039	0.083	0.248	0.193	0.334	0.174	0.087	1	0.224	NA	0.236	0.177	NA	0.244	0.492	0.177	0.062	0.54	0	0	NA	0.169	0.075	0.14	0	0	0	0.274	0.327	NA	0.201	0	1	0	0.467
Cyt-b5-r	1	0	NA	0.257	0	0.509	NA	0.207	NA	0	0.687	0.362	0.849	0.182	0.735	0.745	0.074	1	0.351	0.79	0.549	NA	0.114	0	0.78	1	NA	0.697	0.626	0.733	0.558	0.846	0.406	0.769	0	0.179	0.286	0.312	0	0.296	0.369	0.371	0.199	0.257	0.248	0.102	0.294	0.22	0.348
beat-IIIa	NA	0	1	NA	NA	NA	1	NA	NA	1	NA	NA	NA	NA	NA	NA	0.996	1	NA	0.987	NA	NA	NA	NA	0.986	NA	NA	NA	NA	NA	1	0.958	NA	NA	1	NA	NA	NA	NA	1	NA	1	NA	NA	NA	1	NA	NA	NA
CadN	0.712	0.181	0.506	0.629	1	0.432	1	NA	0.448	0.555	NA	0.791	0.552	NA	0.667	NA	0.69	0.428	0.722	0.462	NA	0.865	0.846	NA	0.683	0.608	1	0.55	0.881	NA	0.61	0.6	NA	NA	NA	NA	NA	NA	NA	0	NA	0.661	NA	NA	0.207	0.899	0.8	NA	NA
elfless	NA	NA	NA	NA	NA	NA	0	NA	NA	NA	NA	NA	NA	NA	NA	NA	NA	NA	NA	NA	NA	NA	0	NA	NA	NA	NA	NA	NA	NA	NA	NA	NA	NA	1	NA	NA	NA	NA	NA	NA	NA	NA	NA	NA	NA	NA	NA	NA
Ptp36E	NA	NA	NA	NA	0	NA	NA	NA	1	0.369	NA	0	NA	NA	NA	NA	0.369	0.802	NA	0.455	NA	0	0.296	NA	0.487	NA	NA	0.219	NA	0.29	NA	0.542	NA	NA	NA	0	NA	NA	NA	NA	0	0.718	0	0.597	1	0.174	0.263	NA	0.263
grnd	NA	NA	NA	NA	0.44	NA	NA	NA	NA	NA	0.32	NA	0.49	0.963	NA	1	1	NA	1	0.814	NA	NA	NA	NA	1	1	NA	NA	1	NA	NA	NA	NA	NA	NA	1	NA	1	1	1	1	NA	NA	0.997	NA	1	0.977	0.289	0.855
Ugt301D1	NA	NA	NA	1	0	NA	NA	NA	NA	NA	0.919	1	0.793	0.793	0.953	0.777	1	NA	1	0.845	0.882	NA	0.881	NA	0.966	0.178	NA	0.957	0.589	0.773	NA	0.43	0	NA	1	0	0.903	0.661	NA	NA	1	0	0.856	0.733	1	1	0.486	NA	0.467
CG43339	NA	NA	NA	NA	NA	NA	1	NA	NA	NA	NA	NA	NA	NA	NA	NA	NA	0	NA	NA	NA	NA	NA	NA	NA	NA	NA	NA	NA	NA	0.376	NA	NA	NA	0.163	NA	NA	NA	NA	NA	NA	NA	NA	NA	NA	NA	NA	NA	NA
Irk3	NA	NA	NA	0.051	NA	NA	NA	NA	NA	NA	NA	NA	0.041	NA	NA	NA	NA	0.454	NA	NA	NA	NA	0.441	NA	NA	0.154	NA	0.813	NA	NA	NA	NA	1	NA	NA	NA	NA	NA	NA	NA	NA	NA	NA	NA	0	NA	NA	NA	NA
CG10348	NA	NA	NA	1	1	1	0.762	NA	NA	NA	1	1	1	1	NA	NA	1	1	1	1	NA	NA	1	NA	1	1	NA	1	NA	NA	NA	1	NA	NA	1	1	NA	1	NA	1	NA	1	NA	1	1	0.589	1	1	1
tup	NA	1	NA	NA	1	NA	0	NA	0.683	1	1	0	1	NA	NA	NA	1	1	NA	0.998	NA	NA	NA	NA	1	NA	NA	NA	NA	NA	NA	0.619	NA	NA	NA	NA	NA	0.964	NA	NA	NA	0.614	NA	NA	1	1	1	NA	NA
Nedd8	0.341	1	1	1	1	1	0.092	0.993	1	1	0.971	0.834	1	1	0.968	1	1	1	0.985	0.985	0.998	0.759	0.51	NA	0.989	0.436	1	0.998	1	1	0.992	0.805	1	0.659	1	0.702	1	0.516	0.544	1	0.269	0.814	1	0.509	0.151	1	0.483	0.683	0.281
CG10431	1	NA	NA	0.321	NA	NA	NA	NA	NA	0	NA	0.062	NA	NA	NA	NA	NA	NA	NA	NA	NA	NA	NA	NA	NA	NA	NA	NA	NA	NA	NA	NA	NA	1	NA	NA	NA	NA	NA	NA	0.08	NA	NA	NA	NA	NA	NA	NA	NA
CG10492	0.332	1	1	1	1	1	1	1	0	1	0.999	NA	1	1	1	1	1	1	1	1	1	NA	1	NA	1	1	NA	0.999	1	1	1	1	1	1	0	1	1	1	0	NA	1	1	1	NA	NA	1	1	0.554	1
CG10702	0	1	NA	0	NA	NA	NA	NA	NA	1	NA	0.285	NA	NA	NA	0.038	NA	NA	NA	NA	NA	NA	NA	0.204	NA	NA	NA	NA	0.401	NA	0.067	NA	NA	NA	NA	NA	NA	NA	NA	NA	NA	NA	NA	NA	0.255	NA	NA	0	NA
AsnRS	1	0	0	0.122	0.114	0.153	0.037	0.29	0.04	0.088	0.213	0	0.008	0.051	0.314	0.482	0.212	0.73	0	0.173	0.307	NA	0.015	0	0.322	0.039	NA	0.163	0.016	0.132	0.088	0.399	0.052	0.037	0	0.181	0.361	0.141	0	NA	0	0.435	0.303	0	1	0	0.117	0	0.26
brat	0.121	0.129	0.158	0.157	0.095	0.213	NA	0.143	0.324	0.478	0.153	0.312	0.224	0.104	0.107	0.088	0.403	0.444	0.202	0.524	0.137	0.185	0.463	1	0.476	0.376	0.337	0.225	0.433	0.357	0.236	0.567	0	0.157	0.5	0.282	0.427	0.213	NA	NA	NA	0.89	0.113	NA	0.343	0.509	0.505	0.099	0.542
gammaTub37C	0	NA	NA	NA	NA	NA	NA	NA	NA	NA	NA	0	NA	NA	NA	NA	NA	NA	NA	NA	NA	NA	NA	NA	NA	NA	NA	NA	NA	NA	NA	NA	NA	NA	NA	NA	NA	NA	NA	NA	NA	NA	NA	NA	NA	NA	NA	NA	NA
CG13086	NA	0.235	NA	NA	NA	0.188	NA	0.241	NA	NA	0.699	0.61	0.399	NA	0.465	NA	0.308	0.693	NA	1	0.408	NA	1	NA	NA	0.69	NA	1	NA	0.33	0.853	0.081	NA	NA	0	NA	NA	NA	NA	NA	NA	NA	0.56	NA	NA	NA	0.06	NA	0.278
fon	0	1	NA	0.067	NA	0.355	NA	NA	NA	0	0.299	1	0.608	0.089	0.364	0.433	0.168	0.135	0	0.514	0.433	0	0.016	NA	0.348	0.313	0	0.408	0.552	0.525	NA	0.837	0.296	0.269	1	0.789	0.778	0.496	0.055	0.513	0.363	0.576	0.695	0.735	0.726	1	0.392	0.586	0.806
CG31798	NA	NA	NA	NA	NA	NA	0	NA	NA	NA	NA	NA	NA	NA	NA	NA	NA	NA	NA	NA	NA	NA	0	NA	NA	NA	NA	NA	NA	NA	NA	NA	NA	NA	NA	NA	NA	NA	NA	NA	NA	NA	NA	NA	NA	NA	NA	NA	NA
Lectin-galC1	NA	1	NA	1	0.296	1	NA	0.978	NA	NA	0.97	NA	0.552	1	1	1	1	1	1	0.975	0.97	0	0	NA	1	1	NA	0.987	NA	1	1	0.61	1	0.76	0.459	0.217	0.501	0.567	0.042	1	0.557	0.332	0.736	0.527	0.225	0.269	0.614	0.237	0.608
FBgn0003732	1	0.974	0	1	1	0.625	1	0.89	1	1	0.912	NA	1	1	0.949	0.801	0.921	1	1	0.97	0.924	NA	1	NA	0.959	1	1	0.885	1	0.905	0.943	1	0.301	0.505	0.089	0.135	1	1	NA	NA	0	0.514	0.249	NA	0.438	NA	0.441	NA	0.378
CG10165	1	0.034	NA	0	0.116	0.008	NA	0.169	0.397	NA	0.33	1	0.559	1	0.402	0.852	0.988	0.949	0.488	0.471	0.586	NA	0.916	NA	0.917	0.718	NA	0.276	0.942	0.778	0.086	0.11	0.035	NA	NA	0	NA	0.959	0	0	0	0	0.728	0.118	0	0	0.449	0.104	NA
Lar	0.157	0.062	0.567	0.106	0.053	0.084	0.188	0.085	0.099	0.241	0.082	0.098	0.128	0.07	0.097	0.117	0.549	0.596	0.131	0.51	0.144	0	0.106	0.302	0.464	0.146	0.566	0.179	0.16	0.307	0.234	0.492	0.475	NA	0.386	0.063	0.111	0.066	0.067	0.056	0.071	0.507	0.171	0.323	0.169	0.513	0.128	0.089	0.18
Nf-YB	1	1	0	NA	NA	1	0	0.759	1	NA	0.991	1	1	1	0.994	1	1	1	1	0.994	0.83	1	0.708	NA	0.994	1	1	0.953	NA	0.974	0.803	1	NA	0	NA	0.085	1	0.394	NA	NA	1	1	1	NA	0	NA	1	NA	0.825
CdGAPr	0.563	0.271	NA	0.494	0.623	NA	0	NA	NA	0.049	0.4	0.304	0.768	0.337	NA	NA	NA	0.978	0.847	0.906	0.352	NA	0.755	0.588	0.823	0.544	NA	0.624	NA	NA	NA	0.959	0	0	NA	0.499	NA	0.439	NA	NA	0.194	0.918	0.907	NA	0.146	1	0.695	0.094	0.511
fs(2)ltoPP43	0.867	0.837	NA	0.935	0.5	0.885	NA	0.949	0.5	0.212	0.856	0.991	0.894	0.902	0.831	0.884	0.543	0.819	0.69	0.747	0.856	0.5	0.56	NA	0.703	0.786	NA	0.81	0.635	0.873	0.689	0.69	0.948	0.776	NA	0.794	0.942	0.68	1	NA	0.5	0.874	0.851	0.826	0.842	0.997	0.848	NA	0.679
CG13962	NA	NA	NA	NA	NA	NA	NA	NA	NA	NA	NA	NA	NA	NA	NA	NA	NA	NA	NA	NA	NA	NA	NA	NA	NA	NA	NA	NA	NA	NA	NA	NA	NA	NA	NA	NA	NA	NA	NA	NA	NA	NA	NA	NA	NA	NA	NA	NA	NA
CG10680	0.646	0.277	0	1	0.812	0.927	0.907	0.985	0.772	1	0.897	1	0.94	0.821	0.958	0.977	0.903	0.856	0.951	0.922	0.95	NA	0.961	1	0.956	1	1	0.956	0.9	0.983	0.981	0.831	0.675	0.314	0.488	0.982	0.993	0.927	0.183	0.569	1	0.903	0.936	0.984	0.898	0.96	0.969	1	0.987
Kua	NA	NA	1	NA	NA	NA	0.155	NA	NA	0.988	NA	NA	NA	NA	NA	NA	0.832	0.881	NA	0.809	0.826	NA	NA	NA	0.854	NA	NA	NA	NA	0.785	NA	0.732	NA	NA	NA	NA	NA	NA	NA	NA	NA	NA	0.847	NA	NA	0.554	NA	NA	0.868
CG12617	NA	NA	NA	0	NA	NA	0.042	NA	NA	NA	0.208	NA	NA	0.075	0.352	NA	NA	0	0.058	0.237	0.128	NA	NA	NA	0.5	0	NA	0.159	0.253	0.131	NA	0	NA	0	0.018	NA	NA	NA	NA	NA	NA	1	NA	NA	NA	NA	NA	NA	NA
spir	0.101	0.375	1	0.324	0.513	0.588	0.4	0.71	0.171	0.596	0.598	0.649	0.648	0.296	0.583	0.525	0.697	0.671	0.528	0.676	0.434	0.161	0.61	0.605	0.692	0.532	0.655	0.608	0.642	0.609	0.776	0.687	0.319	1	NA	0.607	NA	0.673	NA	0	NA	0.733	0.628	0.495	0.715	1	0.814	0.774	0.698
CG10947	NA	0.296	0.572	0.458	1	NA	0.164	NA	0.675	0.514	0.348	1	0.369	0.267	NA	NA	0.755	0.288	1	0.744	0.362	NA	0.814	1	1	NA	NA	0.641	0.2	0.676	NA	1	NA	0.02	0	1	NA	NA	NA	NA	1	1	1	0.638	1	0.306	0.932	NA	1
CG31688	NA	NA	0.5	NA	NA	0.213	0.5	NA	0.529	0.562	NA	NA	NA	NA	0.169	NA	0.535	0.517	0.255	0.522	NA	NA	NA	NA	0.532	NA	NA	NA	NA	NA	NA	0.543	NA	NA	NA	0.051	NA	NA	NA	NA	NA	0.516	0.278	NA	0.06	0.541	NA	NA	NA
CG31687	NA	NA	NA	NA	NA	NA	NA	NA	NA	0.289	NA	NA	NA	NA	NA	NA	NA	NA	NA	NA	NA	NA	NA	NA	NA	NA	0	NA	NA	NA	NA	NA	NA	NA	NA	NA	NA	NA	NA	NA	NA	NA	NA	NA	NA	NA	NA	NA	NA
Cdc23	NA	0.943	1	NA	NA	1	NA	NA	1	0	NA	0.904	NA	NA	0.946	0.703	NA	NA	1	0.991	0.801	NA	1	1	1	0.881	1	0.977	NA	0.701	0.981	NA	NA	1	0	1	NA	NA	NA	NA	NA	NA	NA	NA	NA	1	NA	1	NA
Fs(2)Ket	0.843	0.903	0.69	0.946	0.818	0.856	0.8	0.887	0.546	0.694	0.854	1	0.823	0.918	0.852	0.864	0.964	0.917	0.943	0.861	0.862	1	0.772	0.865	0.913	0.891	1	0.767	0.95	0.875	0.98	0.887	0.465	0.496	1	0.925	0.904	0.942	1	1	0.835	0.922	0.941	0.96	0.95	0.974	0.937	1	0.972
CG14401	NA	0	NA	0	NA	0.35	0	0.012	0.08	0	0.096	0	0.034	0.009	0.128	0.175	0	0.045	0.095	0.061	0.047	0	0.011	0	0	0.338	NA	0.197	0.054	0.039	0.45	0.297	0.718	0	0.167	0.806	0.181	0.086	0	0.4	0.015	0.407	0.127	0.525	0	0.62	0.109	0	0.032
RPA2	1	1	0	0	0	1	NA	1	NA	NA	0.988	1	1	NA	0.957	1	1	1	0.941	0.97	0.727	1	1	NA	1	1	NA	0.962	1	1	0.689	1	NA	1	NA	NA	NA	NA	NA	NA	0.167	NA	NA	0.373	NA	NA	NA	0.054	NA
Itgbn	NA	NA	NA	NA	NA	NA	NA	NA	0.272	NA	NA	NA	NA	0.982	NA	1	NA	NA	NA	NA	0.984	NA	NA	NA	NA	NA	1	NA	1	NA	NA	NA	NA	NA	NA	1	NA	NA	0	NA	NA	NA	1	NA	NA	NA	NA	NA	NA
Nhe2	0.171	0.319	0.224	0.276	0.41	0.383	0.595	0.222	0.266	0.344	0.318	0.104	0.36	0.128	0.283	0.505	0.568	0.677	0.201	0.627	0.294	0.258	0.243	0.271	0.66	0.558	0.016	0.306	0.151	0.354	0.4	0.625	0.275	0.032	1	0.553	0.611	0.582	NA	0.049	0.308	0.661	0.644	0.42	0.693	0.668	0.575	0.804	0.701
Dap160	0.219	0.082	NA	0.071	0.122	0.173	0.541	0.121	0.216	0.151	0.083	0.098	0.114	0.048	0.096	0.162	0.351	0.384	0.255	0.376	0.092	0	0.167	NA	0.391	0.075	0.175	0.829	0.144	0.132	0.084	0.435	NA	0.019	0	0.096	0.162	0.066	NA	0.303	0.087	0.396	0.054	NA	0	0.651	0.118	0.011	0.059
CG9248	0.192	0.797	0	1	0.291	0.946	0	0.944	1	1	0.949	1	1	0.982	0.75	1	0.962	0.917	1	0.955	0.809	0.277	1	0	0.997	1	0	0.97	0.897	0.96	0.979	0.963	0	0	NA	0.951	1	0.626	0	0.244	0.395	1	0.993	0.945	0.346	0	1	NA	0.792
Atg18b	1	1	0	1	1	1	NA	0.951	1	1	1	1	1	1	1	1	1	1	0.664	1	1	NA	1	1	1	1	1	0.959	1	1	NA	1	1	NA	NA	1	1	1	1	0	1	1	1	1	1	1	1	1	1
dimm	NA	NA	NA	NA	NA	NA	NA	NA	0.466	0.446	NA	NA	NA	NA	NA	NA	0.073	NA	NA	NA	NA	NA	NA	NA	NA	NA	NA	NA	NA	NA	NA	NA	NA	NA	NA	NA	NA	NA	NA	NA	NA	NA	NA	NA	NA	NA	NA	NA	NA
nompB	NA	NA	0	NA	NA	NA	0	NA	NA	0	NA	NA	NA	NA	NA	NA	0.283	0	NA	NA	NA	NA	NA	NA	0.356	NA	NA	NA	0.567	NA	NA	0.168	NA	NA	0	NA	NA	NA	NA	NA	NA	NA	NA	NA	NA	0.59	NA	NA	NA
CG2201	0.316	0.737	0.017	0.653	0.207	0.523	0.037	0.473	0.379	0.755	0.425	0.55	0.388	0.462	0.434	0.374	0.432	0.43	0.4	0.493	0.428	0.53	0.407	0.98	0.428	0.474	0.287	0.383	0.309	0.519	0.754	0.409	0.935	0.671	0.127	0.33	0.44	0.357	0.165	0.5	0.407	0.435	0.458	0.542	0.491	0.524	0.452	0.555	0.408
Ac3	NA	0.158	0	NA	NA	NA	NA	NA	0	0.655	NA	NA	NA	NA	NA	NA	0.574	0.522	NA	0.424	NA	NA	NA	NA	0.487	NA	NA	NA	NA	NA	NA	0.674	NA	NA	NA	NA	NA	NA	NA	NA	NA	0.391	NA	NA	NA	0.137	NA	NA	NA
step	0.837	0.545	1	0.63	0.377	0.593	0.2	0.707	0.556	0.57	0.57	0.426	0.84	0.831	0.525	0.377	0.548	0.857	0.687	0.572	0.647	1	0.776	1	0.788	0.855	0.635	0.71	0.869	0.828	0.346	0.532	0.681	0.31	0.749	0.712	0.634	0.667	1	0.463	0.726	0.697	0.728	0.724	0.658	0.858	0.727	0.245	0.739
CG3651	0.045	0.728	NA	0.337	0.214	0.775	0.522	0.598	0.623	0.604	0.63	0.72	0.785	0.406	0.575	0.823	0.492	0.883	1	0.833	0.641	NA	0.621	NA	0.786	0.774	NA	0.615	1	NA	0.637	0.807	NA	0.39	0.5	0.316	0.354	NA	NA	0	0.216	0.643	1	NA	NA	0.21	0.733	NA	0.884
CG42748	0.099	0.092	0.264	0.256	0.128	0.232	0.361	0.303	0.346	0.593	0.133	0.237	0.188	0.238	0.12	0.271	0.457	0.694	0.124	0.528	0.303	0.03	0.323	0.45	0.523	0.392	0.369	0.415	0.436	0.351	0.143	0.498	0.033	0.077	NA	0.189	0.199	0.1	0.006	0.426	0.175	0.543	0.222	0.068	0.116	0.64	0.231	0.128	0.179
CG17493	0.633	0.289	0.029	0.332	0.638	0.48	NA	0.362	0.368	0.611	0.592	0.615	0.385	0.23	0.494	0.709	0.297	0.527	0.603	0.431	0.279	1	0.242	1	0.455	0.245	0.252	0.362	0.315	0.372	0.104	0.45	0.077	0.046	NA	0.615	0.422	0.528	NA	1	1	0.825	0.544	0.255	0.139	0.867	0.376	NA	0.358
CG17715	0.791	0.684	0.902	0.704	0.112	0.681	NA	0.926	0.815	0.612	0.822	0.039	0.723	0.472	0.834	0.706	0.152	0.732	0.754	0.794	0.769	0.912	0.477	0.108	0.652	0.093	0.458	0.683	0.561	0.727	0.075	0.143	NA	0.017	0	0.421	0.715	0.105	0.868	0.718	0.561	0.118	0.289	0.071	0.712	0.692	0.616	0.346	0.84
CG40498	NA	0	0.017	NA	0.896	NA	NA	NA	0	0.029	NA	0	0.088	NA	NA	NA	0.039	0.013	NA	0.042	NA	NA	0.287	NA	0.037	NA	0	0.06	NA	0.037	0.003	0.023	0	NA	NA	NA	NA	NA	NA	NA	0.185	0.084	NA	NA	0	0.023	NA	NA	NA
CG40191	0.75	0.78	0.787	0.869	0.762	0.916	0.688	0.799	0.891	0.99	0.746	0.707	0.868	0.757	0.771	0.739	0.972	0.966	0.811	0.924	0.702	0.953	0.793	0.869	0.952	0.792	0.814	0.712	0.876	0.821	0.632	0.982	0.623	0.536	0.637	0.76	0.848	0.774	0.716	0.764	0.939	0.981	0.805	0.699	0.65	0.744	0.845	0.634	0.855
CG41378	0.547	0.563	0.191	0.657	0.187	0.497	1	0.329	0.284	0.371	0.334	0.198	0.388	0.32	0.284	0.269	0.278	0.306	0.305	0.227	0.382	0.028	0.332	0.508	0.261	0.376	0.14	0.151	0.332	0.389	0.272	0.374	0	0.203	NA	0.414	0.413	0.392	0.268	0	1	0.165	0.596	0.283	0	0	0.282	0	0.233
Stlk	1	0.183	1	0.987	0.808	1	1	0.898	0.915	0.66	0.972	0.152	0.925	0.518	0.83	0.689	1	0.927	0.689	0.845	0.723	0.061	0.648	1	0.979	0.568	0.231	0.76	0.881	0.405	0.313	1	0	0.285	1	1	1	1	1	1	1	1	1	0.97	0.748	1	1	1	1
CG12547	1	0.761	NA	0.563	1	0.423	NA	0.372	0.157	0.037	0.393	0.047	0.54	0.432	0.301	0.358	0.683	0.363	0.489	0.34	0.411	0	0.259	0.051	0.542	0.566	0.089	0.345	0.282	0.275	0.272	0.913	0	0.042	NA	0.626	1	0.278	0.455	1	0.57	0.605	0.904	0.255	1	0.059	0.977	0	0.774
CG17528	0.118	0.954	1	0.848	0.366	1	0	0.736	0.553	1	0.705	0.632	0.414	0.571	0.709	0.883	0.723	0.927	0.939	0.844	0.61	1	1	1	0.942	0.408	1	0.68	0.707	0.687	0.665	0.694	NA	NA	0	0.566	0.24	0.433	0	0	0.39	0.769	0.475	0.321	0.035	0.574	0.607	0.609	0.391
gus	0.435	0.664	0.755	0.721	0.245	0.427	0.54	0.356	0.812	0.252	0.405	0.57	0.656	0.397	0.325	0.469	0.729	0.604	0.65	0.719	0.393	0.223	0.592	0.229	0.675	0.319	0.743	0.481	0.762	0.688	0.53	0.597	0.224	0.338	NA	0.505	0.436	0.49	0.675	0.333	0.214	0.635	0.641	0.736	0.318	0.929	0.714	0.821	0.647
Atf6	0.389	0.912	1	0.603	0.325	0.44	NA	0.387	0.597	0.421	0.535	0.357	0.563	0.231	0.511	0.481	0.821	0.943	0.293	0.862	0.358	0.257	0.436	0.797	0.652	0.52	0.714	0.922	0.222	0.918	0.416	0.567	1	0.385	0	0.565	0.438	0.507	0.87	0.05	0.934	0.984	0.554	0.886	0.474	0.483	0.674	0.588	0.944
CG17508	0.543	0.605	0.181	0.438	0.459	0.437	NA	0.592	0.551	0.504	0.482	0.465	0.343	0.356	0.538	0.397	0.465	0.314	0.308	0.421	0.36	0.224	0.383	0.044	0.486	0.277	0.369	0.411	0.304	0.392	0.789	0.499	0.626	0.669	0.095	0.379	0.554	0.382	0.408	0.187	0.424	0.469	0.317	0.344	0.436	0.662	0.262	0.598	0.362
Not3	0.412	0.432	1	0.229	0.132	0.309	NA	0.27	0.709	0.264	0.161	0.065	0.368	0.275	0.262	0.171	0.378	0.333	0.189	0.396	0.189	1	0.179	1	0.45	0.322	0.094	0.155	0.525	0.468	0.413	0.528	0.365	0	0	0.131	0.236	0.329	0.161	0	0.018	0.235	0.258	0.438	0.038	0.515	0.329	1	0.697
FBgn0000099	0	NA	1	0.395	1	NA	0.381	NA	NA	NA	NA	NA	NA	NA	NA	NA	NA	NA	1	0.508	0.468	NA	NA	0	NA	NA	NA	0.292	NA	NA	NA	1	NA	NA	NA	NA	NA	NA	1	NA	NA	0.326	0.995	NA	0	0.311	0.409	0	1
dpr12	NA	NA	0.793	NA	NA	NA	0	NA	NA	0.743	NA	NA	NA	NA	NA	NA	0.793	0.836	NA	0.86	NA	NA	NA	NA	0.879	NA	NA	NA	NA	NA	NA	0.889	NA	NA	NA	NA	NA	NA	NA	NA	NA	0.593	NA	NA	NA	0.491	NA	NA	NA
CG7881	NA	NA	0	NA	NA	NA	NA	NA	0.372	NA	NA	NA	NA	NA	NA	NA	NA	NA	NA	NA	NA	NA	0	NA	NA	NA	NA	NA	NA	NA	NA	NA	0	NA	NA	NA	NA	NA	NA	NA	NA	NA	NA	NA	0	NA	NA	NA	NA
Strica	0	NA	NA	NA	NA	0.357	NA	NA	0.01	NA	NA	NA	NA	NA	NA	NA	NA	NA	NA	NA	NA	NA	0.011	NA	NA	NA	NA	NA	0.444	NA	0.882	NA	NA	1	NA	0.212	NA	NA	NA	NA	NA	NA	NA	NA	NA	NA	NA	NA	NA
CCHa2-R	NA	NA	NA	NA	NA	NA	NA	NA	NA	NA	NA	NA	NA	NA	NA	NA	NA	0.293	NA	0.15	NA	NA	NA	NA	NA	NA	NA	NA	NA	NA	NA	NA	NA	NA	NA	NA	NA	NA	NA	NA	NA	0.119	NA	NA	NA	NA	NA	NA	NA
Ptr	NA	0.884	NA	NA	0.556	NA	NA	NA	NA	NA	NA	NA	0.569	0.419	NA	NA	NA	NA	NA	NA	NA	NA	0.544	NA	NA	0.745	NA	NA	NA	NA	NA	NA	NA	NA	1	NA	NA	NA	NA	NA	0.73	NA	NA	NA	NA	NA	NA	NA	NA
jing	0.148	0.306	NA	0.135	0.1	0.251	NA	0.126	0.442	0.758	0.103	0.328	0.179	0.218	0.165	0.118	0.407	0.699	0.098	0.51	0.203	0.1	0.293	0	0.441	0.185	0.039	0.353	0.234	0.053	0.716	0.394	0.513	1	0	0.197	0.209	0.153	0.051	0.389	0.092	0.721	0.331	NA	0.167	0.653	0.313	0.458	0.244
Rab2	0.362	0.64	0.245	0.506	0.469	0.331	0.623	0.209	1	0.82	0.215	0.452	0.415	0.505	0.194	0.458	0.406	0.375	0.07	0.334	0.282	0.07	0.649	0.246	0.552	0.46	0.517	0.268	0.694	0.409	0.609	0.368	0.564	0.323	1	0.322	0.146	0.361	0	0.013	0.499	0.336	0.367	0.453	0.376	0.524	0.304	0.283	0.259
CG45092	0.108	0.541	NA	0.419	0.766	0.631	1	0.258	0.539	0.509	0.551	0.161	0.373	0.389	0.324	0.266	0.375	0.318	0.331	0.446	0.565	0.265	0.585	0.404	0.464	0.435	0.603	0.484	0.415	0.423	0.54	0.614	0.501	0.724	0.051	0.246	0.139	0.27	0.302	0	0.388	0.311	0.424	0.521	0.47	0.421	0.356	0.724	0.257
chk	0.108	0.541	NA	0.419	0.766	0.631	1	0.258	0.539	0.509	0.551	0.161	0.373	0.389	0.325	0.266	0.375	0.318	0.331	0.446	0.565	0.265	0.585	0.404	0.464	0.435	0.603	0.484	0.415	0.423	0.54	0.614	0.501	0.724	0.051	0.246	0.139	0.27	0.302	0	0.388	0.311	0.424	0.521	0.47	0.421	0.356	0.724	0.257
Eb1	0.021	0.017	0	0.03	0.129	0.174	0.055	0.145	0.543	0.299	0.118	0.083	0.046	0.27	0.077	0.088	0.222	0.609	0.135	0.469	0.144	0.12	0.377	0.094	0.324	0.348	0	0.126	0.271	0.093	0.028	0.481	0	0	0	0.102	0.169	0.142	0	NA	0	0.362	0.113	0.317	0	0	0.063	0	0.017
Epac	NA	NA	0.48	0.026	0.023	NA	0	NA	0.714	0.558	NA	NA	0.179	NA	0.167	NA	1	0.676	NA	0.839	NA	NA	0.327	NA	0.956	0.049	0	NA	NA	NA	NA	0.993	NA	NA	NA	NA	NA	NA	NA	NA	NA	0.838	NA	NA	0.075	0.515	NA	NA	NA
CG3358	1	0.033	NA	0.144	1	0.022	NA	0.235	0.18	0.045	0.255	0	0.301	0.23	0.176	0.156	1	0.654	NA	0.508	0.3	1	0.101	NA	0.581	0.014	NA	0.64	0.764	0.327	0.45	0.105	NA	0.117	NA	0.049	0.302	0.321	NA	NA	NA	0.819	0.036	0.02	1	0	0.088	NA	0
mim	0.462	0.539	1	0.595	0.568	0.627	0.27	0.492	0.288	0.77	0.433	0.529	0.58	0.499	0.428	0.584	0.734	0.663	0.641	0.758	0.426	0.5	0.559	0.94	0.828	0.636	0.536	0.494	0.602	0.606	0.594	0.801	NA	0.505	0.689	0.459	0.488	0.483	0.5	0.325	0.425	0.433	0.477	0.448	0.474	0.534	0.439	0.423	0.483
Tsp42Ei	NA	NA	0	0.208	0.081	0.01	1	0.033	0	NA	0.22	1	0.344	0.632	0.188	1	0.044	0.274	0.414	0.239	0.283	NA	1	NA	0.273	0	NA	0.153	0.676	0.287	0.019	0.339	0	0	0	0.407	0.281	0.418	0.483	NA	1	0.359	0.186	0.321	0.048	0	0.351	0.161	0.192
Tsp42En	NA	NA	NA	0.352	NA	0.014	NA	0.583	NA	1	NA	0	0	NA	0.2	NA	1	1	NA	0.385	NA	NA	0.347	NA	0.76	NA	NA	0.248	1	0.147	NA	0.715	NA	NA	NA	0	0.894	0.007	0	NA	0	0.243	0.024	0.217	NA	0.464	0.299	0	0.462
Br140	NA	0.356	NA	NA	NA	NA	NA	NA	NA	NA	NA	NA	0.897	NA	0.998	NA	NA	NA	NA	NA	NA	NA	NA	NA	NA	NA	NA	NA	NA	NA	0.991	NA	NA	1	NA	NA	NA	NA	NA	NA	NA	NA	NA	NA	NA	NA	NA	NA	NA
CG12164	NA	NA	NA	NA	0	0.945	NA	NA	NA	NA	NA	NA	0.112	NA	NA	NA	0	NA	0.576	NA	NA	NA	NA	NA	0	NA	NA	NA	0.352	NA	NA	NA	NA	NA	NA	NA	NA	NA	NA	NA	0	1	NA	NA	NA	NA	NA	NA	NA
Dscam1	NA	0.089	0.296	0.212	0.105	0.158	0	0.178	0.027	0.586	0.132	0.251	0.118	0.157	0.106	0.053	0.692	0.54	0.139	0.575	0.13	NA	0.147	0.021	0.561	0.189	0.049	0.064	0.489	0.117	NA	0.325	NA	NA	NA	0.135	0.074	0.128	0.089	NA	0.233	0.363	NA	NA	0.06	0.501	0.143	0.167	0.088
cos	1	NA	NA	NA	NA	1	NA	NA	1	1	NA	NA	1	1	NA	NA	NA	NA	NA	NA	NA	NA	NA	NA	NA	NA	NA	NA	NA	NA	NA	1	NA	1	NA	NA	NA	NA	NA	1	NA	1	NA	NA	NA	NA	NA	NA	NA
Eaf	0.007	1	1	1	0.515	0.207	0.009	0.37	1	0.364	0.386	0.349	0.676	0.839	0.315	0.296	0.405	0.509	0.282	0.772	0.381	1	0.339	1	0.779	0.913	0.216	0.419	0.787	0.413	0.696	0.43	1	0.12	NA	0.59	0.26	0.571	NA	NA	0.428	0.656	0.992	0.8	0.202	0.483	0.456	0.152	0.848
CG1701	NA	NA	NA	NA	NA	NA	NA	NA	NA	1	0.131	0.304	NA	NA	NA	NA	1	NA	0.269	0.422	0.907	NA	NA	NA	NA	0.04	NA	0.49	0.971	0.331	NA	1	NA	NA	NA	NA	NA	NA	NA	NA	NA	NA	NA	NA	NA	NA	NA	NA	NA
CG11125	0.321	0	NA	0.94	NA	0	0	NA	NA	0.712	0.342	0	NA	0.081	0.494	NA	0.781	NA	1	0.308	0.253	1	NA	NA	0.275	NA	NA	0.095	0.868	NA	0.238	0.973	NA	NA	0	0	NA	0.255	NA	NA	0	NA	NA	NA	NA	1	NA	NA	NA
CG11141	1	NA	NA	NA	0.812	0.98	0.939	NA	0.855	0.791	NA	0.595	NA	NA	NA	0.983	NA	NA	NA	0.882	0.812	1	NA	NA	0.809	0.286	NA	0.83	0.921	NA	NA	1	0	0.034	1	0.501	0.937	NA	0	NA	NA	NA	NA	NA	NA	NA	NA	0.13	NA
didum	1	1	1	NA	1	0.997	0	1	0.942	1	0.983	0.156	0.996	1	0.986	0.979	0.972	1	0.904	0.99	0.987	NA	NA	0.099	0.986	NA	1	0.983	1	0.99	0.989	0.99	0	1	1	1	1	NA	NA	0	0.704	0.947	0.991	NA	1	0.533	0.938	NA	0.945
CG1603	0.259	0.332	NA	0.078	0.472	0.076	NA	NA	NA	NA	NA	NA	NA	0.577	0.152	NA	0.206	0.047	NA	0.21	NA	NA	1	NA	0.485	0	NA	NA	NA	NA	NA	1	0	NA	NA	0	NA	NA	NA	0	NA	NA	NA	NA	NA	NA	NA	NA	NA
Drat	0.334	0.329	0.183	0.201	0.211	0.214	1	0.35	0.54	0.691	0.435	0.375	0.375	0.359	0.45	0.271	0.358	0.282	0.398	0.528	0.442	NA	0.385	1	0.496	0.435	0.463	0.566	0.655	0.708	0.588	0.166	0.615	0	0	0.407	0.564	0.311	0.598	1	0.77	0.719	0.678	0.654	0.237	0.965	0.539	0.375	0.235
scra	0.853	0.719	NA	0.614	1	NA	NA	NA	1	NA	0.763	0.934	NA	NA	0.801	NA	1	NA	NA	NA	NA	NA	NA	NA	NA	NA	0	NA	NA	NA	0.916	NA	NA	1	NA	NA	NA	NA	NA	NA	NA	NA	NA	NA	NA	NA	NA	NA	NA
CG1358	NA	0	0	NA	0.488	0.453	NA	NA	0.245	NA	0.841	NA	0.873	0.735	0.856	0.582	0.888	1	NA	0.92	0.712	NA	1	NA	0.83	0.488	NA	0.706	0.525	NA	0.51	0.98	0.401	0.828	NA	NA	0.158	NA	NA	NA	NA	0.946	0.725	NA	0.941	1	NA	NA	NA
CG2070	NA	NA	NA	1	1	0.333	NA	1	NA	1	0.988	1	1	NA	1	NA	1	1	NA	0.98	NA	NA	1	NA	1	1	NA	0.974	NA	1	NA	1	1	NA	0.709	0.691	1	0.972	NA	NA	0.926	1	1	0.974	0.891	0.792	0.99	0.086	0.822
LRR	0.084	0	0	0.038	0	0.057	NA	0.041	0	0.221	0.048	0.018	0.116	0.033	0.051	0.008	0.432	0.601	0	0.458	0.077	0	0.022	0.005	0.599	0.064	0.032	0.114	0.006	0.1	0.088	0.678	0	0	0.748	0.073	0.001	0.011	NA	0	0.007	0.155	0.026	0.045	0	0	0.18	0	0.02
Gdap2	0.26	0.139	0.431	0.261	0.273	0.331	0	0.226	0.504	0.383	0.158	0.272	0.29	0.188	0.211	0.151	0.484	0.459	0.231	0.437	0.318	0.482	0.267	0.487	0.471	0.28	0.072	0.536	0.367	0.624	0.284	0.441	0.205	0.209	0.788	0.272	0.133	0.13	0.22	0.359	0.174	0.438	0.241	0.241	0.356	0.68	0.442	0.232	0.496
FBgn0050497	0.331	0.422	0.393	0.398	0.409	0.232	0.27	0.486	0.483	0.469	0.363	0.49	0.436	0.225	0.212	0.169	0.446	0.452	0.364	0.428	0.237	0.485	0.404	0.516	0.435	0.464	0.27	0.285	0.341	0.323	0.346	0.462	0.437	0.196	0.357	0.226	0.506	0.385	0.382	0.388	0.46	0.362	0.289	0.402	0.403	0.391	0.293	0.472	0.254
FBgn0266526	0.331	0.422	0.393	0.398	0.409	0.232	0.27	0.486	0.483	0.469	0.363	0.49	0.436	0.225	0.212	0.169	0.446	0.452	0.364	0.428	0.237	0.485	0.404	0.516	0.435	0.464	0.27	0.285	0.341	0.323	0.346	0.462	0.437	0.196	0.357	0.226	0.506	0.385	0.382	0.388	0.46	0.362	0.289	0.402	0.403	0.391	0.293	0.472	0.254
CanB2	1	0.407	0.777	0.665	0.893	0.918	0.738	0.313	0.414	0.908	0.596	0.419	0.852	0.883	0.737	0.85	1	0.955	1	0.888	0.592	0.368	0.662	0.524	0.996	0.676	1	0.585	1	0.99	0.173	0.96	0.467	0.046	0.825	0.67	0.334	0.605	0.171	1	0.792	0.66	0.59	0.474	0.336	1	0.603	0.241	0.47
CG12824	NA	NA	NA	0	0	1	NA	0.347	0.581	0	0.487	NA	0.153	NA	0.498	1	NA	0.1	0.029	0.394	0.57	NA	0.154	NA	0.544	0.041	0	0.456	NA	0.559	0.227	NA	0	NA	NA	NA	1	NA	NA	NA	NA	0.527	NA	NA	NA	NA	0.064	NA	0
CG1882	0	0.5	0.526	0.5	0.035	0.425	0.443	0.471	0.516	NA	0.478	0.5	0.413	0.499	0.497	0.507	0.601	0.448	0.521	0.501	0.461	0.5	0.533	NA	0.474	0.208	1	0.506	0.463	0.467	0.492	0.421	0.391	0.5	0.5	0.504	0.488	0.495	0.156	0.5	0.388	0.347	0.519	0.51	0.344	0.5	0.461	0.537	0.422
Atg10	NA	0	NA	0	NA	NA	NA	0.396	NA	1	0.241	0.947	0	0	0.461	NA	0.223	0.388	0.161	0.425	0.211	NA	0	NA	0.528	0	NA	0.863	NA	0.159	0.012	0.172	NA	0	0	0.333	0.412	NA	NA	NA	0.836	0.093	0.662	0.441	NA	NA	0.318	0	NA
Dgk	NA	NA	NA	NA	NA	NA	0.68	NA	1	1	NA	NA	NA	NA	NA	NA	0.43	0.517	NA	0.645	NA	NA	NA	NA	0.569	NA	NA	0.637	0.798	NA	NA	0.942	NA	NA	0.237	0.619	NA	NA	NA	NA	NA	0.864	NA	NA	NA	0.689	0.786	NA	NA
Cul1	0.749	0.743	0.929	0.655	0.87	0.693	0	0.535	0.595	0.516	0.555	0.641	0.551	0.394	0.548	0.542	0.606	0.774	0.683	0.766	0.528	0.795	0.567	0.204	0.657	0.35	0.864	0.567	0.764	0.668	0.463	0.645	1	0.171	1	0.748	0.868	0.625	1	NA	0.174	0.972	0.929	0.875	0.299	1	0.873	1	0.693
CG14764	1	1	1	1	0.685	0.774	0.212	0.757	1	1	0.617	1	0.739	0.797	0.737	1	0.367	0.72	0.881	0.935	0.748	1	0.705	NA	0.861	0.99	1	0.745	0.548	0.581	0.952	0.748	1	1	1	0.828	0.737	1	NA	NA	1	0.752	0.515	0.986	0.568	1	0.962	NA	0.708
CG14763	NA	NA	NA	0	NA	0	0	NA	NA	NA	0.041	NA	0.038	NA	0.219	NA	0.253	0	0	0.126	0.515	NA	0	NA	0.021	0	NA	0.525	0	0.004	NA	1	NA	NA	NA	NA	NA	NA	NA	NA	NA	1	NA	NA	0	1	NA	NA	0.088
lig	1	1	0.948	0.998	0.996	0.923	0.005	0.961	1	0.944	0.972	1	0.993	0.978	0.976	1	0.985	0.944	1	0.984	0.992	1	0.919	1	0.967	0.993	1	0.751	0.978	0.985	0.977	0.959	1	1	NA	0.991	0.975	0.952	1	1	0.954	0.993	0.985	1	0.981	1	0.978	1	0.957
Asap	0.354	1	0.24	0.695	0.452	0.74	0.362	0.546	0.911	1	0.949	0.588	0.769	1	0.842	0.797	0.991	0.34	1	0.962	0.781	1	0.982	NA	0.988	0.608	0.026	0.91	0.974	0.96	0.98	1	0.035	1	1	0.696	0.453	0.767	NA	1	1	1	0.788	NA	0.304	0.892	0.577	0.466	0.977
Cyp4ad1	NA	NA	NA	NA	NA	NA	0.253	NA	0.801	NA	NA	NA	NA	NA	NA	NA	0.076	NA	NA	NA	NA	NA	NA	NA	NA	NA	NA	NA	NA	NA	NA	NA	NA	NA	NA	NA	NA	NA	NA	NA	NA	NA	NA	NA	NA	NA	NA	NA	NA
rgr	0.644	0.622	NA	0.39	0.444	0.88	NA	0.486	1	0.974	0.466	NA	0.368	NA	0.723	NA	0.998	0.022	NA	0.828	NA	NA	0.166	1	0.948	0.578	0.172	0.6	NA	NA	NA	0.434	NA	0	NA	1	0.486	0.922	1	0	NA	0.986	NA	NA	0.612	1	0.782	NA	0.48
Cirl	0.541	0.468	0.735	0.473	0.554	0.434	0.294	0.485	0.786	0.948	0.377	0.648	0.52	0.508	0.468	0.71	0.673	0.843	0.494	0.755	0.585	0.47	0.537	0.266	0.686	0.409	0.405	0.588	0.624	0.493	0.753	0.708	1	0.847	1	0.659	0.789	0.562	0.478	1	0.762	0.997	0.853	0.711	0.734	0.863	0.732	0.791	0.812
Acsl	0.1	0.499	0.5	0.468	0.723	0.65	0.052	0.426	0.571	0.874	0.344	0.456	0.592	0.57	0.544	0.624	0.773	0.848	0.515	0.759	0.306	0.593	0.508	0.5	0.768	0.546	0.544	0.499	0.553	0.533	0.504	0.758	0.58	0.099	0.332	0.516	0.48	0.506	0.512	NA	0.487	0.708	0.426	0.514	0.338	0.688	0.502	0.608	0.493
Ggamma1	0.026	0.039	0.307	0.08	0.149	0.051	0.086	0.068	0.106	0.359	0.071	0.085	0.095	0.063	0.031	0.05	0.304	0.472	0.136	0.443	0.059	0.031	0.105	0.048	0.327	0.136	0	0.1	0.037	0.09	0.026	0.494	0.143	0.003	0.164	0.052	0.082	0.088	0.114	0	0.169	0.754	0.098	0.051	0.157	0.566	0.142	0.2	0.155
CG8197	NA	NA	NA	NA	NA	NA	0.49	NA	NA	NA	NA	NA	NA	NA	NA	NA	0	NA	NA	0.612	NA	NA	0	NA	NA	NA	NA	NA	NA	NA	NA	NA	NA	NA	0	NA	NA	NA	NA	NA	NA	NA	NA	NA	NA	NA	NA	NA	NA
CG8046	NA	NA	NA	NA	NA	0.96	NA	NA	NA	NA	NA	NA	NA	NA	NA	1	NA	NA	NA	NA	NA	NA	1	NA	NA	NA	NA	NA	NA	NA	NA	NA	NA	NA	NA	0.933	NA	NA	NA	NA	NA	NA	NA	NA	NA	NA	NA	NA	NA
Drep2	NA	1	NA	0.879	0.178	NA	NA	0.181	0.881	0.991	0.209	1	0.223	NA	0.168	NA	0.47	0.626	0.322	0.699	0.441	NA	0.274	NA	0.768	0.854	NA	0.361	NA	0.517	0.506	0.423	0.017	0.198	NA	0	NA	NA	NA	NA	NA	0.254	NA	NA	NA	0.338	NA	NA	NA
Pdk	0.5	0.208	0.098	0.666	0.523	0.36	0.5	0.646	0.054	0.759	0.323	0.664	0.454	0.395	0.295	0.318	0.739	0.785	0.314	0.677	0.361	0	0.675	0.754	0.704	0.451	0.105	0.708	0.373	0.811	0.459	0.838	0.164	0.251	0.509	0.373	0.228	0.333	0.237	0.591	0.201	0.366	0.274	0.573	0.379	0.432	0.72	0.524	0.722
Camta	0.288	0.332	0.936	0.594	0.309	0.459	NA	0.397	0.249	0.782	0.372	0.482	0.56	0.42	0.354	0.457	0.754	0.534	0.729	0.544	0.405	NA	0.293	NA	0.57	0.602	1	0.306	0.816	0.342	NA	0.589	0.047	NA	1	0.467	0.32	0.357	NA	0.187	NA	0.526	0.644	NA	0.531	0.886	0.411	NA	0.686
brp	NA	0.195	0.653	NA	NA	NA	0	NA	0.526	0.356	NA	NA	0.325	NA	NA	NA	0.487	0.521	0.088	0.57	NA	NA	NA	NA	0.566	NA	NA	NA	NA	NA	NA	0.553	NA	0	NA	NA	NA	NA	NA	NA	NA	0.536	NA	NA	NA	0.316	NA	NA	NA
Not1	0.606	0.71	0.816	0.664	0.661	0.662	0.269	0.675	0.675	0.663	0.638	0.668	0.836	0.686	0.588	0.737	0.722	0.697	0.781	0.673	0.646	0.528	0.693	0.191	0.714	0.613	0.883	0.609	0.871	0.623	0.985	0.734	1	0.948	1	0.9	0.725	0.809	0.869	1	0.894	0.956	0.995	0.913	0.868	0.735	0.822	0.891	0.884
CG1648	0.061	0.357	0.145	0.327	0.399	0.173	1	0.084	0.016	0.388	0.132	0.558	0.363	0.384	0.11	0.28	0.458	0.605	0.227	0.228	0.04	1	0.358	0.375	0.383	0.456	0.14	0.148	0.209	0.126	0.247	0.502	0.479	0.624	0.158	0.503	0.135	0.454	0.307	0.156	0.281	0.341	0.125	0.838	0.484	0.499	0.263	0.321	0.461
FBgn0050007	0.714	0.85	NA	NA	NA	0.265	NA	0.346	NA	1	NA	NA	NA	NA	0.392	NA	NA	1	0.839	0.484	0.34	1	0.509	1	0.602	NA	1	NA	NA	NA	NA	0.37	NA	NA	NA	0.394	0.238	NA	0	NA	0.284	0	0.276	NA	NA	0	NA	NA	0.701
FBgn0033466	0	0.144	0.907	0.447	0.295	0.206	0	0.405	0.828	0.614	0.111	0	0.293	0.198	0.104	0.013	0.516	0.814	0.529	0.704	0.352	0	0.089	NA	0.423	0.079	0	0.474	0.241	0.418	0.417	0.711	NA	0.246	NA	0.029	0.359	0.103	NA	0	0	0.631	0.313	0.17	0.35	0.865	0.506	0	0.497
Pka-R2	0.689	0.657	0.507	0.779	0.769	0.744	0.1	0.613	0.764	0.878	0.671	0.609	0.718	0.777	0.689	0.833	0.811	0.724	0.827	0.787	0.679	0.875	0.657	0.286	0.79	0.667	0.868	0.703	0.788	0.779	0.741	0.652	0.575	0.511	0.23	0.966	0.685	0.859	0.748	0.468	0.535	0.887	0.782	0.924	0.764	0.865	0.824	0.709	0.842
CG1407	0.795	0.699	0.5	0.588	0.822	0.661	0.5	0.631	0.796	0.522	0.682	0.508	0.681	0.7	0.62	0.53	0.86	0.921	0.737	0.832	0.678	1	0.602	0.5	0.774	0.761	0.573	NA	0.609	0.559	0.587	0.749	1	0.5	NA	0.691	0.7	0.692	0.5	NA	0.667	1	0.7	0.795	NA	0.872	0.743	NA	0.769
oys	0.096	0.385	0.112	0.401	0.286	0.624	0	0.382	0.368	0.585	0.439	0.322	0.522	0.497	0.449	0.689	0.535	0.605	0.313	0.554	0.512	NA	0.259	0	0.594	0.212	0.388	0.515	0.531	0.66	0.42	0.411	0.062	0.021	0.5	0.463	0.352	0.419	0.185	0.5	0.397	0.644	0.348	0.461	0.489	0.643	0.511	0.519	0.609
14-3-3zeta	0.527	0.531	0.577	0.53	0.541	0.537	0.508	0.411	0.551	0.644	0.446	0.544	0.535	0.517	0.52	0.506	0.625	0.692	0.554	0.617	0.455	0.52	0.533	0.24	0.638	0.537	0.512	0.471	0.542	0.537	0.433	0.626	0.311	0.233	0.509	0.478	0.563	0.537	0.417	0.185	0.521	0.673	0.446	0.522	0.449	0.617	0.459	0.525	0.554
Pfk	0	0.692	1	0.854	0.955	0.956	0	0.566	1	0.928	0.662	0.988	0.972	0.913	0.854	0.932	0.978	0.948	0.938	0.954	0.838	0.041	0.871	0	0.955	0.895	0.079	0.948	0.973	0.991	0.92	0.991	0.984	1	0.183	0.954	0.797	0.952	0.952	0	0.959	0.996	0.951	0.997	1	0.984	0.984	0.989	0.989
Ccs	1	0.476	NA	0.827	NA	1	NA	0.475	0.932	1	0.537	0.768	0.383	0.76	0.611	0.315	1	0.839	0.946	0.791	0.284	1	0.655	1	0.566	0.744	0	0.859	0.164	0.435	0.657	0.391	1	1	NA	1	0.474	0.381	NA	0	0.375	0.377	0.322	0.448	0.24	0.195	0.253	0	0
SLO2	NA	NA	0	0.369	NA	0.13	NA	NA	NA	0.681	NA	0.748	0.496	0.76	NA	NA	0.414	0.563	NA	0.631	NA	NA	NA	NA	0.563	NA	NA	NA	0.521	NA	0.144	0.257	NA	0.118	NA	NA	NA	NA	NA	NA	NA	0.479	NA	NA	0.271	0.459	NA	NA	NA
Galphao	0.099	0.05	0.573	0.359	0.263	0.208	0.274	0.163	0.363	0.572	0.128	0.325	0.2	0.114	0.15	0.143	0.474	0.438	0.123	0.352	0.165	NA	0.099	NA	0.391	0.063	0.224	0.33	0.213	0.219	0.341	0.44	0.428	0.392	0.24	0.125	0.191	0.099	NA	0	0.127	0.452	0.179	0.15	0.332	0.418	0.161	0.132	0.309
CG11883	0.873	0.931	1	0.833	0.992	0.971	0	NA	0.836	1	0.872	1	0.971	0.969	0.876	0.808	0.984	0.994	0.838	0.931	0.938	1	0.824	1	0.9	0.97	NA	0.965	0.765	0.982	0.758	1	0	0.821	NA	0.993	0.967	0.912	NA	1	1	1	0.986	NA	1	0.896	0.957	0.534	0.989
CG33144	0.14	0.164	0.983	0.183	0.249	0.359	NA	0.243	0.404	0.957	0.301	0.43	0.357	0.293	0.264	0.395	0.65	0.717	0.258	0.61	0.355	0.105	0.476	0.32	0.622	0.373	0.118	0.367	0.396	0.286	0.663	0.715	0.058	0.889	1	0.21	0.168	0.302	0.349	0.722	0.226	0.614	0.416	0.58	0.585	0.398	0.309	0.197	0.29
Cyp12d1-p	NA	NA	NA	NA	NA	NA	NA	NA	NA	NA	NA	NA	NA	NA	NA	NA	NA	NA	NA	NA	NA	NA	NA	NA	NA	NA	NA	NA	NA	NA	NA	NA	NA	NA	NA	NA	NA	NA	NA	NA	NA	NA	0.114	NA	NA	NA	NA	NA	NA
CG13229	NA	NA	NA	0.998	NA	NA	NA	NA	1	1	NA	1	NA	NA	NA	NA	1	1	NA	0.999	NA	NA	NA	NA	1	NA	NA	0.995	NA	NA	NA	1	NA	NA	NA	NA	NA	NA	NA	NA	1	NA	NA	NA	1	NA	NA	NA	NA
Syx6	0.404	1	NA	0.298	0.358	0.508	0	0.495	1	0.5	0.272	0.076	0.5	0.576	0.48	0.942	0.574	0.626	0.582	0.586	0.479	NA	0.564	NA	0.731	0.482	0.5	0.498	0.608	0.672	0.434	0.532	0.114	0.152	0	0.383	0.365	0.366	NA	NA	0	0.576	0.911	NA	NA	0.444	0.455	NA	0.173
CG30033	NA	NA	NA	NA	NA	NA	NA	NA	NA	NA	NA	NA	1	NA	NA	NA	NA	NA	NA	NA	NA	NA	NA	NA	NA	NA	NA	NA	NA	NA	NA	NA	NA	NA	NA	NA	NA	NA	NA	NA	NA	NA	NA	NA	NA	NA	NA	NA	NA
Sod3	NA	0.813	0.738	0.663	0.32	0.726	NA	0.834	0.657	0.277	0.707	0.614	0.806	0.838	0.689	0.875	0.797	0.799	0.837	0.686	0.722	0	0.362	1	0.684	0.309	0.267	0.696	0.868	0.761	0.747	0.629	0.842	0.783	0.939	0.748	0.625	0.735	0.73	0.312	0.77	0.75	0.609	0.846	0.448	0.982	0.688	0.758	0.787
CG7763	NA	NA	NA	NA	NA	NA	NA	NA	NA	NA	NA	NA	0.623	0.058	NA	NA	NA	NA	0	NA	0.557	NA	NA	0	NA	NA	NA	NA	NA	NA	NA	NA	0.293	0	NA	1	0.471	0.377	1	NA	0	0.035	0.579	0.676	0	NA	0.355	NA	0.174
E(Pc)	0.075	0.036	0	0.534	0.172	0.198	NA	0.287	0.301	0.724	0.31	0.264	0.436	0.46	0.179	0.394	0.781	0.616	0.153	0.751	0.214	0.091	0.353	0.336	0.813	0.245	0.183	0.321	0.552	0.261	0.076	0.799	NA	0.023	NA	0.235	0.108	0.21	0	0	0.192	0.656	0.334	NA	0.152	0.773	0.203	0.317	0.206
CG9003	0.019	0.151	0	0.111	0.231	0.186	0.146	0.12	0.577	0.268	0.131	0.28	0.151	0.081	0.163	0.11	0.41	0.455	0.335	0.368	0.137	0.405	0.218	0.383	0.387	0.313	0	0.244	0.546	0.231	0.184	0.252	0	0	0	0.149	0.063	0.097	0	0.011	0.21	0.502	0.165	0.11	0.198	0.12	0.25	0.158	0.358
ths	0.533	0.398	1	0.536	NA	0.243	NA	NA	0.796	0.687	NA	0.337	0.255	NA	0.689	NA	0.912	0.811	NA	0.907	NA	0.948	NA	NA	0.95	NA	0.375	NA	NA	NA	NA	0.943	NA	0	NA	NA	NA	NA	NA	NA	NA	0.637	NA	NA	0.307	0.924	NA	NA	NA
Mtor	0.965	0.093	0	0.865	0.334	0.496	0	0.707	0.148	0.97	0.562	0	0.731	0.535	0.646	1	0.967	0.968	0.523	0.857	0.723	1	0.959	NA	0.676	0.896	1	0.606	0	NA	0.874	0.37	NA	1	NA	0.533	0.826	0.908	0	0	0	1	0.993	NA	0	1	0.44	0	1
Damm	NA	0	NA	0.036	0.221	0.051	NA	0.368	0.595	NA	0.054	0	0.374	0.406	0.557	1	0.227	0.075	0	0.245	0.333	NA	0	NA	0.148	0.054	0.228	0.114	0.271	0.114	0.27	0.305	0	NA	NA	NA	NA	NA	NA	NA	NA	NA	NA	NA	NA	NA	NA	NA	NA
MCPH1	0.145	0.365	0	1	0.048	0.427	1	0.419	0.071	0.26	0.386	0.114	0.695	0.627	0.367	0.441	0.359	0.973	0.977	0.572	0.554	0.439	0.211	NA	0.408	0.114	0.022	0.522	0.374	0.371	0.558	0.405	1	0.445	1	0.564	0.597	0.582	0.179	0.228	0.04	1	0.516	0.555	1	0.118	0.72	1	0.589
rho-7	0	NA	NA	1	NA	0	NA	0.433	0	0.239	0.222	0	0.066	0.681	0.264	0	0.321	0.807	0	0.313	0.134	NA	0.012	0	0.369	0.555	NA	0	0.574	0.292	0.06	0.209	0	NA	0.376	0.375	0.574	0.875	NA	NA	NA	0	0	0	0	1	0.435	0	NA
CG8298	0.122	0	NA	NA	NA	NA	NA	NA	NA	NA	NA	NA	NA	NA	NA	0.172	NA	0.253	NA	NA	0.276	NA	NA	NA	NA	NA	NA	NA	NA	NA	NA	NA	NA	NA	NA	NA	NA	NA	NA	NA	0.277	NA	NA	NA	NA	NA	NA	NA	NA
Drep3	NA	NA	NA	NA	NA	NA	0	NA	NA	1	NA	NA	NA	NA	NA	NA	1	1	NA	0.999	NA	NA	1	NA	NA	NA	NA	NA	NA	NA	NA	NA	NA	NA	NA	NA	NA	NA	1	NA	NA	1	NA	NA	NA	NA	NA	NA	NA
CG43315	NA	NA	NA	NA	NA	NA	NA	NA	NA	NA	NA	NA	NA	NA	NA	NA	NA	NA	NA	NA	NA	NA	NA	NA	NA	NA	NA	NA	NA	NA	NA	NA	NA	NA	NA	NA	NA	NA	NA	NA	NA	NA	NA	NA	NA	NA	NA	NA	NA
CG42700	NA	NA	NA	0.155	0.198	0.075	NA	NA	0.484	0.779	NA	NA	0.308	NA	0.164	0.431	0.38	0.404	0.265	0.382	0.154	NA	NA	0.47	0.239	NA	NA	0.276	0.369	0.215	NA	0.411	0.009	NA	0.57	0.312	0.114	NA	0.033	NA	0.105	0.123	0.307	NA	0.005	0.416	0.253	0.155	0.271
mIF3	0	NA	0	0.117	0	0	0	0.287	1	0.325	0.211	1	0.444	0.074	0.083	0.009	0.074	NA	0.754	0.214	0.036	NA	0.006	NA	0.186	NA	NA	0.623	0.187	0.092	0.609	0.645	NA	0.326	NA	0.036	0	0.718	NA	0	0	0.328	0.048	NA	NA	NA	0.353	NA	NA
garz	NA	1	NA	1	1	0.967	0.688	0.996	1	1	0.922	0.534	0.872	1	0.982	1	1	0.977	1	0.931	0.931	1	1	NA	0.99	1	0.97	0.909	0.968	NA	NA	0.99	NA	1	1	0.98	0.985	0.913	1	1	1	1	0.908	NA	1	1	0.868	1	0.995
Dh44-R2	NA	NA	NA	0.685	NA	NA	NA	NA	0.285	0.987	NA	NA	0.322	NA	NA	0.047	0.536	0.012	0.381	0.592	0.397	NA	NA	NA	0.736	0.69	NA	0.302	NA	NA	NA	0.759	NA	NA	NA	NA	NA	NA	NA	NA	NA	NA	0.643	NA	0.618	0.171	0.429	NA	NA
fdl	1	0.758	NA	0.796	0.984	0.942	0.667	NA	0.513	NA	NA	NA	0.805	1	0.974	1	1	0.945	NA	0.972	0.988	0.171	0.957	NA	0.982	NA	NA	0.96	NA	0.921	0.999	1	NA	0.878	NA	0.996	NA	1	NA	NA	0.988	1	0.995	1	1	1	0.992	1	0.987
GLS	NA	NA	0.5	0.543	0.704	0.5	0.864	0.499	0.506	0.572	0.491	0.5	0.563	0.5	0.511	0.493	0.592	0.523	0.5	0.534	0.515	NA	0.512	NA	0.615	0.5	0.5	0.717	NA	0.565	0.578	0.673	0.5	NA	NA	0.5	NA	NA	NA	NA	0.5	0.584	0.501	0.5	0.5	0.475	0.557	0.5	0.5
Taz	0.5	0.628	NA	NA	1	0.948	0.767	NA	NA	1	0.988	0.823	0.773	NA	0.996	1	0.99	1	1	0.982	0.948	NA	0.945	NA	0.975	NA	1	0.936	1	0.985	0.712	0.893	NA	0.766	NA	NA	NA	0.751	NA	NA	0.704	0.571	0.72	0.688	0.563	1	0.667	NA	1
sca	NA	0.946	NA	NA	NA	NA	NA	NA	1	1	NA	NA	NA	NA	NA	NA	1	1	NA	0.997	NA	NA	NA	NA	1	NA	0	NA	NA	NA	NA	0.476	NA	NA	NA	NA	NA	NA	NA	NA	NA	0.978	NA	NA	NA	1	NA	NA	NA
Su(z)2	1	1	1	0.229	0.575	1	NA	0.981	0.987	1	0.99	1	0.911	0.935	0.974	0.936	0.65	0.574	0.992	0.981	0.961	NA	0.976	0	0.969	1	NA	0.97	1	0.955	NA	1	1	1	NA	0.294	0.621	0.828	NA	1	0.448	0.048	0.918	0.781	0.367	0	0.83	1	1
Drl-2	NA	NA	NA	NA	NA	NA	NA	NA	NA	1	NA	NA	NA	NA	NA	NA	1	0.974	NA	1	NA	NA	NA	NA	1	NA	NA	NA	NA	NA	NA	1	NA	NA	NA	NA	NA	NA	NA	NA	NA	0.443	NA	NA	NA	1	NA	NA	NA
Ack-like	0.852	0.919	0.89	0.873	0.986	0.704	NA	0.831	0.643	0.583	0.852	0.769	0.815	0.784	0.845	0.906	0.851	0.671	0.81	0.769	0.813	0.693	0.774	0.5	0.788	0.754	0.727	0.827	0.689	NA	0.917	0.792	1	NA	1	0.759	0.801	0.826	NA	0.5	0.927	0.64	0.842	NA	0.526	0.739	0.733	NA	0.763
ND-MWFE	0.372	0.097	0.126	0.23	0.262	0.28	0.91	0.106	0.11	0.082	0.128	0.065	0.119	0.044	0.249	0.15	0.1	0.085	0.124	0.12	0.252	0	0.14	0	0.102	0.082	0.326	0.203	0.135	0.233	0.014	0.118	0.05	0.014	0.708	0.066	0.089	0.074	1	0.206	0.028	0.094	0.108	0.029	0.002	0	0.1	0	0.129
CG17048	NA	NA	NA	0.205	NA	0.444	0.048	NA	NA	NA	0.442	NA	0.377	NA	NA	NA	NA	1	NA	0.997	0.43	NA	NA	NA	0.283	NA	NA	0.26	NA	1	NA	0.627	NA	NA	0.274	NA	NA	NA	NA	NA	NA	1	NA	NA	NA	NA	NA	NA	NA
CG43691	NA	NA	NA	NA	NA	NA	0	NA	NA	NA	NA	NA	NA	NA	NA	NA	NA	NA	NA	NA	NA	NA	NA	NA	NA	NA	NA	NA	NA	NA	NA	NA	NA	NA	1	NA	NA	NA	NA	NA	NA	NA	NA	NA	NA	NA	NA	NA	NA
cnn	1	1	0.958	0.985	0.777	0.959	0.352	0.953	1	1	0.905	0.988	0.861	0.97	0.95	0.784	0.943	0.873	0.995	0.915	0.935	1	0.943	1	0.942	1	1	0.928	1	0.971	0.973	0.88	0.148	1	0.3	0.98	0.969	0.897	1	1	1	0.919	0.976	1	1	0.47	0.96	1	0.943
bbc	0.784	0.747	0.487	0.825	0.563	0.784	0.07	0.593	0.83	0.706	0.696	0.847	0.867	0.623	0.743	0.726	0.685	0.746	0.809	0.798	0.701	1	0.785	0.415	0.806	0.534	0.727	0.782	0.762	0.833	0.903	0.748	0.712	1	0.951	0.899	0.674	0.764	0.868	1	0.936	0.972	0.878	0.864	0.427	0.853	0.892	0.685	0.908
Vmat	NA	0.108	NA	0.377	0.487	0.162	NA	0.243	NA	NA	0.289	0.272	0.183	0.207	0.2	0.275	0.397	0.58	0.117	0.504	0.08	0.5	0.395	NA	0.347	0.474	NA	0.324	0.303	0.219	NA	0.32	0.343	NA	0.668	0.139	0.187	0.287	0.317	0.592	0.155	0.568	0.121	0.12	0.482	0.474	0.143	0.144	0.168
stj	NA	NA	NA	NA	NA	NA	NA	NA	1	1	NA	NA	NA	NA	NA	NA	0.998	1	NA	0.982	NA	NA	NA	NA	1	NA	NA	NA	NA	NA	NA	1	NA	NA	NA	NA	NA	NA	NA	NA	NA	0.889	NA	NA	NA	1	NA	NA	NA
CG6329	NA	NA	0.304	NA	0.09	NA	0.007	0.286	0.24	0.436	0.272	0.372	0.329	NA	0.217	NA	0.373	0.416	0.428	0.313	0.159	NA	0.365	0.241	0.478	0.232	NA	0.141	0.325	0.159	0.478	0.392	NA	NA	0	0.38	0.191	NA	NA	NA	0.165	0.387	0.209	0.151	0.234	0.518	0.174	1	0.304
CG6337	NA	NA	NA	NA	NA	0	NA	NA	NA	1	NA	0.164	NA	NA	NA	NA	NA	0	NA	NA	NA	0	0	1	NA	NA	NA	NA	NA	0.693	NA	NA	NA	NA	NA	NA	NA	NA	NA	NA	NA	NA	NA	NA	0.919	0	NA	NA	NA
AGO1	0.577	0.616	0.859	0.658	0.7	0.73	0.589	0.643	0.685	0.885	0.696	0.892	0.73	0.756	0.652	0.745	0.752	0.83	0.701	0.796	0.641	0.76	0.776	0.547	0.794	0.716	0.576	0.707	0.735	0.621	0.692	0.815	0.857	0.373	0.655	0.791	0.534	0.793	0.776	0.775	0.804	0.867	0.718	0.809	0.475	0.962	0.797	0.81	0.812
mam	0.234	0.108	0.642	0.172	0.335	0.2	0	0.453	0.373	0.547	0.253	0.307	0.363	0.269	0.222	0.144	0.489	0.524	0.343	0.447	0.333	0.174	0.229	0.249	0.575	0.169	0.151	0.367	0.473	0.325	0.436	0.439	0.815	0.466	0.797	0.324	0.599	0.474	0.632	0.293	0.564	0.67	0.577	0.594	0.646	0.717	0.522	0.041	0.622
CysRS-m	NA	NA	NA	NA	1	NA	1	NA	1	NA	NA	1	1	NA	NA	1	NA	NA	0	0.999	NA	1	NA	NA	NA	NA	NA	NA	1	0.994	0.996	0.614	NA	NA	0	1	1	NA	0	NA	NA	NA	NA	NA	1	1	0.158	NA	NA
ReepB	1	0.822	1	0.753	0.924	0.82	0.816	0.644	0.706	0.595	0.925	0.722	0.701	0.741	0.851	0.698	0.613	0.704	0.844	0.881	0.862	0.64	0.87	1	0.848	0.85	0.166	0.795	0.87	0.792	0.799	0.841	0.314	0.368	0	0.577	0.584	0.383	0.183	0.448	0.391	0.502	0.423	0.27	0.112	0.14	0.461	0.342	0.302
cg	0.185	0.272	0.238	0.192	0.38	0.317	0.776	0.295	0.326	0.285	0.294	0.787	0.31	0.402	0.212	0.318	0.372	0.438	0.443	0.466	0.346	1	0.398	1	0.455	0.299	0.205	0.341	0.599	0.317	0.226	0.513	0.171	0.384	0.019	0.479	0.348	0.406	0.041	0.673	0.626	0.542	0.39	0.293	0.59	0.72	0.577	0.419	0.643
conv	NA	0.053	NA	NA	NA	NA	0	NA	NA	NA	NA	NA	0.32	NA	NA	NA	NA	NA	NA	NA	NA	0	NA	NA	NA	NA	1	NA	NA	NA	NA	NA	NA	NA	NA	NA	NA	NA	NA	NA	NA	NA	NA	NA	NA	NA	NA	NA	NA
Ih	NA	0.74	1	0.774	0.748	0.768	1	0.826	0.804	0.855	0.758	0.77	0.822	NA	0.738	0.703	0.926	0.897	0.865	0.916	0.771	NA	0.796	0.781	0.929	0.731	NA	0.58	0.784	NA	0.761	0.9	0.681	NA	0.667	0.818	0.794	0.752	0.718	1	0.668	0.942	0.771	0.777	0.79	0.923	0.792	0.887	0.847
Cpsf160	0	NA	NA	NA	NA	NA	NA	NA	NA	0	NA	NA	NA	NA	NA	NA	NA	NA	NA	NA	NA	NA	NA	1	NA	NA	0	NA	NA	NA	0.599	NA	NA	0.208	NA	NA	NA	NA	NA	NA	NA	NA	NA	NA	NA	0.437	NA	0.099	NA
CG10139	NA	1	0	1	NA	1	NA	0.628	0	0.257	0.641	1	0.75	0.381	0.599	0.562	0.307	0.603	0.216	0.813	0.788	NA	0.212	NA	0.484	0.091	NA	0.941	0.427	0.565	0.645	0	NA	0.243	NA	0.365	0.241	0.516	NA	0	0.239	0.061	0.141	1	0	NA	0.617	1	0.412
mspo	NA	NA	0.452	0	0.29	0.216	NA	NA	0.075	0.547	NA	0.179	1	NA	NA	NA	0.658	0.344	0	0.543	NA	NA	NA	0.241	1	0.424	NA	0.196	NA	0.435	NA	0.315	NA	NA	0	0.218	NA	NA	NA	NA	0	0.462	0.333	NA	0	0	0.285	0.155	0.468
Spred	1	1	0.793	0.646	1	0.647	NA	0.361	0.235	1	0.629	0.661	0.942	1	0.659	0.831	1	0.976	0.906	0.985	0.526	1	1	0.403	0.997	0.928	1	0.651	1	0.656	0.521	1	NA	0.201	1	0.93	0.488	0.925	1	0	0.301	0.997	0.952	1	1	0.57	1	0.577	0.69
NaPi-T	NA	NA	NA	0.033	NA	0	NA	NA	NA	NA	0.065	NA	NA	NA	0.145	NA	NA	NA	NA	NA	NA	0.152	NA	NA	NA	0	NA	0.191	NA	NA	NA	NA	0	NA	NA	NA	NA	NA	NA	NA	NA	NA	NA	NA	NA	NA	NA	NA	NA
Cyp6a17	NA	NA	0	NA	NA	NA	NA	NA	NA	NA	NA	NA	NA	NA	NA	NA	NA	NA	NA	NA	NA	NA	NA	NA	NA	NA	NA	NA	NA	NA	NA	NA	0	NA	NA	0	NA	NA	0	NA	NA	NA	NA	NA	NA	NA	NA	NA	NA
Cyp6a19	NA	NA	NA	1	NA	0.588	NA	NA	0.227	NA	NA	NA	NA	NA	0.297	NA	0.899	NA	NA	0.549	NA	NA	1	NA	1	0.215	NA	0.932	NA	0.801	0.537	NA	0.533	0.318	NA	0.494	NA	NA	NA	NA	0	NA	NA	NA	NA	NA	NA	NA	NA
ckn	0.401	0.144	0.034	0.371	0.473	0.308	0.692	0.138	0.645	0.965	0.168	0.026	0.37	0.072	0.245	0.283	0.713	0.873	0.248	0.782	0.238	0.204	0.324	0.124	0.691	0.74	0.662	0.345	0.115	0.664	0.92	0.757	0	0.414	NA	0.051	0.046	0.283	0	0	0.2	0.956	0.313	0.152	0.133	0.621	0.211	0.125	0.553
hbs	NA	0.5	NA	NA	NA	NA	0	NA	NA	1	NA	0.358	0.324	NA	NA	NA	NA	0.755	NA	0.679	NA	NA	NA	NA	NA	NA	NA	NA	NA	NA	NA	NA	NA	NA	NA	NA	NA	NA	NA	NA	NA	1	NA	NA	NA	NA	NA	NA	NA
row	0.486	0.898	1	0.535	1	1	NA	0.838	0.562	1	0.696	0.323	0.968	0.836	0.833	0.964	0.759	0.87	0.992	0.827	0.772	NA	0.994	1	0.655	1	0.183	0.731	0.698	0.749	0.653	0.64	NA	0.62	NA	0.837	0.974	0.622	NA	NA	1	0.142	0.813	0.879	1	0.307	0.62	NA	1
CG8093	NA	0	NA	NA	0	NA	NA	NA	1	NA	0.497	NA	0.869	NA	1	0	0.809	NA	1	NA	NA	NA	1	NA	1	0	NA	0.533	NA	NA	NA	1	NA	NA	NA	NA	NA	NA	NA	NA	NA	NA	NA	NA	NA	NA	NA	NA	NA
Trpm	1	0.755	0.992	0.806	0.877	0.823	0.945	0.909	0.77	0.981	0.804	0.828	0.909	0.795	0.925	0.839	0.968	0.918	0.775	0.918	0.725	1	0.739	1	0.959	0.573	1	0.847	0.815	0.816	0.937	0.915	1	1	0.104	0.654	0.796	0.856	0.919	0	0.846	0.96	0.662	0.663	0.491	0.891	0.769	0.868	0.805
FBgn0026370	0.875	0.63	0.624	0.509	0.31	0.321	0.572	0.391	0.171	0.182	0.296	0.481	0.499	0.569	0.377	0.609	0.433	0.438	0.496	0.413	0.389	0.024	0.581	0.065	0.595	0.213	0.436	0.348	0.553	0.473	0.348	0.411	0.007	0.076	1	0.272	0.264	0.367	0.512	1	0.368	0.492	0.407	0.451	0.297	0.721	0.477	0.746	0.404
Stacl	0	0	0.099	0.086	0.01	0.087	0.045	0.104	0.223	0.265	0.118	0.032	0.099	0.038	0.075	0.11	0.203	0.272	0.094	0.243	0.112	NA	0.032	NA	0.191	0.11	NA	0.09	0.086	0.098	0.176	0.183	0	0.041	0.073	0.062	0.154	0.063	0.054	0.268	0.144	0.192	0.117	0.066	0.107	0.185	0.095	0.059	0.145
Khc-73	0	0.03	0.012	0.061	0.025	0.04	0.044	0.031	0.008	0.16	0.03	0.007	0.048	0.027	0.04	0.027	0.269	0.31	0.004	0.216	0.041	0.186	0.042	0.147	0.274	0	0	0.063	0.052	0.019	0.045	0.257	0.087	0.082	NA	0.01	0.016	0.047	0.196	0	0.094	0.37	0.055	0.023	0.197	0.268	0.051	0	0.018
CG30089	1	0.995	0.665	0.87	0.98	0.991	NA	0.988	1	0.413	0.99	1	1	0.934	0.991	1	0.267	0.231	0.875	0.459	0.902	1	1	NA	0.443	1	1	0.971	NA	0.999	NA	0.776	NA	NA	1	0.999	0.995	0.999	1	NA	1	0.413	0.906	1	0.943	0.218	0.988	1	1
CG8249	NA	NA	NA	0.38	0	NA	NA	NA	1	NA	0.359	NA	0.565	NA	NA	NA	NA	NA	NA	NA	0.277	NA	0.474	NA	NA	NA	NA	NA	NA	NA	NA	NA	NA	NA	0	0	NA	0.244	NA	NA	0.198	NA	0.464	0.773	0.049	0.231	NA	NA	0.373
Strn-Mlck	0.893	0.337	1	0.758	0.718	0.342	1	0.437	0.17	0.567	0.603	0.791	0.813	0.68	0.458	0.735	0.639	0.566	0.672	0.629	0.376	NA	0.747	0.11	0.626	0.767	0.481	0.828	0.857	0.154	0.473	0.627	0.49	0.443	0.492	0.577	0.523	0.866	NA	0.49	0.684	0.638	0.625	0.738	0.75	0.683	0.821	0.889	0.264
ATPCL	0	0.225	NA	0.059	0	0.506	NA	0.094	0	0.7	0.097	0.228	0.15	0.349	0.078	0.022	0.814	0.882	0.089	0.712	0.074	NA	0.172	0	0.242	0.041	0	0.079	0.115	0.068	0.182	0.385	0	0	0.026	0.808	0.166	0.173	0	0	0.048	0.892	0.323	0.255	0.01	0.11	0.132	0	0.282
Dg	0	0	0.842	0.195	0.019	0.228	0	0.098	0.06	0.692	0.162	0.199	0.156	0.225	0.074	0.325	0.993	0.982	0.117	0.818	0.107	0	0.128	0.06	0.908	0.181	0	0.129	0.005	0.111	0.29	0.92	NA	0	0	0.056	0.049	0.098	NA	0	0.509	0.961	0.24	0	0.177	0.867	0.135	0	0.103
Rho1	0.228	0.333	0.504	0.209	0.533	0.242	0.191	0.277	0.368	0.91	0.237	0.479	0.369	0.26	0.322	0.311	0.442	0.271	0.256	0.381	0.177	0.207	0.361	0.214	0.548	0.25	0.411	0.237	0.308	0.383	0.252	0.304	0.33	0.139	0.166	0.362	0.505	0.621	0.347	0.638	0.459	0.764	0.536	0.69	0.876	0.656	0.536	0.768	0.68
Lis-1	0.398	1	1	1	0.907	0.893	1	0.676	1	0.946	0.609	1	0.855	0.867	0.899	1	0.983	1	1	0.981	0.641	1	0.974	1	0.994	1	1	0.941	1	0.967	0.838	1	1	0.185	0.462	1	0.792	0.991	1	1	1	1	0.907	1	0.498	1	1	1	1
Vha44	1	0.722	0.766	0.808	0.848	0.739	0.552	0.649	1	1	0.666	0.785	0.748	0.786	0.685	0.756	0.914	0.959	0.739	0.806	0.686	0.541	0.882	1	0.931	0.834	0.221	0.759	0.781	0.744	0.888	0.996	0.51	0.759	1	0.864	0.694	0.746	0.641	0.779	0.601	0.747	0.749	0.621	0.681	0.685	0.71	0.749	0.705
Sema2b	NA	NA	0.039	NA	NA	0.741	NA	NA	0.963	0.77	NA	NA	0.791	NA	0.316	NA	0.759	0.65	NA	0.803	NA	0.504	NA	1	0.859	NA	0.046	NA	NA	NA	NA	0.952	NA	NA	NA	0.649	NA	NA	0	0	NA	0.82	NA	NA	NA	0.257	NA	NA	NA
Sema2a	0.289	0.828	1	0.092	NA	0.136	0	NA	0.059	1	NA	NA	0.357	NA	0.173	NA	0.824	0.869	NA	0.913	NA	0	0.214	NA	0.846	0.097	0	0.208	NA	NA	0.136	0.857	NA	NA	0	0.026	NA	NA	NA	NA	NA	0.906	0.009	NA	NA	0.909	NA	NA	NA
Syn2	1	NA	NA	NA	NA	NA	0	NA	NA	1	NA	1	NA	NA	NA	NA	1	1	NA	0.994	NA	NA	NA	1	0.991	NA	NA	NA	NA	NA	NA	1	NA	NA	NA	NA	NA	NA	NA	NA	NA	0.984	NA	NA	1	1	NA	NA	NA
Alk	NA	0.532	0	NA	1	0.721	0.681	NA	0	0.01	NA	0	0.756	NA	NA	NA	0.55	0.458	0.726	0.403	NA	NA	0.505	NA	0.637	0.38	NA	0.613	NA	0.61	NA	0.65	1	NA	NA	0.764	NA	NA	NA	NA	0.107	0.465	0.721	NA	0.83	NA	0.778	NA	0.598
Acp53C14a	NA	NA	NA	0.057	0.004	0.009	0	0.015	0.072	0	0.019	0.101	0.009	0.069	0.03	0.081	0.032	0.018	0.042	0.026	0.086	NA	0.016	0	0.007	0.003	0	0.02	0.117	0.024	0.065	0.009	NA	0	NA	0	NA	0	NA	NA	0	NA	0	NA	NA	NA	0	NA	0
Psi	0.715	0.598	1	0.726	1	0.928	0.852	0.411	1	0.492	0.409	0.521	0.68	0.664	0.492	0.86	0.795	0.601	0.828	0.698	0.41	1	0.763	NA	0.765	0.746	0.099	0.702	0.743	0.671	1	0.501	NA	NA	NA	0.686	0.528	0.497	0.944	1	0.192	0.347	0.618	NA	0.102	0.528	0.893	NA	0.613
Cbp53E	NA	NA	0.377	NA	NA	NA	NA	0.437	0.304	0.375	NA	0.293	NA	NA	0.313	0.037	0.342	0.394	0.322	0.395	NA	NA	0.501	NA	0.475	0.118	0.041	0.227	NA	0.552	NA	0.511	NA	NA	NA	NA	0.267	NA	NA	NA	NA	0.636	0.103	NA	0	0.359	0.286	NA	NA
CG8963	1	0.408	0.208	0.979	0.806	0.722	1	0.995	0.316	0.428	0.977	0.768	0.985	0.994	0.994	0.974	0.992	0.998	1	0.953	0.978	0.83	0.997	1	0.994	0.974	1	0.962	0.994	0.983	0.978	1	0.28	0.709	NA	0.515	0.645	0.847	1	1	0.29	1	0.853	1	0.356	0.235	1	0.152	1
CG8950	0	1	NA	NA	0	NA	NA	NA	NA	NA	NA	NA	NA	NA	NA	NA	NA	NA	NA	NA	NA	NA	NA	NA	NA	NA	NA	NA	NA	NA	NA	1	NA	NA	NA	NA	NA	NA	NA	NA	0	NA	NA	NA	NA	NA	NA	NA	NA
CG30460	1	1	1	1	1	1	0.88	0.999	1	1	1	1	0.997	1	0.999	1	0.998	1	1	0.999	0.998	1	1	1	0.999	1	1	0.991	1	1	1	1	1	NA	0.062	0.994	1	0.999	1	1	1	1	1	1	1	1	1	1	1
Gbp2	NA	0.494	NA	0.158	0.108	0.442	NA	0.162	NA	NA	0.485	NA	0.036	0.904	0.321	NA	NA	0	0.284	0.684	0.282	NA	NA	NA	0.713	1	NA	0.527	0.191	0.358	NA	0.508	1	0.081	1	1	0.986	0.696	0	NA	0.057	0.659	0.516	0.478	1	1	0.93	0.756	1
CG43272	NA	1	NA	0.674	0.31	NA	NA	0.348	NA	0.249	0.261	0.242	0.314	0.625	0.261	0.039	0.258	0.304	0.832	0.44	0.396	NA	0.384	0.311	0.277	0.098	NA	0.251	0.749	0.395	0.88	0.584	NA	NA	NA	0	NA	NA	NA	NA	NA	0	NA	NA	NA	0.097	NA	NA	0
CG14478	1	0.864	0.593	0.915	0.815	0.833	0	0.773	0.886	0.911	0.874	0.8	0.878	0.922	0.864	0.844	0.773	0.927	0.897	0.847	0.825	1	0.97	0.518	0.886	0.956	0.941	0.84	0.805	0.875	0.894	0.866	0.777	0.08	NA	0.704	0.815	0.767	0.97	0	0.891	0.901	0.758	0.889	0.758	0.981	0.831	1	0.919
qkr54B	0.661	0.757	0.5	0.637	0.853	0.674	NA	0.365	0.968	0.482	0.406	0.2	0.32	0.665	0.332	0.611	0.862	0.696	0.679	0.562	0.479	0.071	0.581	0.587	0.667	0.269	0.533	0.413	0.845	0.585	NA	0.387	0	NA	0	0.427	0.412	0.691	NA	0	0.274	0.768	0.548	NA	0.764	0.143	0.629	0.161	0.263
CG43110	NA	0.322	NA	NA	NA	0.409	0.267	NA	NA	NA	NA	NA	NA	NA	NA	NA	NA	NA	NA	NA	NA	NA	0.259	1	NA	0.286	0.87	NA	NA	NA	NA	NA	NA	NA	NA	NA	NA	NA	NA	NA	NA	NA	NA	NA	NA	NA	NA	NA	NA
Patronin	0.697	0.626	0.5	0.557	0.729	0.521	0.948	0.537	0.442	0.415	0.501	0.507	0.557	0.587	0.551	0.593	0.821	0.754	0.534	0.698	0.524	1	0.669	0.42	0.653	0.657	0.448	0.564	0.631	0.553	0.763	0.768	0.313	0.672	NA	0.507	0.43	0.563	0.785	1	0.643	0.605	0.545	0.617	0.805	0.949	0.547	0.597	0.636
Klp54D	1	NA	1	NA	NA	NA	NA	NA	NA	1	NA	1	NA	NA	NA	NA	NA	NA	NA	NA	NA	NA	NA	NA	0.681	NA	NA	NA	NA	NA	NA	0.55	NA	NA	NA	NA	NA	NA	NA	NA	NA	NA	NA	NA	NA	1	NA	NA	NA
Smurf	0.122	0.05	0	0	0.053	0.877	1	0.252	0.054	0.739	0.282	0.028	0.536	0.063	0.116	0.982	0.838	0.377	0.301	0.694	0.273	NA	0.514	NA	0.903	0.597	NA	0.165	0.8	0.036	0.042	0.075	0	0	0	0.409	0.248	0.216	0	NA	0	0.709	0.24	0.329	0	0.044	0.387	0.048	0.025
fab1	0	NA	NA	NA	0	1	NA	NA	NA	1	NA	NA	0.841	0.636	NA	NA	1	0.777	NA	NA	NA	NA	NA	NA	1	NA	NA	NA	1	NA	NA	1	NA	NA	0.043	1	NA	NA	NA	NA	0.409	0.636	NA	NA	NA	1	NA	NA	NA
CG33981	0	NA	NA	0.019	0	1	0	NA	NA	1	NA	0	0.726	0.466	NA	0.098	1	0.636	0.023	NA	NA	NA	0.414	NA	1	0.018	NA	NA	1	NA	NA	1	0	NA	0.022	1	NA	NA	NA	NA	0.257	0.467	NA	NA	0.01	1	NA	NA	NA
thr	NA	1	NA	NA	NA	NA	NA	NA	NA	NA	NA	NA	NA	NA	NA	NA	NA	NA	NA	NA	NA	NA	NA	NA	NA	NA	NA	NA	NA	NA	NA	NA	NA	NA	NA	NA	NA	NA	NA	NA	NA	NA	NA	NA	NA	NA	NA	NA	NA
pAbp	0.817	0.756	0.928	0.796	0.726	0.803	0.905	0.602	0.881	0.823	0.617	0.68	0.877	0.879	0.628	0.868	0.853	0.864	0.861	0.82	0.615	0.312	0.862	0.702	0.884	0.827	0.442	0.704	0.857	0.822	0.914	0.828	0.926	0.738	0.982	0.97	0.774	0.915	0.9	0.978	0.948	0.954	0.951	0.965	0.814	0.973	0.947	0.957	0.968
Dgp-1	NA	0.777	NA	0.363	NA	0.1	NA	0.622	0.98	NA	0.448	NA	0.852	0.902	0.555	0.125	0.949	0.77	0.975	0.81	0.639	NA	0.631	NA	0.866	0.832	NA	0.802	NA	0.836	0.655	0.351	0.581	0.03	0	0.495	0.57	0.915	NA	NA	1	NA	0.563	0.904	0.083	0	0.985	0	0.603
pen-2	0	0	NA	0.058	0	0.145	0.045	0.221	NA	0.135	0.09	NA	0.012	0.122	0.076	0.207	0.187	0.078	0.024	0.076	0.159	NA	0.084	0.06	0.075	0.073	NA	0.272	0.144	0.095	0.034	0.007	0	0.048	0.042	0.124	0.16	0.096	NA	NA	0.037	0	0.072	0.112	0	0.033	0.14	NA	0
CG5174	1	1	1	1	1	1	0.129	1	1	1	0.972	0.534	1	0.875	0.97	1	1	1	1	0.999	0.987	1	1	1	1	0.975	0	0.993	1	1	0.999	1	1	1	1	1	1	1	1	1	1	1	1	1	1	1	1	1	1
slim	1	0.912	0.977	0.884	0.919	0.914	NA	0.442	1	1	0.783	0.729	0.965	1	0.693	0.426	0.904	0.964	0.807	0.789	0.889	1	0.791	0	0.869	0.85	1	0.64	1	0.601	0.944	0.57	0.175	1	0	0.87	0.684	0.991	0	0	1	0.881	0.973	0.991	1	0.015	0.997	0.459	0.43
CG30116	NA	NA	0.557	0.344	NA	0.173	NA	NA	0.173	0.57	0.065	NA	0.194	0.099	0.209	0.012	0.614	0.641	0.69	0.656	NA	NA	0.286	NA	0.7	NA	NA	0.227	NA	0.45	NA	0.693	NA	NA	NA	0.427	NA	0.186	NA	0.096	NA	0.728	NA	NA	0.441	0.802	0.351	0	0.737
Pepck2	0	NA	NA	NA	NA	NA	NA	NA	0.774	NA	NA	NA	0.486	NA	0.22	NA	NA	NA	NA	NA	0.542	NA	NA	NA	NA	NA	NA	NA	NA	0.7	NA	NA	NA	NA	NA	0.01	NA	NA	NA	NA	NA	NA	0.753	NA	NA	NA	NA	NA	1
zda	0.772	0.148	NA	0.508	0.234	0.748	0.101	0.279	1	0.055	0.168	0.469	0.375	0.442	0.169	0.311	0.806	0.541	0.472	0.513	0.304	0	0.594	0.109	0.63	0.567	0	0.283	0.308	0.562	0.482	1	1	0.019	0	0.245	0.235	0.531	0.267	0.216	0.177	0.125	0.366	0.376	0.444	0.369	0.554	0.037	0.864
CG33136	NA	NA	NA	1	NA	1	0	NA	NA	0.38	NA	NA	NA	NA	NA	0.112	0.54	NA	NA	0.602	NA	NA	0.746	NA	NA	NA	NA	NA	NA	NA	NA	NA	NA	NA	1	NA	NA	NA	NA	NA	NA	NA	NA	NA	NA	NA	NA	NA	NA
Hs3st-A	NA	NA	0	NA	NA	NA	NA	NA	0	1	NA	NA	NA	NA	NA	NA	1	0.943	NA	1	NA	NA	NA	0	1	NA	NA	0.603	NA	NA	NA	1	NA	NA	NA	NA	NA	NA	NA	NA	NA	0.429	NA	NA	1	0.835	NA	NA	NA
Jabba	0.724	0.427	1	0.282	0.351	0.4	NA	0.446	0.316	0.945	0.474	0.618	0.36	0.623	0.417	0.224	0.318	0.473	0.629	0.396	0.618	0.654	0.671	NA	0.423	0.398	0.605	0.375	0.454	0.412	0.287	0.365	0.87	0.361	NA	0.595	0.891	0.663	0	NA	0.822	0.729	0.718	0.698	0.8	0.649	0.631	0.94	0.535
Mctp	NA	NA	NA	0.522	1	0.808	NA	0.893	0.985	0.866	0.829	NA	0.988	0.895	NA	0.8	0.715	0.887	1	0.918	0.882	NA	0.836	NA	0.874	NA	0.924	0.946	NA	NA	NA	0.768	NA	NA	NA	0.02	0.523	0.409	0.073	NA	NA	1	0.374	NA	0.131	1	0.907	NA	NA
Phb2	0	0.086	0	0.222	0.02	0.335	1	0.212	0.447	0.651	0.239	0.493	0.288	0.244	0.222	0.296	0.221	0.113	0.261	0.194	0.33	0	0.288	0	0.199	0.192	0	0.238	0.101	0.366	0.26	0.264	0.856	0.22	1	0	0.203	0.114	0	0	0.495	0.145	0.431	0.144	0.29	0.709	0.27	0.243	0.367
CG43071	NA	NA	NA	NA	0	NA	NA	NA	NA	0.037	0.239	NA	0.033	NA	0.061	NA	1	NA	NA	NA	0.285	NA	1	NA	0.184	0	NA	NA	NA	0.088	NA	NA	0.444	NA	NA	1	0.033	NA	NA	NA	NA	0.301	0.164	0.01	1	0.528	0.125	NA	0.208
5-HT1B	NA	0.569	NA	NA	0	NA	NA	NA	NA	0.065	NA	NA	NA	NA	NA	NA	0.817	0.771	NA	0.658	NA	NA	NA	NA	1	NA	NA	NA	NA	NA	NA	0.383	NA	NA	NA	NA	NA	NA	NA	NA	NA	0.689	1	NA	NA	0.051	NA	NA	NA
Rgk1	NA	0	0	0.122	NA	NA	NA	NA	0.071	0.341	NA	0.176	0.044	0.163	NA	NA	0.271	0.135	NA	0.267	NA	0.038	0.178	0.009	0.281	NA	NA	0.115	NA	NA	NA	0.202	0.51	NA	NA	NA	NA	NA	NA	NA	NA	0.326	NA	NA	0.039	0.344	0.232	NA	NA
hpo	NA	0.786	NA	1	NA	0.725	NA	0.464	1	NA	NA	0.3	1	1	0.983	1	1	0.372	1	0.997	0.996	NA	0	NA	NA	1	NA	NA	NA	0.981	NA	0.744	NA	0.425	NA	0.459	1	NA	NA	NA	1	0.662	1	1	0	NA	1	NA	NA
hrg	1	0.156	0	0.519	0.21	0.411	0.027	0.515	0.343	1	0.526	0.736	0.547	0.717	0.452	0.821	0.803	0.558	0.303	0.808	0.472	1	0.956	0.025	0.782	0.576	0	0.572	0.744	0.836	0.632	0.522	0	0	NA	0.846	0.646	0.395	0.77	1	0.386	0.792	0.767	0.7	0.976	1	0.717	0.91	0.865
isopeptidase-T-3	1	1	1	1	NA	1	0.015	1	1	NA	NA	1	NA	0.852	NA	1	1	1	NA	0.941	NA	NA	0.955	0	1	NA	NA	NA	NA	NA	NA	NA	NA	NA	0	0.612	1	NA	0	NA	0	1	NA	NA	NA	0	NA	NA	1
CG42690	NA	NA	NA	NA	NA	NA	1	NA	NA	NA	NA	NA	NA	NA	NA	NA	NA	NA	NA	NA	NA	NA	NA	NA	NA	NA	NA	NA	NA	NA	NA	NA	NA	NA	NA	NA	NA	NA	NA	NA	NA	NA	NA	NA	NA	NA	NA	NA	NA
CG13868	0.908	0.934	0.594	0.953	0.992	0.953	0.916	0.947	0.952	0.187	0.977	1	0.94	0.967	0.938	0.95	0.123	0.094	0.963	0.237	0.976	1	0.973	1	0.146	0.98	1	0.948	0.944	0.964	0.861	0.028	1	1	0.957	0.966	0.988	0.981	1	1	0.946	0.446	0.992	0.976	0.818	0.466	0.988	0.99	0.98
tapas	1	0.883	1	0.554	0.187	0.829	0.834	0.716	0.668	0.742	0.775	0.676	0.828	0.697	0.806	0.808	0.617	0.848	0.73	0.845	0.766	0.795	0.599	1	0.77	0.569	1	0.739	0.881	0.829	0.324	0.798	0.914	0.5	0.646	0.549	0.676	0.702	0.815	1	0.773	0.636	0.719	0.819	0.879	0.655	0.645	0.802	0.838
side-VIII	0.862	0.975	NA	0.31	0.347	0.42	NA	NA	NA	0.844	NA	0.34	NA	0.855	NA	NA	0.996	0.407	0.729	0.667	NA	0.108	0.362	NA	0.609	0.284	NA	0.432	0.813	NA	NA	0.735	NA	NA	NA	0.441	NA	NA	NA	NA	NA	0.984	NA	NA	0.709	1	NA	NA	NA
Obp57b	1	0.162	0	0.489	0.093	0.069	NA	0.742	0	0.315	0.255	0.267	0.358	0.184	0.263	0.149	0.191	0.018	0.234	0.273	0.161	1	0.722	1	0.359	0.397	NA	0.275	0.145	0.364	0.175	0.255	1	1	0	0.621	0.321	0.438	1	0.517	0.692	0.569	0.544	0.511	0.186	0.224	0.42	0.86	0.524
exu	NA	NA	NA	0.878	0.766	0.533	0.99	0.061	0.063	0.589	0.565	0.327	0.451	0.328	0.053	0.63	0.897	0.287	0.755	0.526	0.572	0	0.724	NA	0.531	0.61	NA	0.45	0.862	0.379	0.055	0.532	NA	0.001	0.971	0.408	NA	NA	NA	NA	NA	0.43	NA	NA	NA	NA	NA	NA	0
sktl	0.357	0.206	NA	1	0.651	1	0	0.856	1	1	0.858	0.737	1	0.678	0.982	0.993	1	0.944	0.544	0.992	0.978	1	0.983	1	0.999	0.792	0.627	0.968	1	0.994	1	0.879	0.373	1	0	1	0.371	1	0.335	NA	0.124	1	0.741	1	0.866	0	0.994	0.873	1
CG15649	NA	0.124	NA	NA	NA	0	NA	NA	NA	0	0.121	0	0.51	0.063	0.636	0	0	NA	NA	0.207	0.747	NA	NA	NA	0.381	0	NA	0.14	0	0.308	NA	0.253	NA	NA	NA	0	NA	NA	NA	NA	NA	NA	NA	NA	NA	NA	NA	NA	0
CG42672	NA	1	0.901	0.909	0.758	0.655	NA	0.842	0.242	0.709	0.867	0.994	0.78	0.864	0.702	0.889	0.767	0.863	0.942	0.783	0.784	0	0.791	1	0.883	0.85	0.977	0.87	0.769	0.888	0.827	0.752	NA	0.547	1	0.946	0.876	0.721	NA	0.286	1	0.892	0.879	0.952	1	1	0.956	0.734	1
dom	0.418	0.504	0.673	0.187	0.571	0.385	0.471	0.478	0.485	0.407	0.53	0.324	0.455	0.555	0.453	0.396	0.402	0.413	0.496	0.472	0.494	0.957	0.366	0.397	0.448	0.377	0.629	0.507	0.432	0.638	0.44	0.613	0.472	0.257	0.405	0.328	0.313	0.375	0.107	0.047	0.429	0.264	0.361	0.624	0.582	0.11	0.343	0.711	0.51
MESK2	0.155	0.174	0.279	0.346	0.19	0.261	0.134	0.229	0.439	0.454	0.165	0.25	0.239	0.222	0.238	0.231	0.634	0.512	0.245	0.456	0.27	0.331	0.318	0.226	0.574	0.28	0.354	0.31	0.35	0.331	0.383	0.485	0.616	0.456	0.176	0.376	0.426	0.398	0.531	0.504	0.321	0.802	0.482	0.453	0.585	0.784	0.523	0.462	0.547
mahj	0.973	0.242	NA	0.884	1	0.589	NA	1	0.955	1	0.975	0.266	1	0.862	0.965	1	0.986	1	1	0.975	0.968	1	1	NA	0.967	1	0	0.933	1	0.937	0.969	1	NA	NA	NA	NA	1	NA	NA	NA	NA	0.118	1	NA	NA	0	NA	0.21	1
HmgD	0.478	0.787	0.045	0.512	0.711	0.849	NA	0.521	1	0.601	0.435	0.606	0.605	0.606	0.532	0.27	0.8	0.753	0.754	0.722	0.438	0.322	0.39	0.263	0.506	0.819	0.272	0.477	0.496	0.593	0.432	0.876	0.156	0.321	0	0.679	0.444	0.781	0	1	0.253	0.663	0.565	0.857	0.286	0.373	0.336	0.676	0.544
CG9304	NA	0	NA	NA	1	0.956	NA	NA	NA	0.522	0.702	0.78	0.947	0.957	0.767	NA	0.903	0.355	1	0.785	0.85	NA	0.976	NA	0.589	0.258	1	NA	0.862	0.534	0.709	0.027	NA	0	NA	1	1	0.985	NA	NA	0.404	1	1	NA	NA	1	0.977	NA	NA
CG11474	NA	0.052	1	0.104	1	1	0.033	1	1	NA	0.635	1	1	0.945	0.527	0.476	1	1	NA	0.991	1	0	0.313	NA	1	1	NA	0.938	1	1	1	0.759	0	1	0.415	1	1	0.388	0.165	NA	1	1	1	0.602	1	1	1	0.523	1
Vrp1	0.589	0.14	NA	0.139	0.61	0.224	0.822	0.306	0.014	0.855	0.103	0.268	0.01	0.175	0.094	0.134	0.481	0.966	0.227	0.635	0.212	0	0.118	0	0.546	0.065	0	0.215	0.031	0.309	0.042	0.476	0.468	0	0	0.246	0.51	0.275	0	NA	0.423	0.936	0.346	0.155	0	0.877	0.316	0.373	0.325
CG30280	NA	NA	NA	NA	NA	NA	NA	NA	NA	NA	NA	NA	NA	NA	NA	NA	NA	NA	NA	NA	0.983	NA	NA	NA	NA	NA	NA	NA	1	NA	NA	NA	NA	NA	NA	NA	NA	NA	NA	NA	NA	NA	0.928	NA	NA	NA	NA	NA	NA
mei-S332	1	1	NA	1	1	1	1	NA	NA	NA	0.933	0	0.939	0.688	0.991	NA	NA	NA	1	0.975	NA	1	0.262	NA	0.975	NA	1	NA	NA	NA	1	1	NA	1	NA	NA	NA	NA	NA	NA	NA	NA	NA	NA	NA	0	NA	NA	NA
Vps35	NA	NA	0	0.697	NA	0.959	1	1	1	0.62	0.876	0.968	1	0.975	0.966	NA	0.958	NA	0.774	0.94	0.95	NA	1	1	0.959	NA	NA	0.943	0.847	0.893	0.948	0.89	NA	1	NA	0.799	0.756	0.665	0.2	NA	0.71	NA	0.764	1	NA	NA	0.666	0.603	0.821
CG30278	NA	NA	NA	NA	0.5	NA	0.818	NA	NA	NA	0.543	NA	NA	NA	NA	NA	NA	NA	NA	0.66	NA	NA	NA	NA	0.519	0.5	NA	NA	NA	NA	NA	0	NA	NA	0.522	NA	NA	NA	NA	NA	NA	NA	NA	NA	NA	NA	NA	0.5	NA
Liprin-gamma	0.851	1	0.685	0.403	0.718	0.758	1	NA	0.157	0.434	0.752	0.641	0.806	0.53	0.717	0.587	0.818	0.866	0.997	0.691	0.856	NA	0.929	0.16	0.729	0.477	NA	0.843	0.38	0.938	0.866	0.792	1	NA	1	1	NA	0.989	NA	NA	0.957	0.881	0.758	NA	0.606	0.991	0.958	0.665	0.989
VepD	0	0	NA	NA	NA	NA	NA	0.021	NA	0	NA	NA	NA	NA	0.008	NA	0	0	NA	0.014	NA	NA	NA	NA	0.034	0	NA	0.995	NA	NA	NA	0	NA	NA	NA	NA	NA	NA	NA	0	NA	0.007	0	NA	NA	0	NA	NA	NA
qkr58E-3	0.846	0.663	0.727	0.908	0.73	1	0.768	0.991	1	0.796	0.744	1	0.993	0.992	0.986	0.799	0.999	0.897	0.673	0.996	0.98	0.873	0.928	1	0.996	0.915	0.711	0.72	0.95	0.858	0.943	0.975	0.656	0.818	NA	0.584	1	0.681	0.5	0	1	0.846	0.981	0.699	1	0.5	1	0.593	0.767
qkr58E-2	0.445	0	0	0.017	0.101	0.461	0	0.184	0	0	0.341	0	0.155	0	0.277	0.739	0.867	0.767	0	0.48	0.192	NA	0.215	NA	0.637	0.881	NA	0.365	0.593	0.504	0.191	0.234	0	0.056	0	0.075	0.226	0.672	0	NA	0	0.687	0.426	NA	0.273	0.404	0.706	0.455	0.103
CG10384	NA	NA	NA	NA	NA	NA	NA	NA	NA	0.899	NA	NA	NA	NA	NA	NA	NA	0.955	NA	0.992	NA	NA	NA	NA	NA	NA	NA	NA	NA	NA	NA	NA	NA	NA	NA	NA	NA	NA	NA	NA	NA	1	NA	NA	NA	NA	NA	NA	NA
CG45062	NA	NA	NA	NA	NA	NA	NA	NA	NA	NA	NA	NA	NA	NA	NA	NA	NA	NA	NA	NA	NA	NA	NA	NA	NA	NA	NA	NA	NA	NA	NA	NA	NA	NA	NA	NA	NA	NA	NA	NA	NA	NA	NA	NA	NA	NA	NA	NA	NA
Ugt317A1	1	1	NA	0.906	0.95	1	NA	NA	1	1	NA	NA	1	1	0.991	NA	1	1	0.902	0.993	0.982	0	1	NA	1	0.754	0.815	0.994	NA	NA	NA	1	NA	NA	NA	1	NA	NA	NA	NA	NA	NA	NA	NA	1	0	NA	0	NA
CG3746	NA	1	NA	NA	0	NA	NA	NA	NA	NA	0.192	0.018	0.203	0.136	0.277	NA	0	NA	0.043	0.235	0	NA	NA	NA	NA	NA	NA	0.454	NA	NA	NA	0	NA	NA	0	0	NA	0	NA	NA	NA	NA	NA	0.254	0.3	NA	0.075	0.05	0.586
jbug	0.376	0.3	0.053	0.303	0.565	0.274	NA	0.335	0.344	0.209	0.357	0.28	0.301	0.255	0.347	0.494	0.234	0.473	0.269	0.329	0.406	0.244	0.36	0.186	0.373	0.295	0.262	0.358	0.194	0.41	0.156	0.453	0.147	NA	0.106	0.427	0.256	0.3	0.383	0.115	0.385	0.468	0.411	0.289	0.262	0.182	0.382	0.246	0.169
CG42260	NA	NA	0.011	NA	NA	NA	NA	NA	NA	0.266	NA	NA	NA	NA	NA	NA	0.43	0.517	NA	0.395	NA	NA	NA	NA	0.383	NA	NA	NA	NA	NA	NA	0.698	NA	NA	NA	NA	NA	NA	NA	0	NA	0.407	NA	NA	NA	0.268	NA	NA	NA
CG13527	NA	NA	NA	0	NA	NA	NA	NA	NA	NA	NA	NA	0	NA	NA	NA	NA	NA	NA	NA	NA	NA	NA	NA	NA	NA	NA	NA	NA	NA	NA	0	NA	NA	0	NA	NA	NA	NA	NA	NA	NA	NA	NA	NA	NA	NA	NA	NA
CG30271	NA	NA	0.018	0.484	NA	NA	1	NA	NA	0.238	NA	NA	NA	NA	NA	NA	0.255	1	1	0.356	NA	NA	NA	NA	0.531	NA	NA	NA	NA	NA	NA	0.32	NA	NA	NA	NA	NA	NA	NA	NA	NA	0.082	NA	NA	1	0.283	NA	NA	NA
CG9826	NA	0	NA	NA	NA	NA	NA	NA	1	NA	NA	NA	NA	0.982	NA	NA	NA	NA	NA	NA	NA	NA	NA	NA	NA	NA	NA	NA	NA	NA	NA	NA	NA	NA	NA	NA	NA	NA	NA	NA	NA	NA	NA	NA	NA	NA	NA	NA	NA
ReepA	1	0.866	0.754	0.897	1	0.945	0.62	0.948	0.866	0.737	0.911	0.932	0.932	0.946	0.887	0.825	0.971	0.887	0.939	0.928	0.894	0.837	0.841	0.974	0.924	0.895	1	0.847	0.888	0.911	0.885	0.841	1	0.839	0.847	0.899	0.904	0.96	0.979	1	0.867	0.949	0.904	0.997	0.882	1	0.873	1	0.943
bw	1	NA	NA	NA	NA	1	NA	NA	NA	NA	NA	NA	NA	NA	NA	NA	NA	NA	NA	NA	NA	NA	NA	NA	NA	NA	NA	NA	NA	NA	NA	NA	NA	NA	NA	NA	NA	NA	NA	NA	NA	NA	NA	NA	NA	NA	NA	NA	NA
levy	0.738	0.767	0	0.547	0.765	0.441	0.427	0.775	0.909	0.331	0.937	0.292	0.428	0.502	0.922	0.516	0.709	0.853	0.826	0.952	0.953	1	0.685	1	0.732	0.639	1	0.95	0.368	0.497	0.265	0.73	0.091	0.061	0.126	0.284	0.284	0.148	0.56	0.17	0.351	0.204	0.25	0.102	0.123	0.267	0.159	0.231	0.169
Rrp4	0	0.053	NA	0.872	NA	0.76	1	0.552	0.124	NA	0.417	0.058	0.594	0.167	0.527	0	1	0	0.862	0.565	0.431	NA	0.033	0.079	0.707	0.41	NA	0.612	0.82	0.09	0.774	0.537	1	0.832	0	0	0.376	0.467	NA	0	NA	0	1	0.539	0	0	0.407	0	0
St3	NA	0.623	0.272	0.684	0.124	0.001	NA	0.123	0	NA	0.046	0.087	0.019	0.013	0.073	0.091	0.431	0.972	0	0.761	0.061	NA	0.037	0	0.502	0.096	NA	0.432	0.342	0.154	0.016	0.773	0	NA	NA	0.101	0.15	0.034	NA	NA	0	0.953	0.089	0.251	0.028	1	0.53	NA	0.223
Pal2	0.5	NA	1	0.947	0.714	NA	1	NA	0.591	0.97	0.723	0.5	0.521	NA	0.966	1	0.762	0.718	NA	0.618	0.995	NA	NA	NA	0.699	0.951	1	0.561	NA	0.768	NA	0.909	NA	NA	NA	NA	NA	NA	0	NA	0.774	0.765	NA	NA	NA	0.967	NA	0	NA
CG30183	NA	NA	NA	NA	NA	1	NA	NA	NA	NA	NA	NA	NA	NA	1	NA	NA	NA	NA	NA	NA	NA	NA	NA	NA	NA	NA	NA	NA	NA	1	NA	NA	NA	NA	0.366	NA	NA	NA	NA	NA	NA	NA	NA	NA	NA	NA	NA	NA
sona	NA	0.086	NA	0.52	0.568	1	NA	NA	0.065	0.173	0.384	0.417	0.378	0.391	0.428	0.658	0.947	0.065	0.659	0.389	0.383	0.244	0.403	0.141	0.972	1	NA	0.491	NA	NA	NA	0.944	1	NA	NA	0.493	NA	0.408	0	NA	0.735	0.786	0.498	0.564	0	0.764	0.377	0.41	0.188
SERCA	0.484	0.513	0.493	0.588	0.557	0.54	0.635	0.524	0.497	0.571	0.585	0.577	0.555	0.519	0.525	0.571	0.571	0.587	0.562	0.564	0.521	0.684	0.557	0.562	0.569	0.578	0.313	0.549	0.556	0.43	0.423	0.553	0.614	0.549	0.66	0.599	0.603	0.618	0.746	0.598	0.601	0.632	0.622	0.698	0.616	0.6	0.603	0.694	0.508
Orcokinin	0	0	NA	0.891	0.883	0	NA	0.705	0.065	0.987	0.186	0.629	0.664	0.109	0.52	0	0.242	0.93	0	0.207	0.07	NA	0.064	NA	0.147	0	NA	0.14	0.017	0.325	0.737	0.551	1	NA	NA	1	NA	1	NA	1	NA	NA	NA	NA	NA	NA	NA	NA	NA
CG10904	0	NA	0	0.092	1	1	NA	1	NA	NA	1	1	1	1	1	NA	1	1	0.359	0.986	0.895	NA	1	NA	1	1	NA	1	NA	1	1	NA	NA	0.251	NA	1	1	1	NA	0.306	0	1	0.396	0.384	0.757	0	1	0.278	0
CG16786	NA	NA	NA	NA	NA	NA	NA	NA	NA	NA	NA	NA	0.972	NA	NA	NA	NA	NA	NA	NA	NA	NA	NA	NA	NA	1	1	NA	NA	NA	NA	NA	NA	NA	NA	NA	NA	NA	NA	NA	NA	NA	NA	NA	NA	NA	NA	NA	NA
snama	0	0.383	NA	1	0.191	0.524	1	0.561	0.503	1	0.681	0.556	0.329	0.543	0.642	0.966	0.941	0.484	0.585	0.659	0.613	1	0.428	NA	0.492	0.526	0.093	0.656	0.411	0.826	0.537	0.966	1	0.425	0	0.834	0.861	0.728	NA	NA	0.947	0.648	0.872	0.538	0.807	1	0.822	0.379	0.975
Zfrp8	0	1	NA	1	0	0	NA	0.302	NA	1	0.354	1	0.139	0.86	0.316	0.732	0	0.931	0.029	0.227	0.182	NA	0.073	1	0.44	0	0	0.948	0.023	0.504	0.266	0.163	NA	0.394	NA	0	0.277	0.539	0	0	0.133	1	0.506	0.011	1	1	0.061	NA	0
CG3376	NA	1	NA	1	1	0.994	NA	NA	0	NA	0.709	0.806	0.877	0.663	0.807	0.992	1	0	0.993	0.767	0.79	NA	0.964	1	0.763	0.968	1	0.4	1	NA	0.446	1	1	0	0	0.965	0.882	0.95	1	0	1	0.349	0.937	0.86	0.859	0.971	0.88	0.967	0.924
prom	1	NA	NA	NA	NA	NA	NA	NA	NA	NA	NA	NA	NA	NA	NA	NA	NA	NA	NA	NA	NA	NA	NA	NA	NA	NA	NA	NA	NA	NA	NA	NA	NA	NA	NA	NA	NA	NA	NA	NA	NA	NA	NA	NA	NA	NA	NA	NA	NA
Prosalpha4T2	NA	NA	NA	NA	NA	1	1	NA	NA	NA	0.65	1	NA	0.601	NA	NA	NA	NA	0	0.891	NA	NA	NA	NA	NA	0	NA	0.93	NA	NA	NA	NA	NA	NA	NA	NA	NA	NA	NA	NA	NA	NA	NA	NA	NA	NA	NA	NA	NA
CG4612	NA	0.7	1	0.829	0.19	0.641	1	0.681	0.773	0.451	1	0.879	0.805	1	1	0.293	1	1	1	0.9	1	1	0.757	NA	1	0.71	NA	1	0.878	0.675	1	1	0.143	0.529	NA	0.587	0.656	1	0	0	0.66	0.924	1	1	1	1	1	1	1
ITP	0.595	0.846	0.709	0.696	0.862	0.904	0.5	0.63	0.881	0.854	0.685	0.849	0.818	0.699	0.75	0.605	0.817	0.876	0.731	0.748	0.829	NA	0.724	0.888	0.721	0.565	1	0.715	0.774	0.744	NA	0.807	0.781	NA	1	0.826	0.793	0.764	1	NA	0.789	0.862	0.71	0.758	0.896	0.806	0.784	0.767	0.766
Pof	0.191	1	0.12	0.775	0.334	0.464	0	0.368	1	1	0.503	0.464	0.908	0.365	0.854	0.758	0.29	1	0.963	0.794	0.545	NA	0.606	NA	0.962	1	1	0.921	0.233	0.63	0.98	0.222	NA	0.372	0	0.743	0.475	0.631	NA	NA	0.28	0.227	0.561	NA	1	0	0.423	0	0.556
Mid1	NA	NA	1	NA	NA	NA	NA	NA	NA	0.314	NA	NA	NA	NA	NA	NA	0.675	0.88	NA	0.645	NA	NA	NA	NA	1	NA	NA	NA	NA	NA	NA	0.602	NA	NA	NA	NA	NA	NA	NA	NA	NA	0.636	NA	NA	1	0.398	NA	NA	NA
Eps-15	0.23	1	1	1	0.323	0.874	NA	0.971	1	NA	0.959	1	0.811	0.871	0.955	0.981	0.748	0.887	0.66	0.732	0.955	NA	0.993	NA	0.82	0.799	1	0.87	NA	0.951	0.981	0.823	NA	0.964	NA	0.928	0.904	0.828	1	NA	NA	0.628	0.925	NA	1	0.296	0.949	NA	0.988
Dll	NA	0.077	1	NA	0.333	0.217	NA	NA	NA	0	0.343	0.305	1	0.784	0.395	NA	0.702	1	0.392	0.522	NA	NA	0.352	1	0.714	0.478	NA	0.331	1	0.463	NA	0.863	NA	NA	NA	NA	NA	0.751	NA	NA	0.016	1	NA	1	1	1	0.767	1	NA
NKAIN	0.752	0.887	NA	0.887	0.723	0.925	0.864	0.923	0.876	0.947	0.882	0.749	0.897	0.874	0.894	0.901	0.906	0.895	0.916	0.875	0.894	1	0.782	1	0.884	0.599	0.837	0.865	0.941	0.935	0.659	0.934	0.647	0.519	1	0.809	0.925	0.815	0.5	0.5	0.993	0.641	0.901	0.815	0.959	0.699	0.953	0.63	0.919
NaCP60E	0.318	0.112	0.439	0.463	0.857	0.874	0.932	0.312	NA	0.736	0.476	NA	0.461	0.802	0.457	1	0.785	0.868	0.754	0.79	0.672	0.145	0.547	0.033	0.795	0.712	0.019	0.82	0.589	NA	NA	0.772	0	NA	NA	0.82	0.341	0.443	0	NA	0.2	0.695	0.845	NA	0.383	0.491	0.336	0.321	0.622
CG12851	NA	NA	NA	NA	NA	NA	0	0.997	NA	0.159	NA	NA	NA	NA	NA	NA	0.984	0.411	NA	0.49	NA	NA	NA	NA	0.135	NA	NA	NA	NA	NA	NA	0.157	NA	NA	NA	NA	1	NA	1	NA	NA	0.662	NA	NA	NA	0.07	NA	NA	NA
Nplp1	NA	NA	1	NA	1	NA	NA	NA	NA	1	NA	1	NA	NA	NA	NA	1	1	NA	0.985	NA	NA	NA	NA	NA	NA	NA	NA	NA	NA	NA	NA	NA	NA	0	NA	NA	NA	NA	NA	NA	0.918	NA	NA	NA	NA	NA	1	NA
lov	NA	NA	NA	NA	NA	NA	NA	NA	NA	NA	NA	NA	NA	NA	NA	NA	1	1	NA	1	NA	NA	NA	NA	NA	NA	NA	NA	NA	NA	NA	NA	NA	NA	NA	NA	NA	NA	NA	NA	NA	0.031	NA	NA	NA	NA	NA	NA	NA
Kr	NA	0.019	NA	0	NA	NA	NA	NA	NA	0.113	NA	NA	NA	NA	NA	NA	NA	0.453	NA	0.248	NA	NA	NA	NA	NA	NA	NA	NA	NA	NA	NA	NA	NA	NA	NA	NA	NA	NA	NA	NA	NA	0.36	NA	NA	NA	NA	NA	NA	NA
CG7028	0	0.9	1	0	0	0.601	NA	0.01	0	0	0.062	0	0	0	0.11	0.167	0.177	0	0	0.069	0.144	1	0.015	0	0.247	0	0	0.068	0	0.25	0.026	0.56	1	0	0	0	0.331	0.357	1	1	0.96	0.406	0.567	NA	0	0	0.615	0.604	0.95
E(bx)	0.821	0.788	1	0.692	0.972	0.74	1	0.831	0.72	0.879	0.772	0.607	0.759	0.728	0.779	0.896	0.862	0.778	0.97	0.821	0.791	0.617	0.855	0.384	0.83	0.819	0.535	0.751	0.79	0.847	0.445	0.797	0.085	0.408	0.943	0.835	0.88	0.724	0.141	0.837	0.562	0.928	0.819	0.66	0.731	0.907	0.781	0.686	0.893
mRpL17	NA	0	NA	0	1	0	0	0.083	0.009	NA	0.091	1	0.731	0.671	0.091	1	0.242	0	0.07	0.146	0.605	NA	0	NA	0.25	0.427	NA	0.058	1	0.093	0.042	0.944	NA	0	NA	0.025	0.711	0.171	NA	NA	0	0	0.35	0	0	0.686	0.073	0	0
RhoGEF3	0.77	0.599	NA	0.496	0.466	0.649	0.333	0.456	0.637	0.429	0.535	NA	0.716	0.572	0.512	NA	0.576	0.74	0.568	0.732	0.509	1	0.441	0.396	0.641	0.652	0.667	0.506	NA	0.509	0.789	0.722	NA	0.578	0.758	0.378	0.398	NA	NA	0.333	NA	0.748	0.46	NA	NA	0.492	0.617	NA	0.551
fwd	0.235	0.493	0.259	0.696	0.186	0.673	0.779	0.541	0.733	0.46	0.472	0.968	0.71	0.594	0.391	0.77	0.483	0.558	0.445	0.534	0.523	0	0.441	0.489	0.688	0.523	0.565	0.451	0.926	0.658	0.783	0.497	0.323	0.896	NA	0.763	0.364	0.618	1	0	0.326	0.827	0.538	0.748	0.609	0.47	0.678	0.344	0.65
Hipk	0.157	0.175	0.19	0.196	0.138	0.28	1	0.181	0.136	0.621	0.152	0.223	0.237	0.281	0.197	0.217	0.375	0.376	0.222	0.403	0.193	0.024	0.187	0.095	0.463	0.197	0.282	0.223	0.452	0.215	0.27	0.337	0.328	0.159	0.642	0.263	0.197	0.255	0.34	0.107	0.341	0.623	0.31	0.461	0.408	0.592	0.336	0.378	0.366
CG3386	0.04	1	NA	0.138	1	1	NA	1	0	0	0.637	0.252	1	0.403	0.641	1	0.373	1	1	0.771	0.974	1	1	NA	0.281	NA	NA	0.44	1	0.85	0.816	NA	NA	0	NA	0.096	1	1	NA	NA	0.085	NA	1	NA	0	0	1	1	NA
Usp10	0.419	0.479	0.459	0.781	0.595	0.762	1	0.6	0.3	0.643	0.491	0.413	0.704	0.594	0.502	0.492	0.664	0.593	0.798	0.699	0.558	0.272	0.508	0.206	0.708	0.732	0.331	0.577	0.648	0.526	0.799	0.776	0.171	0.813	0.617	0.731	0.62	0.745	0	0.121	0.721	0.807	0.713	0.541	0.906	0.806	0.741	0.431	0.836
Glut1	NA	0.596	0.919	0.278	0.278	0.503	NA	NA	0.626	0.774	0.417	NA	0.531	0.424	0.403	0.532	0.773	0.642	0.443	0.663	0.47	NA	0.517	0.167	0.728	0.696	NA	0.463	NA	NA	0.532	0.725	0.449	0.531	NA	0.613	NA	0.389	0.417	NA	0.501	0.671	NA	0.522	0.488	0.725	0.476	0.689	0.474
trio	0.509	0.985	0	0.406	0.982	0.54	1	0.32	1	0.751	0.366	0.255	0.588	0.286	0.582	0.472	0.797	0.974	0.245	0.909	0.553	1	0.201	0	0.881	0.297	0.599	0.723	0.53	0.688	0.207	0.978	1	0.382	0.096	0.605	0.35	0.608	1	0.209	1	0.988	0.87	0.308	0.399	1	0.928	0.295	0.769
Ptp61F	0.342	0.363	NA	0.493	0.85	0.688	NA	0.458	NA	0.444	0.415	0.648	0.656	0.57	0.529	0.176	0.759	0.251	0.374	0.51	0.478	0.022	0.322	NA	0.55	0.783	0.542	0.405	0.608	0.509	0.554	0.367	0.5	0.258	0.021	0.481	0.222	0.386	0.069	0	0.547	0.505	0.237	0.514	0.084	0.162	0.249	0.5	0.281
312	NA	1	NA	0.002	1	0.026	NA	0.09	0.051	0	0.03	1	0.635	0.311	0.057	0.03	0.195	0.071	0.054	0.165	0.034	0	0.062	NA	0.227	0	0	0.08	NA	0.251	0.054	0.568	NA	0	NA	0	0.03	0.126	NA	NA	0	0.05	0.118	0	0	0	0.058	NA	0.403
rho	NA	0	0	NA	0.162	NA	NA	NA	0	0.818	0.11	0.012	0.65	NA	0.12	0.017	0.107	0.429	0	0.291	NA	NA	0.172	0	0.379	0.084	NA	0.205	0.654	0.2	NA	0.144	0	NA	NA	0.083	NA	0.208	0	NA	0.108	1	NA	NA	0.038	0.841	0.29	0	0.237
CG12004	0	0.218	1	0.404	0.399	0.139	0	0.34	0.332	0.727	0.283	0.07	0.255	0.119	0.193	0.225	0.799	0.882	0.008	0.706	0.48	NA	0.28	NA	0.659	0.291	0.348	0.44	0.183	0.589	0.041	0.816	0	0.181	NA	0.411	0.34	0.316	0.437	NA	0.391	0.928	0.527	0.183	0.141	0.83	0.614	0.404	0.534
CG12104	NA	1	NA	0.142	0.177	1	NA	1	1	1	0.516	1	1	1	0.721	NA	0.802	NA	1	1	1	1	1	NA	0.65	0.083	NA	1	1	NA	0.944	1	1	0.359	0	0.804	0.925	0.235	1	NA	1	NA	1	NA	1	0.453	1	NA	NA
ABCB7	1	0.357	NA	0.418	0.618	0	NA	0.286	0	0	0.255	1	0.622	0.094	0.269	0.615	0.208	0.067	0.72	0.297	0.106	NA	0.033	0	0.559	0.379	0	0.238	0.08	0.202	0.631	0.175	1	1	NA	0.033	0.276	0.428	0	NA	0.046	0.214	0.385	0.199	NA	0	0.405	1	0.179
nSyb	NA	NA	1	0.552	0.01	0.177	NA	NA	0.426	0.687	1	1	0.662	0.571	NA	NA	0.691	0.419	1	0.501	0.354	NA	0.394	0.5	0.85	NA	NA	0.506	NA	0.338	0.358	0.633	0.48	0	0.511	0.373	0.504	0.676	1	NA	0.195	0.706	0.774	0.55	1	0.639	0.324	1	0.181
CG7974	0	0.09	NA	0	1	0	0	0.104	0.257	NA	0.125	0	0.671	0.29	0.238	1	1	1	1	0.533	0.332	0	0.731	NA	1	0	0	0.932	0	0.242	0.421	1	0	0	0	0	0.531	NA	NA	NA	NA	0	1	1	0	1	0.345	NA	NA
drpr	0.769	0.626	1	0.983	0.953	0.984	NA	0.95	0.949	1	0.968	0.62	0.96	0.981	0.873	1	0.971	1	0.894	0.947	0.961	1	0.942	1	0.949	0.889	0.907	0.862	1	0.978	0.666	0.995	1	0	NA	0.791	0.709	0.966	1	NA	0.333	0.757	0.704	0.972	0.775	1	0.762	1	0.561
Cpr62Bc	1	NA	NA	NA	NA	0	NA	NA	NA	NA	1	1	1	NA	NA	NA	NA	NA	0.546	1	NA	NA	NA	NA	1	1	NA	NA	NA	NA	NA	NA	NA	NA	NA	NA	NA	NA	NA	NA	0	NA	NA	NA	NA	NA	NA	NA	NA
CG12025	NA	0.455	NA	0.555	0.146	0.196	NA	0.55	NA	0.172	0.273	0.213	0.402	0.406	0.274	0.542	0.206	0.167	0.283	0.247	0.179	NA	0.352	0.171	0.36	0.534	0.521	0.262	0.434	0.542	0.535	0.361	0.5	0.439	0.08	0.294	0.161	0.265	0.205	NA	0.283	0.279	0.189	0.295	0.294	0.589	0.323	0.192	0.284
Aprt	0	0	NA	0.045	0	0.186	NA	0	0	0.208	0.17	0	0.095	0	0.106	0.009	0	0.285	0	0.199	0.099	0	0.361	0	0.019	0	NA	0.069	0.422	0.312	0.007	0	0	0	NA	0	0.04	0	0	NA	0	0.435	0	0.017	0	NA	0.094	0	0.063
zormin	0.442	0.533	0	0.269	0.039	0.167	0.268	0.333	0.26	0.056	0.44	0.126	0.258	0.479	0.184	0.291	0.304	0.028	0.504	0.166	0.141	0	0.096	0.602	0.181	0.381	0.114	0.077	0.864	0.12	NA	0.172	0.098	NA	NA	0.19	0.302	0.35	0.78	0.911	0.32	0.235	0.08	0.331	0.146	0.162	0.081	0.452	0.3
CG1317	1	1	NA	0.429	0.424	0.884	0	0.874	1	0.971	0.687	0.669	0.686	0.712	0.78	0.404	0.674	0.806	0.414	0.841	0.749	NA	0.743	0	0.857	0.897	0.188	0.759	0.692	0.664	0.741	0.551	0.043	1	0	0.65	0.657	0.544	NA	NA	0.244	0.956	0.556	0.69	0.33	1	0.845	0.672	0.541
Spn	0.052	0.075	0.012	0.049	0.026	0.087	0	0.047	0.114	0.314	0.053	0.102	0.134	0.084	0.044	0.147	0.17	0.175	0.065	0.134	0.124	0.023	0.082	0.016	0.439	0.056	0.039	0.113	0.072	0.236	0.221	0.33	0.027	0.086	0.206	0.097	0.107	0.186	0.5	0	0.168	0.279	0.231	0.289	0.14	0.827	0.233	NA	0.212
CG16986	1	0.499	1	0.977	1	1	0.082	0.897	0.377	0.387	0.983	0.312	0.927	1	0.94	0.789	1	0.95	0.905	0.914	0.987	NA	1	NA	0.982	1	1	0.842	0.904	0.893	0.758	1	0	0.102	NA	1	0.328	0.228	NA	NA	1	0.077	0.413	0.121	0.055	0.252	0.489	1	0.069
Pxn	0.487	NA	NA	0.95	NA	0.485	NA	0.79	1	1	NA	NA	1	0.74	0.863	NA	1	0.379	NA	0.806	0.601	NA	0.506	NA	0.829	NA	0.483	0.772	NA	NA	NA	0.576	0.862	NA	NA	0.587	NA	NA	NA	NA	NA	0.968	NA	0.988	1	1	0.551	NA	NA
Fife	NA	NA	0.387	NA	NA	NA	0	NA	0.202	0.689	NA	NA	NA	NA	NA	NA	0.769	0.673	NA	0.738	NA	NA	NA	NA	0.75	NA	NA	NA	NA	NA	NA	0.775	NA	NA	NA	NA	NA	NA	NA	NA	NA	0.706	NA	NA	NA	0.802	NA	NA	NA
CG33233	NA	NA	1	NA	NA	1	1	NA	NA	0	NA	NA	NA	NA	NA	NA	0.314	NA	NA	NA	NA	NA	NA	NA	0.821	NA	NA	NA	NA	NA	NA	NA	NA	NA	1	NA	NA	NA	NA	NA	NA	NA	NA	NA	NA	NA	NA	NA	NA
Tet	0	0.338	0	0.35	0.193	0.399	0	0.362	0.59	0.927	0.173	0	0.395	0.304	0.198	0.133	0.463	0.475	0	0.54	0.214	1	0.12	0	0.485	0.19	0.358	0.193	0.518	0.157	NA	0.135	0	NA	0	0	0.427	0.488	1	NA	0	0.831	0.591	0.924	0	1	0.445	NA	0.27
Shab	NA	NA	0.618	0.645	0.643	0.366	NA	NA	0.362	0.514	NA	NA	0.542	NA	NA	NA	0.469	0.448	0.436	0.498	NA	NA	0.475	0.282	0.469	0.562	NA	0.411	0.431	0.385	NA	0.382	0.336	NA	0.039	0.505	0.494	NA	0.5	NA	0.332	0.551	0.477	0.489	0.718	0.493	0.474	0.577	0.32
CG32488	NA	NA	NA	NA	0	NA	1	NA	NA	NA	NA	NA	NA	NA	NA	NA	NA	NA	NA	NA	NA	NA	NA	NA	NA	NA	NA	NA	NA	NA	NA	NA	NA	NA	NA	NA	NA	NA	NA	NA	NA	NA	NA	NA	NA	NA	NA	NA	NA
prominin-like	0.661	0.692	NA	0.369	0.315	0.641	0	0.561	NA	0.75	0.646	0.303	0.739	NA	0.659	0.441	0.787	0.637	0.606	0.67	0.606	0.25	0.704	0	0.688	0.684	0.488	0.603	0.626	0.57	0.803	0.693	NA	0.59	0.003	0.665	0.602	0.822	0.447	0.75	0.692	0.585	0.628	NA	NA	0.547	0.62	NA	0.702
CG11537	0.645	0.466	NA	0.512	0.78	0.687	0	0.592	0.881	0.755	0.554	0.498	0.615	0.626	0.623	0.671	0.821	0.854	0.607	0.765	0.582	1	0.576	0.117	0.776	0.758	0.377	0.754	0.805	0.698	0.749	0.87	NA	0.638	NA	0.684	0.491	0.709	0.716	1	0.62	0.834	0.562	0.834	0.886	0.854	0.83	0.665	0.821
ckd	NA	NA	NA	NA	0.381	0.471	NA	NA	NA	NA	0.198	NA	0.27	0.228	0.2	NA	0	NA	0.515	0.338	NA	NA	0	0	0.164	0.23	NA	0.259	NA	0.266	NA	0.444	0.461	0	NA	0.071	NA	0.39	0.357	0	1	0.666	0.436	0.519	0	NA	0.501	0.029	NA
Strip	1	NA	NA	0.014	0.719	0.363	0	0.578	1	0.118	NA	NA	1	0.724	0.596	NA	0.686	1	NA	0.986	NA	NA	NA	NA	0.976	1	NA	0.8	NA	NA	0.663	1	NA	0	NA	NA	1	1	NA	0	0.258	1	1	NA	0.688	NA	1	1	0.446
Ythdc1	1	0.746	0.624	1	0.462	0.975	0	0.687	1	1	0.647	0.582	0.932	0.896	0.871	1	0.981	1	0.963	0.987	0.739	1	0.781	1	0.994	0.516	1	0.782	1	0.956	0.742	0.991	1	0.355	0	1	1	0.83	0.562	1	1	0.991	1	0.693	0.682	1	0.999	0.38	1
sty	0.199	0.126	0.012	0.198	0.121	0.252	0.011	0.159	0.223	0.379	0.151	0.26	0.208	0.243	0.171	0.527	0.207	0.542	0.21	0.381	0.161	0.287	0.142	0.585	0.229	0.04	0.181	0.145	0.185	0.127	0.333	0.192	0.11	0	1	0.285	0.282	0.427	0.501	0.179	0.281	0.346	0.312	0.47	0.308	0.205	0.35	0.512	0.317
CG42324	NA	0	0.024	0	0.018	NA	0.164	NA	NA	0.641	NA	NA	NA	NA	0.145	NA	0.165	0.295	0.245	0.289	0.099	NA	NA	NA	0.316	NA	NA	NA	0.31	NA	NA	0.452	0.34	NA	NA	0.077	0.158	NA	NA	NA	NA	0.412	0.193	0.108	NA	0.222	NA	0	0.101
CG43089	NA	NA	NA	NA	NA	1	1	NA	NA	NA	1	NA	1	NA	NA	NA	NA	1	NA	1	NA	NA	1	NA	NA	NA	NA	1	NA	NA	NA	NA	NA	NA	NA	NA	NA	NA	NA	NA	NA	NA	NA	NA	NA	NA	NA	NA	NA
enc	0	0.055	0.852	0.367	0	0.155	0	0.12	0.009	0.603	0.14	0.009	0.289	0.135	0.161	0.259	0.455	0.596	0.349	0.512	0.118	0	0.233	0	0.416	0.077	0	0.196	0.427	0.098	0.017	0.428	0.774	0	0	0.292	0.26	0.025	NA	0	0.113	0.654	0.277	0.363	0.17	0.696	0.254	0.614	0.266
Eip63F-1	NA	1	1	0.589	0.346	0.781	NA	NA	0.604	0.826	0.385	0.487	0.484	0.825	0.402	0.585	0.835	0.933	0.437	0.72	0.368	1	0.994	NA	0.825	0.713	1	0.349	0.612	0.339	NA	0.574	1	0.332	NA	0.643	NA	0.769	NA	1	1	0.884	0.872	0.954	0.961	1	0.486	0.271	0.784
CG12605	NA	NA	1	0.005	NA	NA	0.383	NA	NA	0.507	NA	NA	NA	NA	NA	NA	0.62	0.759	NA	0.824	NA	NA	NA	NA	0.91	0.038	NA	NA	NA	NA	NA	0.875	NA	NA	0	NA	NA	NA	NA	NA	NA	0.839	NA	NA	0.234	0.773	NA	NA	NA
CG14985	0.075	0.23	0	0.114	0.119	0.158	0.342	0.155	0.055	NA	0.103	0	0.046	0.099	0.109	0.021	0.023	0.2	0.499	0.162	0.132	NA	0.154	NA	0.149	0.052	NA	0.201	0.057	0.087	0.439	0.152	NA	0	1	0	0.108	0.271	0	1	0	NA	0.053	0.753	NA	0	0.234	NA	0.447
Mul1	1	0	NA	0.21	0	0.903	0	0.66	NA	1	0.757	0.509	0.624	0.162	0.486	0.384	0	0.934	0.109	0.589	0.382	NA	0.032	NA	0.48	0.241	1	0.769	0.112	0.406	0.305	1	NA	0	0.017	1	0.943	1	0	NA	NA	1	1	1	1	NA	0.231	NA	0.409
Teh2	NA	0	0	0.034	NA	NA	0	NA	0	0.128	NA	NA	0.399	0.623	NA	NA	0.221	0.218	NA	0.213	NA	NA	0.018	NA	0.214	NA	NA	NA	NA	NA	0.128	0.238	NA	NA	NA	NA	NA	NA	0	NA	NA	0.171	NA	NA	0	0.159	NA	NA	NA
tipE	NA	NA	1	NA	NA	NA	1	NA	0.693	0.888	NA	NA	NA	NA	NA	NA	0.654	0.651	NA	0.563	NA	NA	NA	NA	0.585	NA	NA	NA	NA	NA	NA	0.601	NA	NA	NA	NA	NA	NA	NA	NA	NA	0.213	NA	NA	NA	0.351	NA	NA	NA
VhaM9.7-a	NA	NA	1	1	NA	NA	NA	NA	0.578	0.675	0.297	1	0.178	NA	0.245	NA	0.395	0.466	1	0.433	NA	NA	0.704	NA	0.317	1	NA	0.468	NA	0.405	NA	0.444	NA	NA	NA	NA	NA	NA	NA	NA	0	0.352	NA	0.338	1	0.388	0.144	NA	1
Cip4	0.383	0.39	0	0.434	0.276	0.47	NA	0.531	0.52	0.53	0.492	0.473	0.581	0.302	0.514	0.766	0.669	0.679	0.458	0.616	0.578	0.009	0.447	0.032	0.672	0.521	0.356	0.554	0.627	0.491	0.672	0.499	NA	1	NA	0.354	0.439	0.366	0.032	NA	0.367	0.432	0.664	0.581	0.57	0.933	0.571	0.787	0.605
DopEcR	1	NA	1	NA	NA	NA	NA	NA	1	1	NA	1	NA	NA	NA	0.446	0.939	0.996	NA	0.989	NA	NA	NA	NA	0.979	NA	0	NA	NA	NA	1	1	0.828	NA	0	NA	NA	NA	0	NA	NA	0.789	NA	NA	1	0.895	NA	NA	NA
nAChRbeta1	NA	0.155	NA	0.832	NA	0.863	0	0.452	0.955	0.466	0.333	NA	0.362	NA	0.507	0.208	0.398	0.31	NA	0.312	0.415	NA	0.445	NA	0.314	0.83	NA	0.342	NA	0.432	0.474	0.328	0.008	NA	NA	NA	0.295	0.316	1	NA	0.293	0.395	0.436	0.143	0.456	1	0.743	NA	0.438
CG42540	NA	0.05	0.959	NA	NA	1	1	NA	1	1	NA	NA	1	NA	NA	NA	1	0.99	NA	0.999	NA	NA	NA	NA	0.989	NA	NA	NA	NA	NA	NA	0.827	NA	0	NA	NA	NA	NA	NA	NA	NA	0.999	NA	NA	NA	NA	NA	NA	NA
axo	NA	NA	0.663	NA	0.5	0.532	NA	NA	0.431	0.822	0.7	0.379	NA	0.5	NA	0.669	0.622	0.746	0.799	0.581	0.697	NA	0.476	0.5	0.764	0.481	NA	NA	0.813	NA	NA	0.716	0.235	NA	NA	NA	NA	NA	0.495	0	NA	NA	0.527	NA	0.516	0.664	NA	NA	NA
Dnah3	NA	NA	NA	NA	NA	NA	0.08	NA	NA	NA	NA	NA	NA	NA	NA	NA	0.365	NA	NA	NA	NA	NA	NA	NA	NA	NA	NA	NA	NA	NA	NA	NA	NA	NA	0.155	NA	NA	NA	NA	NA	NA	NA	NA	NA	NA	NA	NA	NA	NA
Con	0.593	0.179	0.275	0.987	NA	NA	NA	NA	0.786	0.404	NA	NA	NA	NA	NA	NA	0.476	0.578	NA	0.621	NA	NA	NA	NA	0.385	NA	NA	NA	NA	NA	NA	0.629	NA	NA	NA	NA	NA	NA	NA	NA	NA	0.7	NA	NA	NA	0.13	NA	NA	NA
Cyt-c1	1	0.875	1	0.988	1	0.949	0	0.757	0.889	1	0.659	0.816	0.992	0.909	0.684	0.99	0.799	0.995	0.905	0.984	0.711	1	0.928	1	0.987	0.898	0.4	0.967	0.994	0.976	0.976	0.964	1	0.987	1	0.994	0.928	0.989	0.31	1	1	1	0.997	1	0.973	0.973	0.998	1	0.998
Uev1A	0.04	0.194	0.626	0.528	0.16	0.507	0	0.18	0.3	0.724	0.289	0.343	0.208	0.241	0.247	0.227	0.56	0.251	0.429	0.302	0.213	0.078	0.5	0.018	0.368	0.203	0.5	0.289	0.537	0.42	0.333	0.424	0.278	0.523	0.152	0.652	0.165	0.377	0.5	0.512	0.529	0.285	0.577	0.506	0.094	0.118	0.125	0.575	0.355
CG13285	NA	NA	NA	NA	NA	NA	NA	NA	NA	NA	0.724	1	0.91	0.776	0.828	0.574	1	NA	0.126	0.593	NA	NA	1	0	0.689	NA	NA	0.649	NA	NA	NA	0	NA	NA	NA	NA	NA	NA	NA	NA	NA	NA	NA	NA	NA	NA	NA	NA	NA
Blimp-1	0.348	0.761	0.659	0.992	0.846	0.871	0.314	0.438	0.488	1	0.77	0.688	0.908	0.663	0.568	0.58	0.879	0.988	0.95	0.85	0.657	NA	0.704	0.015	0.962	0.856	1	0.615	1	0.834	NA	1	1	NA	0	0.571	0.547	0.738	0.559	0.419	0.344	0.816	0.713	0.831	0.48	0.471	0.538	0.569	0.644
CG10576	0.865	0.97	0	0.767	0.528	1	0	0.961	1	1	0.962	1	0.964	0.988	0.935	0.988	0.933	1	1	0.936	0.875	0.094	0.99	1	0.947	0.816	0.093	0.899	0.968	0.895	0.852	0.916	0.384	0.298	0	0.395	0.386	0.443	NA	0.184	0.278	0.56	0.614	0.574	NA	0.765	0.602	0.238	0.5
Bre1	0	0.094	NA	0.246	0.578	0.967	NA	0.712	1	0.113	0.131	0	0.455	0.47	0.236	0.94	0.659	0.382	NA	0.708	0.171	NA	0.338	1	0.969	0.122	0	0.322	0.1	0.929	0.821	1	NA	0	NA	0.485	0.417	0.315	0	NA	0	0.057	1	NA	0.058	1	1	0.889	NA
FBgn0015806	0.32	1	0.741	0.335	0.421	0.592	0	0.312	0.907	0.3	0.383	0.302	0.328	0.502	0.4	0.417	1	0.912	0.417	0.597	0.33	0	0.34	0.015	0.561	0.328	0.384	0.514	0.875	0.519	0.374	1	0.329	0.122	0	0.238	0.226	0.359	0.213	1	0.262	0.242	1	0.486	0.344	0.209	0.502	0.898	0.446
CG13288	NA	NA	NA	NA	NA	NA	1	NA	NA	NA	NA	NA	NA	NA	NA	NA	NA	0.184	NA	0.249	NA	NA	0	NA	NA	NA	NA	NA	0.03	NA	NA	NA	NA	NA	NA	NA	NA	NA	NA	NA	NA	NA	NA	NA	NA	NA	NA	NA	NA
CG10477	NA	NA	NA	NA	NA	0.127	NA	NA	NA	NA	NA	0.024	NA	0.058	NA	NA	NA	NA	NA	NA	0.158	NA	0	NA	NA	0.188	NA	NA	NA	NA	NA	NA	NA	NA	NA	NA	NA	NA	NA	NA	NA	NA	NA	NA	NA	NA	NA	NA	NA
tant	0	NA	0	1	1	0.694	0	0.787	NA	0	0.68	NA	0.034	1	0.442	1	0.208	0.133	1	0.862	0.99	0	0.723	NA	0.946	0.542	1	0.65	1	0.175	0.323	0.03	0	NA	NA	0	0.348	0.532	NA	0	0	1	1	NA	0.165	0	0.538	NA	0
fmt	0.561	0.217	0.5	0.34	0.233	0.515	0.439	0.398	0.502	1	0.335	0.291	0.402	0.247	0.317	0.413	0.743	0.806	0.347	0.612	0.318	0.152	0.44	0.49	0.867	0.488	0.307	0.348	0.739	0.493	0.416	0.468	0.095	0.249	NA	0.598	0.3	0.448	0.617	0.831	0.305	0.767	0.538	0.541	0.419	0.636	0.499	0.371	0.556
CG7376	1	NA	NA	NA	NA	NA	NA	NA	NA	NA	NA	NA	NA	NA	NA	NA	NA	NA	NA	NA	NA	NA	NA	0	NA	NA	NA	NA	NA	NA	NA	1	NA	NA	NA	0.535	NA	NA	NA	NA	NA	NA	NA	NA	NA	NA	NA	NA	NA
MCU	NA	0.03	0	0.005	0.132	0.007	0	0.043	0.091	0.124	0.053	0.006	0.042	0.023	0.066	0.082	0.048	0.267	0.051	0.161	0.041	NA	0.017	0	0.181	0.143	0	0.053	0.064	0.049	0.051	0.023	0.026	0	0	0.013	0.059	0.056	0	NA	0	0.138	0.093	0.013	0.793	0.094	0.055	NA	0.096
axed	NA	NA	NA	0.668	0	0.815	0.033	0.626	1	0.656	NA	1	0.777	NA	0.333	0.251	0.597	0.788	0.266	0.737	0.573	NA	NA	0.384	0.855	NA	0.126	0.603	0.404	0.757	NA	0.629	NA	NA	NA	0.703	NA	NA	NA	NA	1	0.672	0.495	0.987	1	1	0.731	1	0.482
tow	0	0	0	0.718	0.333	NA	0	NA	0.479	0.425	NA	0.234	NA	NA	NA	NA	0.375	0.348	1	0.486	NA	NA	0.598	NA	0.262	0.361	NA	0.461	NA	NA	NA	0.77	NA	NA	NA	NA	NA	NA	NA	NA	0.775	0.379	NA	0.419	NA	0.071	0.857	NA	NA
Mp	0.592	0.723	0.897	0.682	0.774	0.636	NA	0.726	0.548	0.63	0.63	0.416	0.73	0.8	0.679	0.747	0.684	0.631	0.527	0.668	0.674	1	0.292	0.881	0.693	0.839	0.567	0.677	0.667	0.796	0.722	0.675	0.733	NA	0.5	0.511	0.333	0.638	0.437	0.028	0.45	0.474	0.664	0.701	0.258	0.209	0.496	0.709	0.77
CG8641	NA	0	0	NA	NA	NA	NA	NA	0.781	1	NA	NA	NA	0.343	NA	NA	1	0.312	NA	1	NA	NA	NA	NA	1	NA	NA	NA	NA	NA	NA	1	NA	NA	NA	NA	NA	NA	NA	1	NA	0.623	NA	NA	NA	0.012	NA	NA	NA
CG14823	NA	NA	NA	0	NA	0	NA	0.002	0.465	NA	0.064	NA	0	0.134	0.053	0	0.447	NA	NA	0.101	0.044	NA	0.005	NA	0.126	0	0	0.032	0.045	0.111	0.002	0.749	NA	0	0	0	0.089	0.174	NA	NA	0	0.019	0.118	0.054	0	1	0.101	NA	0.087
corn	0.342	0.584	0	0.201	0.128	0.156	NA	NA	0.702	0.132	NA	0	0	NA	0.275	0.346	0.794	0.8	NA	0.869	NA	0	0.462	1	0.949	0.275	0.437	NA	NA	NA	NA	0.852	NA	NA	NA	0.38	NA	NA	NA	NA	NA	0.924	NA	NA	0	0.781	0.191	NA	NA
sphinx2	NA	0	NA	NA	1	NA	NA	NA	0	1	NA	NA	NA	1	NA	NA	1	0	NA	0.902	NA	NA	NA	NA	1	0	NA	0.991	0.986	NA	NA	1	NA	NA	NA	NA	NA	NA	NA	NA	NA	1	NA	NA	NA	NA	1	NA	NA
Ank2	NA	NA	0.974	NA	NA	NA	0.624	NA	0.015	0.932	NA	1	NA	NA	NA	NA	0.702	0.642	NA	0.647	0.811	NA	NA	NA	0.673	NA	NA	0.218	NA	0.428	NA	0.671	NA	NA	NA	0.645	NA	NA	NA	0.083	NA	0.731	0.343	0.169	0.826	0.663	0.285	0.105	0.796
CG7457	NA	0	NA	0.876	0	NA	0	NA	1	NA	NA	NA	0.796	0.567	0.803	0.306	NA	NA	NA	NA	NA	NA	0.202	0	NA	0.039	0	NA	NA	NA	0.231	NA	0.791	0.093	NA	0.197	NA	NA	0	NA	NA	NA	NA	NA	NA	NA	0.225	0	NA
syd	0.516	0.445	0.5	0.438	0.708	0.799	NA	0.73	0.941	0.757	0.702	0.802	0.757	0.785	0.72	0.84	0.87	0.805	0.546	0.856	0.673	0.5	0.883	0.117	0.931	0.914	0.242	0.71	0.656	0.885	0.702	0.796	0.883	0.5	1	0.729	0.816	0.699	NA	0	0.579	0.726	0.81	NA	0.402	0.955	0.896	0.232	0.669
Ect4	0.414	0.415	0.274	0.375	0.349	0.37	0.132	0.14	0.379	0.248	0.336	0.281	0.427	0.374	0.409	0.329	0.32	0.34	0.388	0.352	0.25	0.411	0.413	0.41	0.328	0.354	0.535	0.332	0.306	0.289	0.448	0.368	0.262	0.346	0.292	0.322	0.201	0.322	0.313	0.203	0.325	0.237	0.311	0.227	0.228	0.319	0.288	0.273	0.301
CG42445	NA	1	0	0.156	NA	1	NA	NA	1	NA	0.963	0.949	1	1	0.969	0.953	1	1	1	0.987	0.986	NA	1	NA	1	1	1	0.997	NA	1	0.978	1	NA	0.256	NA	1	NA	1	NA	NA	1	NA	0.897	1	0.181	NA	1	1	1
Atg18a	0.018	0.099	0	0.037	0.149	0.358	0	0.034	0.04	0.049	0.123	0.089	0.137	0.166	0.085	0.019	0.272	0.585	0.118	0.548	0.126	0	0.235	0	0.573	0.119	0	0.405	0.012	0.513	0.064	0.467	0.747	0	0	0.195	0.075	0.113	NA	0	0.02	0.602	0.202	0.058	0.053	1	0.379	0	0.298
UbcE2M	NA	0.361	1	0.016	0.099	0.073	0	0.398	0.451	NA	0.24	0.002	0.138	0.152	0.484	0.029	0.372	0.263	0.313	0.338	0.168	NA	0.064	0	0.512	0.754	0.415	0.534	0.242	0.208	0.098	0.32	0	0	1	0.597	0.331	0.269	0	1	0.334	1	0.523	0.299	0.697	0.164	0.487	0.306	0.06
Dscam4	NA	NA	0.205	NA	NA	NA	NA	NA	NA	0.518	NA	NA	NA	NA	NA	NA	0.621	0.319	NA	0.433	NA	NA	NA	NA	NA	NA	NA	NA	NA	NA	NA	NA	NA	NA	NA	NA	NA	NA	NA	NA	NA	0.786	NA	NA	NA	NA	NA	NA	NA
GAPcenA	NA	0.401	1	0.806	0.191	0.608	0	0.646	1	0.959	0.534	0.05	0.522	0.504	0.631	0.381	0.873	0.927	0.709	0.823	0.517	NA	0.559	NA	0.825	NA	0.889	0.454	0.246	0.626	NA	0.929	1	0.032	NA	0.618	0.434	0.426	0.692	0.888	0.147	0.944	0.408	NA	0.181	1	0.521	0.434	0.308
Cbl	NA	0.216	0.47	0.132	0.331	0.228	0.96	0.373	0.152	0.571	0.218	0.11	0.258	0.249	0.158	0.323	0.248	0.655	0.278	0.45	0.313	NA	0.203	0.049	0.531	0.33	0.269	0.409	0.213	0.357	0.036	0.457	NA	0.099	NA	0.489	0.518	0.377	NA	0.444	0.055	0.64	0.567	NA	0.968	0.708	0.658	0.805	0.564
Unr	0.695	0.622	0.686	0.729	0.562	0.768	1	0.729	0.758	0.656	0.624	0.708	0.631	0.574	0.667	0.684	0.694	0.808	0.709	0.742	0.646	0.78	0.679	0.301	0.754	0.519	0.991	0.646	0.581	0.515	0.867	0.538	0.766	0.559	0.5	0.688	0.715	0.755	1	0.586	0.692	0.979	0.912	0.799	0.719	0.798	0.874	0.977	0.718
CG6983	NA	0	NA	1	0.187	1	0	NA	NA	0	NA	1	1	NA	0.845	1	0.651	1	0.203	0.985	NA	NA	1	NA	1	0.885	0.245	0.855	NA	1	0.967	1	0	0.011	1	1	NA	0.938	NA	NA	1	1	NA	NA	1	NA	1	NA	0.975
GstO2	0	0.643	0	0.784	0.019	0.492	0	0.296	0.006	0.844	0.375	0.883	0.45	0.276	0.373	0.462	0.325	0.548	0.539	0.331	0.396	1	0.297	NA	0.335	0.175	NA	0.293	0.215	0.421	0.131	0.138	NA	0.061	NA	0.149	0.197	0.199	0.882	0	0.067	0.434	0.482	0.313	0.196	0.586	0.065	0.017	0.29
foi	0.016	0.042	1	0.067	NA	0.007	NA	NA	0.146	0.625	0.169	0.046	0.219	0.018	0.067	0.066	0.992	1	0.074	0.708	0.113	NA	0	0	0.944	0.219	NA	0.087	0.22	0.261	0.024	0.371	0	0	NA	0.01	NA	0.124	NA	NA	0.096	0.496	0.163	NA	1	1	0.049	0.232	0
rhea	0.593	0.773	0.737	0.479	1	0.639	1	0.721	0.642	0.806	0.62	0.945	0.799	0.818	0.724	0.804	0.874	0.927	0.737	0.793	0.777	0.268	0.775	0.919	0.835	0.572	0.42	0.63	0.673	0.774	0.928	0.743	0.976	0.936	0.814	0.639	0.802	0.861	1	0.68	0.588	0.908	0.822	0.907	0.799	0.904	0.75	1	0.82
CG43078	NA	0.837	0.316	0.46	0.717	0.729	1	0.67	0.451	0.925	0.421	0.455	0.453	0.458	0.669	0.219	0.858	0.937	0.589	0.814	0.354	NA	0.377	0.018	0.791	0.374	NA	0.796	0.767	0.918	NA	0.907	1	NA	0.807	0.967	0.914	0.789	0.544	0.141	0.879	0.953	0.694	0.885	0.877	0.964	0.984	0.988	0.983
Zasp66	0.952	0.753	0.926	0.8	0.808	0.841	0.891	0.801	0.847	0.769	0.903	0.853	0.84	0.877	0.767	0.845	0.832	0.871	0.812	0.826	0.745	0.884	0.885	0.813	0.842	0.89	0.994	0.72	0.866	0.74	0.831	0.856	0.84	0.798	0.856	0.809	0.77	0.926	0.932	0.905	0.799	0.807	0.848	0.898	0.682	0.856	0.756	0.829	0.638
SrpRbeta	NA	1	1	1	1	0.982	0	0.993	0.893	0.963	0.989	1	0.971	0.993	0.991	0.979	0.996	1	1	0.999	0.988	1	0.983	NA	1	0.748	1	0.997	0.995	0.998	0.99	0.924	0.737	1	NA	0.499	1	0.933	1	0	1	1	1	1	1	1	1	NA	1
Prm	NA	0.22	0.458	0.423	0.357	0.501	0.057	0.343	0.331	0.114	0.308	0.259	0.332	0.447	0.352	0.121	0.561	0.461	0.482	0.469	0.349	0	0.437	0.166	0.497	0.55	0	0.493	0.58	0.28	0.366	0.508	0.886	1	0.726	0.751	0.719	0.897	0.955	0.867	0.824	0.788	0.799	0.923	0.832	0.589	0.85	0.829	0.414
dally	0.379	0.219	0.404	0.423	0.611	1	0.071	0.278	0.461	0.433	0.291	0.529	0.481	0.568	0.316	0.253	0.868	0.593	0.337	0.511	0.338	0.354	0.496	0.089	0.696	0.311	1	0.309	0.388	0.337	NA	0.815	0.828	NA	1	1	0.276	0.601	0.644	0.549	0.455	0.857	0.46	0.787	0.799	0.68	0.593	1	0.363
CG43783	1	1	1	1	1	1	0.177	1	1	NA	NA	1	1	1	1	1	1	1	1	0.999	0.999	1	1	NA	1	1	NA	0.988	1	NA	NA	1	NA	NA	NA	NA	NA	NA	NA	NA	1	1	1	NA	1	1	NA	NA	NA
orb2	0.628	0.683	0.621	0.589	0.578	0.622	0.684	0.508	0.734	0.655	0.542	0.588	0.63	0.588	0.558	0.554	0.611	0.664	0.605	0.66	0.569	0.993	0.573	1	0.703	0.549	0.271	0.563	0.639	0.568	0.704	0.684	0.576	NA	0.345	0.61	0.631	0.714	NA	0.321	0.601	0.939	0.676	NA	0.638	0.742	0.652	0.673	0.618
CG5026	1	NA	NA	0.709	1	0.053	0	NA	NA	1	NA	0.561	0.958	0.444	0.494	NA	1	NA	0.574	0.54	0.454	NA	1	NA	1	0.027	NA	NA	NA	NA	0.978	0.589	0.238	1	NA	1	NA	NA	NA	NA	0	1	0.805	NA	0.158	0.284	0.487	NA	NA
Argk	0.362	0.279	0.494	0.82	0.588	0.701	1	0.366	0.792	0.851	0.447	0.406	0.578	0.676	0.363	0.573	0.586	0.714	0.5	0.589	0.52	0.095	0.546	0.597	0.714	0.698	0.409	0.616	0.931	0.576	0.495	0.931	0.09	0.094	0.277	0.225	0.163	0.15	0.23	0.137	0.269	0.307	0.193	0.116	0.126	0.23	0.308	0.141	0.242
CG4911	0.591	1	0.158	1	1	1	1	0.975	0.891	0.916	0.981	0.962	1	0.966	0.993	1	0.659	1	0.994	0.994	0.983	1	1	0.186	0.992	1	1	0.975	1	0.999	0.841	1	1	0.134	0.868	0.58	0.564	0.789	1	1	0.836	0.679	0.819	0.878	0.867	0.638	0.714	0.514	0.825
teq	0.498	NA	NA	NA	NA	0.691	NA	NA	0.146	0.246	NA	0.503	0.397	0.481	0.728	NA	0.437	0.424	NA	0.486	0.973	0.148	0.56	NA	0.529	0.847	NA	0.501	0.537	0.709	NA	NA	1	1	NA	0.871	NA	NA	0.424	NA	0.934	0.887	0.981	0.963	0.908	0.973	0.699	0.945	0.929
bol	0.109	0.12	0.108	0.245	0.279	0.098	0.495	0.347	0.074	0.224	0.216	0.201	0.12	0.037	0.094	0.133	0.299	0.266	0.163	0.219	0.21	NA	0.104	0.05	0.223	0.091	0	0.214	0.27	0.087	0.05	0.219	0.07	0.251	0.326	0.037	0.192	0.143	0.435	0.5	0.077	0.353	0.124	0.069	0.1	0.268	0.155	0.114	0.133
Rdl	NA	NA	0.333	NA	NA	0.161	NA	0.266	NA	0.346	NA	NA	0.439	NA	NA	0.519	0.439	0.445	NA	0.375	0.325	NA	NA	1	0.503	0.437	NA	NA	NA	NA	NA	0.478	0.1	0	0	0.312	0.205	NA	0.217	NA	0.086	0.295	0.283	NA	0.631	0.278	0.197	NA	NA
PGRP-LA	NA	0.261	NA	0.231	0.205	0.248	NA	0.324	0.056	0.049	0.203	0.07	0.28	0.593	0.191	0.293	0.617	0	0.155	0.283	0.35	NA	0.143	0.414	0.337	0.317	0	0.268	0.627	0.3	0.445	0.341	0	NA	0	0.291	0.283	0.249	0	NA	0.248	0.563	0.213	0.244	0.1	NA	0.248	0.048	0.082
PGRP-LC	0	0.241	0	0.644	0.411	0.546	NA	0.483	0.902	0.312	0.567	0.548	0.576	0.392	0.6	0.487	0.448	0.537	0.378	0.565	0.527	NA	0.567	1	0.596	0.575	0.533	0.572	0.366	0.395	0.315	0.616	0.579	0.316	0	0.341	0.324	0.439	0.571	0.673	0.529	0.384	0.294	0.414	0.266	0.616	0.412	0.455	0.547
CG4456	1	1	1	1	1	1	0.385	1	0.998	1	0.998	1	1	1	1	1	0.998	1	1	1	1	1	0.99	1	0.996	1	1	0.998	0.998	1	0.373	1	0.124	1	0.05	1	0.983	1	1	1	1	1	0.988	1	1	NA	1	1	1
Tat	0.653	0.559	NA	0.415	0.355	0.163	0.101	0.553	0.473	0.849	0.516	0.317	0.328	0.578	0.335	0.298	0.516	0.568	0.555	0.622	0.504	0	0.618	0.375	0.615	0.524	0.037	0.574	0.387	0.47	0.089	0.567	NA	0.055	0	0.315	0.52	0.384	1	NA	0.226	0.926	0.517	0.469	0.869	0.871	0.261	0.651	0.109
CG44838	0	0.155	1	0.205	0.576	0.082	0.263	0.191	0.273	0.713	0.261	0.297	0.073	0.465	0.127	0.051	0.604	0.775	0.128	0.711	0.378	0	0.411	0.279	0.803	0.376	0	0.294	0.679	0.18	0.011	0.713	0	0	0	0.414	0.214	NA	NA	NA	0.799	0.754	0.477	NA	0.13	0.938	0.543	0	0.622
Uch-L5	NA	1	0	0.637	1	0.334	0.1	0.324	0.152	NA	0.314	1	0.396	1	1	1	1	1	0.214	0.576	0.372	NA	1	1	1	0.165	0	0.436	0.894	0.437	1	1	0.239	0.744	0.381	0.588	0.163	0.112	NA	NA	0.217	0.481	1	0.167	0	0.136	1	0.036	0.417
CG32037	NA	NA	NA	NA	NA	NA	NA	NA	NA	NA	NA	NA	0.633	NA	0.157	NA	1	NA	NA	NA	NA	NA	NA	NA	NA	NA	NA	NA	NA	NA	NA	0.32	NA	NA	NA	NA	NA	NA	NA	NA	NA	NA	NA	NA	NA	NA	NA	NA	NA
CG42673	0.991	0.67	0.931	0.859	0.682	0.566	0.968	0.563	0	0.291	0.535	0.535	0.599	0.66	0.605	0.716	0.436	0.413	0.318	0.316	0.37	0.608	0.514	0.77	0.359	0.528	0.415	0.159	0.484	0.544	NA	0.245	0.142	NA	NA	0.272	0.59	0.468	0.474	NA	0.3	0.268	0.331	0.328	0.516	0.126	0.146	0.9	0.128
Ubc4	0.514	0.564	0.5	0.491	0.702	0.547	0.003	0.604	1	0.585	0.558	0.509	0.639	0.655	0.565	0.35	0.653	0.761	0.504	0.599	0.51	0.5	0.677	NA	0.634	0.542	0.06	0.534	0.512	0.613	0.641	0.721	NA	0.726	0.229	0.524	0.569	0.609	0.5	NA	0.5	0.539	0.677	0.797	NA	0	0.539	0.745	0.563
CG8177	0.393	0.408	0.482	0.381	0.573	0.691	NA	0.409	0.424	0.928	0.735	0.556	0.628	0.489	0.456	0.578	0.916	0.865	0.413	0.912	0.558	NA	0.7	0.865	0.953	0.856	0.35	0.472	0.83	0.927	0.988	1	0.349	0.895	0.637	0.914	0.546	0.639	NA	NA	0.844	0.751	0.796	0.901	0.878	0.687	0.821	0.487	0.677
RasGAP1	0.552	0.039	1	0.849	1	1	NA	1	1	1	0.563	1	0.856	1	0.513	0.636	1	1	1	1	1	1	0.757	1	1	0.539	0.47	0.677	1	1	1	1	1	0.765	0	0.549	1	0.598	1	0.084	0.486	1	0.809	1	0.15	0.375	1	1	1
Taf2	0	1	0	0	NA	0	0	0.174	1	0	NA	0	0.954	0.948	0.307	NA	0.375	0.189	NA	0.611	0.576	0	NA	0	0.87	0	0	NA	NA	NA	0.899	0	0	NA	NA	NA	1	NA	NA	0	NA	NA	NA	NA	1	NA	NA	NA	NA
CalpB	1	1	1	1	1	1	NA	NA	1	1	0.994	1	1	1	0.998	1	NA	1	0.273	0.996	NA	NA	1	0	0.994	0.997	0.204	0.997	NA	0.992	0.996	NA	NA	0.615	1	1	NA	1	1	NA	0.154	0.635	NA	0.989	1	NA	1	1	1
bma	NA	NA	1	NA	NA	NA	NA	NA	NA	0.911	NA	NA	0.565	NA	NA	NA	0.992	0.911	NA	0.942	NA	NA	NA	NA	0.961	NA	NA	NA	NA	NA	NA	0.861	NA	NA	NA	NA	0.676	NA	NA	NA	0.15	0.916	NA	NA	NA	NA	NA	NA	NA
CG6685	NA	0	0	0.14	0.009	0.288	NA	0.166	NA	NA	0.048	NA	0.095	1	0.092	NA	0.258	0.105	0.022	0.16	0.057	0.023	0.04	NA	0.311	1	NA	0.079	0.02	0.12	0.19	NA	0.216	0.176	NA	0.284	0.094	NA	NA	NA	0	1	0.136	0.077	0.505	NA	0.361	0	NA
ect	NA	NA	NA	NA	NA	NA	NA	NA	NA	NA	NA	NA	0.498	NA	NA	0.597	NA	NA	NA	NA	NA	NA	NA	NA	NA	NA	NA	NA	NA	NA	NA	NA	NA	NA	0	0.354	NA	NA	NA	NA	0.582	NA	NA	NA	NA	NA	NA	NA	NA
CG8065	NA	NA	NA	NA	NA	NA	0.628	NA	NA	NA	NA	NA	NA	NA	NA	NA	NA	NA	NA	NA	NA	NA	NA	NA	NA	NA	NA	NA	NA	NA	NA	0	NA	NA	0	NA	NA	NA	NA	NA	NA	0	NA	NA	NA	NA	NA	NA	NA
CG6527	1	1	NA	0.162	0.479	NA	0.025	0.012	0	1	0.428	0.734	0.931	0.143	NA	0	0.686	1	0.109	0.629	0.572	1	1	1	0.596	0.61	NA	0.352	0.023	1	NA	0	NA	NA	1	NA	NA	NA	NA	NA	1	0	NA	NA	NA	NA	NA	NA	0.895
Aps	0.504	0.092	0.43	0.363	0.385	0.38	0.303	0.281	0.196	0.31	0.27	0.519	0.306	0.283	0.266	0.326	0.261	0.317	0.273	0.338	0.329	0.148	0.226	0.013	0.437	0.35	0	0.289	0.397	0.287	0.365	0.461	0.534	0.183	0.77	0.321	0.421	0.407	0.373	0	0.474	0.709	0.464	0.471	0.416	0.781	0.553	0.669	0.432
Irbp18	NA	NA	0.227	1	0.668	1	NA	1	NA	1	1	1	1	1	0.993	1	1	1	0.829	0.988	1	NA	1	NA	1	NA	1	1	0.713	1	0.975	1	1	1	NA	1	0.989	1	1	NA	1	NA	1	1	1	NA	1	1	1
FoxK	0.434	0.342	NA	1	1	0.928	1	1	1	1	0.967	0.235	0.995	0.852	0.99	1	0.985	0.987	1	0.986	1	1	1	0	0.995	1	0	0.963	1	0.997	0.993	1	0	0.107	NA	0.365	0.383	0.573	0	0.124	0.161	0.276	0.324	0.803	0.267	1	0.65	1	0.449
scyl	0.359	0.319	0.605	0.318	0.344	0.546	0.375	0.222	0.414	0.473	0.258	0.452	0.526	0.586	0.287	0.501	0.527	0.672	0.408	0.443	0.307	0.367	0.449	0.37	1	0.381	0.447	0.298	0.621	0.363	1	0.659	0.23	0.395	1	0.388	0.196	0.346	0.162	0.76	0.243	0.601	0.41	0.525	0.428	0.511	0.297	0.438	0.578
CG6163	0.412	0	1	1	0	0.028	0	1	0.015	1	0.31	NA	0.841	1	1	NA	0.566	NA	NA	0.898	0.413	NA	1	NA	1	0.219	0	0.37	0.373	1	NA	NA	NA	NA	1	0.265	1	0.317	NA	NA	0.209	0	1	0.736	NA	NA	0.289	NA	0.732
CG11714	NA	0.617	NA	0.327	NA	NA	0	NA	0	0	NA	0	NA	NA	0.705	NA	NA	NA	NA	NA	NA	NA	NA	NA	NA	NA	NA	NA	NA	NA	NA	NA	NA	NA	NA	NA	NA	NA	NA	NA	NA	0	NA	NA	NA	NA	NA	NA	NA
CG7394	0.301	0.055	0	0.362	0.035	0.162	0.038	0.048	0.098	0.249	0.057	0.224	0.103	0.076	0.069	0.142	0.17	0.074	0.028	0.108	0.079	0	0.072	1	0.101	0.054	NA	0.089	0.091	0.146	0.081	0.085	0.026	0.029	0.007	0.041	0.094	0.053	NA	NA	0	0.088	0.131	0.13	0.026	0.039	0.145	0.14	0.064
Duba	NA	0.951	0	0.986	1	1	0	0.981	1	0.339	0.922	0.891	0.743	0.964	0.989	0.953	1	0.974	1	0.965	0.937	0.173	1	0	0.981	1	0.422	0.968	1	0.963	0.977	0.988	0	NA	0	1	0.84	0.94	NA	1	0.73	1	0.995	1	1	0	0.964	0.712	0.821
CG6024	NA	NA	1	NA	NA	NA	NA	NA	NA	0.992	NA	NA	NA	NA	NA	NA	0.682	0.786	NA	0.695	NA	NA	NA	NA	0.72	NA	NA	NA	NA	NA	NA	0.778	NA	NA	NA	NA	NA	NA	NA	NA	NA	0.81	NA	NA	NA	0.789	NA	NA	NA
yps	0.192	0.704	1	0.925	1	1	0.877	0.416	0.452	0.461	0.381	0.75	0.653	0.844	0.393	0.629	0.95	0.48	0.638	0.694	0.506	0.285	0.937	0.045	0.639	0.643	0.243	0.588	0.877	0.595	0.51	0.666	0.865	0.151	0.222	0.733	0.493	0.503	1	0	0.891	0.616	0.832	0.865	0.737	0.857	0.672	0.948	0.646
thoc6	0.75	0.077	1	0.176	0	0.39	0	0.148	NA	0	0.099	NA	0.013	0.144	0.152	NA	0.16	0.278	0.027	0.13	0.348	0.031	0.425	0.187	0.211	NA	NA	0.14	0.417	0	0.017	0.108	NA	0	NA	NA	0.053	NA	0	NA	NA	0	NA	NA	NA	NA	NA	NA	NA
app	0.791	0.804	0.894	0.852	0.772	0.892	0.908	0.804	0.865	0.837	0.802	0.878	0.842	0.866	0.826	0.86	0.861	0.832	0.799	0.822	0.837	1	0.841	0.455	0.837	0.812	0.946	0.809	0.632	0.881	0.944	0.836	0.998	1	0.193	0.891	0.863	0.832	0.783	0.5	0.926	0.853	0.821	0.922	0.884	0.875	0.829	0.929	0.869
CG10654	1	NA	NA	0.524	0.729	NA	NA	0.865	1	0	0.679	0.174	0.639	0.013	0.815	NA	1	0.921	NA	0.926	NA	1	0.946	1	0.376	0.972	NA	0.975	0.181	NA	0.789	1	0	0.615	NA	NA	NA	NA	NA	0	NA	0.788	NA	NA	1	1	NA	NA	NA
sowah	0.927	0.59	0	0.698	0.898	0.426	NA	0.754	0.891	0.926	0.751	0.964	0.766	0.735	0.767	0.796	0.876	0.773	0.88	0.718	0.692	0.132	0.752	0.062	0.792	0.916	0.936	0.658	0.445	0.696	0.97	0.831	0	1	NA	0.293	0.637	0.67	NA	0	1	0.958	0.432	0.643	1	1	0.766	0.658	0.552
Wbp2	1	0.77	1	0.966	0.994	0.949	0.73	0.937	0.945	1	0.953	0.951	0.93	0.912	0.9	0.977	0.906	0.814	0.934	0.929	0.958	1	0.974	1	0.979	0.992	1	0.918	0.868	0.939	0.948	0.983	1	0.96	0.465	0.817	0.831	0.935	1	1	0.909	1	0.987	0.953	1	1	0.939	1	0.935
Ent3	1	NA	0	NA	NA	1	NA	NA	0	0.692	NA	0	1	1	NA	0.567	1	0.736	1	1	1	0	0.356	1	1	NA	1	NA	NA	NA	NA	1	1	NA	NA	1	1	NA	NA	NA	1	1	1	NA	1	0.858	NA	NA	NA
ste14	1	1	NA	1	1	1	NA	1	1	NA	1	0	1	1	1	1	1	1	1	1	1	1	1	0	1	1	1	1	1	1	1	NA	NA	1	NA	1	0.649	1	1	NA	NA	NA	1	0.734	0.364	0	1	NA	NA
CG10171	0.45	1	NA	1	1	NA	0	1	NA	NA	0.984	1	1	1	0.997	1	1	1	1	1	0.99	NA	1	NA	1	1	NA	0.991	1	1	0.976	1	NA	1	0	1	1	1	NA	NA	0.441	NA	1	NA	NA	NA	NA	NA	0.813
CG10154	NA	NA	NA	NA	NA	NA	NA	NA	NA	NA	NA	0	0	NA	NA	1	NA	NA	0.096	NA	NA	NA	NA	NA	NA	NA	NA	NA	NA	0.259	NA	NA	NA	NA	NA	NA	NA	NA	NA	NA	NA	NA	NA	NA	0	NA	NA	NA	0
CG10089	NA	0.241	1	0	NA	0.144	0.052	0.247	NA	0.203	0.176	0.213	0.105	NA	NA	NA	0.692	1	1	0.641	NA	NA	0.515	NA	0.78	NA	1	0.094	0.009	NA	0.271	0.877	NA	NA	0.084	NA	0.195	NA	NA	NA	NA	0.944	NA	NA	NA	1	NA	0.449	NA
Spt20	0.036	0.393	0	0.609	NA	0.831	NA	0.404	0.882	0	0.537	0.596	0.679	0.802	0.761	0.748	0.901	0.541	0.4	0.913	0.742	NA	0.406	NA	0.877	0.718	NA	NA	0.639	0.846	0.972	0.99	NA	NA	NA	NA	0.839	NA	NA	NA	1	1	0.85	NA	0.069	0.158	0.716	NA	0.108
Tsp68C	NA	1	NA	NA	NA	NA	NA	NA	NA	NA	NA	1	NA	NA	NA	NA	NA	NA	NA	NA	NA	NA	NA	NA	NA	NA	NA	NA	NA	NA	NA	NA	NA	NA	NA	NA	NA	NA	NA	NA	NA	NA	NA	NA	NA	NA	NA	NA	NA
dysc	NA	NA	0.178	NA	NA	0.534	NA	NA	0.214	0.252	NA	0.076	0.234	NA	NA	NA	0.285	0.317	NA	0.233	NA	NA	0.195	NA	0.305	0.333	NA	0.163	NA	NA	0.316	0.276	NA	NA	NA	NA	NA	NA	NA	NA	0.06	0.577	NA	NA	1	0.53	NA	NA	NA
endos	1	0.216	1	0.369	0.902	0.181	0	0.121	0.278	0.099	0.137	0.454	0.283	0.22	0.248	0.251	0.55	0.606	0.468	0.497	0.184	0	0.144	0	0.457	0.339	0.934	0.258	0.408	0.345	0.22	0.565	0.055	0.112	0	0.168	0.143	0.495	0	0.354	0.306	0.786	0.274	0.669	0.044	0.287	0.42	0.407	0.57
nuf	0.622	0.409	1	0.878	1	1	1	0.593	0.662	1	0.448	0.788	0.755	0.447	0.522	0.787	0.83	0.951	0.718	0.966	0.931	1	0.832	0.201	0.775	0.961	0.428	0.98	1	1	0.994	1	1	1	0.75	1	0.606	0.562	0.702	0.376	0.598	0.643	0.821	1	0.883	0.714	0.863	0.651	0.666
stwl	0.17	NA	NA	NA	NA	NA	NA	NA	0	NA	NA	NA	NA	NA	NA	0.439	NA	NA	NA	NA	NA	0	0.594	NA	NA	0.267	NA	NA	NA	NA	0.551	NA	NA	0	NA	0.166	NA	NA	0	0	NA	NA	NA	NA	NA	0.136	NA	0	NA
bbg	0.151	0.49	0.18	0.75	0.323	0.211	1	0.461	0.049	0.303	0.105	0.283	0.106	0.233	0.692	0.115	0.328	0.147	0.072	0.303	0.304	0.206	0.202	0.96	0.287	0.166	1	0.311	0.739	0.242	NA	0.235	0	NA	NA	NA	0.609	0.046	0.073	NA	0.076	0.117	0.322	0.343	0.052	0	0.103	0.21	0.038
shd	NA	NA	NA	NA	NA	0.483	NA	NA	NA	NA	NA	NA	NA	NA	NA	NA	NA	NA	NA	NA	NA	NA	NA	NA	NA	NA	NA	NA	NA	NA	NA	NA	NA	NA	NA	NA	NA	NA	NA	NA	NA	NA	1	NA	NA	NA	NA	NA	NA
Trl	0.147	0.246	0.04	0.31	0.326	0.263	0.225	0.189	0.481	0.372	0.176	0.075	0.387	0.217	0.138	0.316	0.362	0.512	0.474	0.353	0.212	0.131	0.336	0.157	0.406	0.259	0.118	0.229	0.644	0.254	0.173	0.311	NA	0.082	1	0.152	0.165	0.242	0.13	0.133	0.162	0.579	0.264	0.451	0.143	0.071	0.264	0.26	0.219
CG9425	0.707	0.695	0.832	0.523	0.958	0.705	0.5	0.6	0.533	0.865	0.543	0.738	0.833	0.707	0.612	0.691	0.895	0.755	0.628	0.771	0.554	0.09	0.718	0.189	0.808	0.711	0.47	0.545	0.811	0.684	0.884	0.791	0.972	0.7	0	0.445	0.445	0.591	0.123	1	0.596	0.914	0.545	0.65	0.476	0.761	0.584	0.679	0.601
Zip71B	NA	NA	NA	1	NA	NA	NA	NA	NA	NA	NA	NA	1	NA	NA	0.14	NA	NA	NA	NA	NA	NA	1	NA	NA	1	NA	NA	NA	NA	NA	NA	1	NA	NA	NA	NA	NA	NA	NA	NA	NA	NA	NA	NA	NA	NA	NA	NA
Pex3	0	0.972	NA	0.796	1	1	0.03	0.997	1	0.931	0.988	1	0.994	1	0.989	0.988	0.972	1	0.883	0.993	0.968	1	1	1	1	1	1	0.986	1	0.987	0.987	0.995	NA	1	NA	1	1	1	1	1	1	1	0.998	1	1	0.663	1	0.623	0.752
FucTA	NA	NA	NA	NA	NA	1	NA	NA	NA	1	NA	NA	NA	NA	NA	0.974	1	0.962	NA	0.991	0.888	NA	NA	NA	0.942	NA	1	NA	0.891	NA	NA	1	NA	NA	NA	NA	NA	NA	NA	1	NA	0.944	NA	NA	NA	1	NA	NA	NA
CG7841	0	NA	NA	1	NA	0.889	1	NA	1	NA	NA	0.077	1	1	1	1	1	1	NA	0.998	0.998	NA	1	NA	1	1	1	0.994	0.02	1	0.995	1	NA	1	1	1	NA	NA	NA	NA	1	NA	1	NA	NA	1	1	1	1
mex1	NA	NA	1	1	0.727	1	NA	0.922	0.976	NA	0.96	NA	1	1	0.973	0.959	1	1	0.332	0.959	0.946	0	0.828	NA	0.968	1	1	0.947	1	0.976	0.827	1	0	NA	0.405	NA	NA	NA	NA	NA	NA	1	NA	NA	NA	NA	NA	NA	NA
CG7656	0.717	0.319	1	0.2	0.846	0.384	0.589	0.347	0.973	0.327	0.359	0.497	0.726	0.469	0.329	0.544	0.924	0.513	0.573	0.652	0.271	NA	0.436	NA	0.658	0.975	0	0.365	0.51	0.35	0.439	0.473	NA	0.041	0	0.146	0.171	0.327	NA	NA	0.682	0.792	0.219	0.272	0.383	0.845	0.619	0	0.292
Eig71Eb	NA	NA	NA	NA	NA	NA	NA	NA	NA	NA	NA	NA	NA	NA	NA	NA	NA	NA	NA	NA	NA	NA	NA	NA	NA	NA	NA	NA	NA	NA	NA	NA	NA	NA	NA	NA	NA	NA	NA	NA	NA	NA	NA	NA	NA	NA	NA	NA	0
comm	NA	0	0	NA	NA	0	NA	NA	0.76	NA	0.031	1	0.121	NA	NA	0.067	0.842	0.393	NA	0.75	0.116	0	NA	NA	0.814	0	NA	0.183	0.453	NA	NA	0.354	NA	NA	NA	0	NA	NA	NA	NA	0	1	0.06	NA	NA	0.664	0.054	1	NA
CG18081	0	0.458	0.074	0.365	0.125	0.154	0	0.24	0.358	0.764	0.173	0.792	0.25	0.59	0.151	0.685	0.481	0.031	0.532	0.365	0.179	0.173	0.021	NA	0.249	0.17	0	0.349	0.177	0.251	0.142	0.648	0.229	0.192	0	0.394	0.357	0.347	0	0	1	0.724	0.333	0.222	0.515	1	0.452	0.175	0.867
pHCl-1	NA	0.488	0.62	0.514	0.497	0.543	NA	0.454	0.596	0.493	0.536	NA	0.509	NA	0.477	0.507	0.695	0.652	0.766	0.633	0.491	NA	0.464	1	0.698	0.592	NA	0.48	0.528	0.5	NA	0.645	0.921	NA	0.491	0.476	0.497	0.521	NA	NA	0.595	0.534	0.452	0.534	0.316	0.677	0.469	0.923	0.462
Pka-C3	NA	1	1	1	1	1	0.969	1	1	1	0.99	0.995	0.997	1	0.997	1	0.991	1	1	0.999	1	1	1	1	1	1	1	1	1	1	1	1	1	1	0.759	1	0.999	1	0.88	1	1	1	1	1	1	1	1	1	1
CG17028	NA	0	NA	0.046	1	1	0	0.67	1	NA	0.863	1	1	1	NA	0	0.728	1	NA	0.937	0.864	NA	0.978	NA	0.993	NA	NA	0.543	NA	NA	NA	NA	1	NA	NA	NA	0.949	NA	NA	NA	NA	NA	0.625	NA	NA	NA	NA	1	NA
CG33258	NA	1	NA	NA	0.734	0.735	NA	1	1	1	0.988	0.363	1	1	0.939	1	1	1	1	0.992	1	NA	1	NA	1	1	NA	1	0.889	1	1	0.326	0.582	NA	NA	0.12	1	0.779	1	NA	NA	0	NA	NA	0	NA	NA	NA	0.735
Tasp1	NA	0.028	NA	0.207	NA	NA	NA	NA	1	NA	NA	NA	NA	NA	1	NA	NA	NA	1	0.994	NA	NA	1	NA	NA	NA	1	0.998	NA	NA	1	1	1	1	NA	NA	NA	NA	NA	NA	NA	NA	NA	NA	1	0.08	0.978	1	NA
CG5235	1	1	NA	NA	NA	NA	NA	NA	NA	NA	NA	NA	NA	NA	1	NA	NA	NA	NA	NA	NA	NA	1	NA	NA	NA	NA	NA	NA	NA	NA	NA	NA	1	NA	NA	NA	NA	NA	NA	NA	NA	NA	NA	NA	NA	NA	NA	NA
CG5151	0.893	0.998	1	1	0.999	0.992	0.536	0.995	0.992	0.992	0.996	0.994	0.994	0.996	0.98	0.998	0.997	0.995	0.992	0.993	0.995	0.952	0.989	1	0.996	0.996	0.965	0.991	0.996	0.993	0.983	0.994	1	0.938	1	0.976	0.985	0.992	0.996	0.372	0.97	0.98	0.99	0.982	0.999	0.922	0.986	0.997	0.985
MED10	1	0	0	0.288	0.025	0.089	NA	0.633	0	0.795	0.327	0	0.628	0.356	0.271	0.56	0.416	0.023	0.109	0.301	0.506	0	0.096	NA	0.438	0.154	0	0.613	0.803	0.475	0.651	0.05	0.085	0.298	NA	0.268	0.849	0.326	NA	NA	1	0.58	1	0.109	0	0	0.555	0	0
ringer	1	0	NA	0.012	0	0.089	NA	0	0	0.331	0.026	0.037	0.151	0.026	0.015	0.028	0.197	0.949	0	0.654	0.053	NA	0.079	NA	0.61	0.009	NA	0.055	0.219	0.08	0.01	0.232	1	0	0	0.831	0.004	0.042	0	NA	0.018	1	0.113	0.116	0.02	1	0.025	0	0
roq	0.727	NA	NA	0.507	NA	0.546	0	0.606	0.5	0.826	NA	0.836	0.542	0.616	0.66	0.799	0.73	0.778	0.588	0.998	0.648	0.5	NA	0.5	1	NA	NA	0.627	NA	0.576	0.572	1	NA	0.233	NA	0.551	0.42	0.392	0.558	0	0.5	0.328	0.789	NA	0.346	0.619	0.519	0.5	0.539
CG44836	NA	NA	NA	NA	NA	0	NA	NA	NA	NA	NA	NA	NA	NA	NA	NA	0.649	NA	0.347	NA	NA	NA	NA	NA	NA	NA	NA	NA	NA	NA	NA	0.16	NA	NA	NA	NA	NA	NA	NA	NA	NA	NA	NA	NA	NA	1	NA	NA	NA
fax	0.197	0.177	0.012	0.244	0.104	0.392	1	0.191	0.184	0.475	0.276	0.427	0.327	0.325	0.222	0.295	0.525	0.431	0.381	0.481	0.303	0.063	0.292	0.265	0.472	0.289	0.082	0.359	0.149	0.339	0.17	0.523	0.158	0.112	0.125	0.327	0.203	0.21	0	NA	0.304	0.498	0.337	0.243	0.462	0.455	0.251	0.276	0.292
CG43373	NA	NA	0.49	NA	NA	NA	NA	NA	0	0.149	NA	NA	NA	NA	NA	NA	0.008	0.095	NA	0.175	NA	NA	NA	NA	0	NA	NA	0.22	NA	NA	NA	0.019	NA	NA	NA	NA	NA	NA	NA	NA	NA	0	NA	NA	NA	0	NA	NA	NA
mbf1	0.979	0.32	0.839	0.234	0.575	0.498	0.273	0.127	0.582	0.923	0.179	0.354	0.322	0.195	0.207	0.317	0.873	0.726	0.231	0.775	0.139	0.01	0.654	0	0.529	0.522	0.636	0.358	0.735	0.539	0.178	0.953	0.221	0.204	0.062	0.587	0.16	0.305	0.411	1	0.52	0.735	0.565	0.261	0.422	1	0.289	0.131	0.507
Baldspot	0.245	1	1	0.405	0.769	0.795	NA	0.743	0.959	0.893	0.655	0.509	0.86	0.765	0.846	0.643	0.877	0.932	0.903	0.916	0.66	0	0.635	0	0.947	0.594	0.258	0.772	0.911	0.908	0.946	0.94	0.425	0.066	1	0.499	0.385	0.706	0.372	1	0.427	0.979	0.485	0.919	0.688	1	0.685	0.647	0.942
Lasp	0.295	0.122	0.093	0.145	0.333	0.249	0.285	0.182	0.377	0.494	0.147	0.263	0.326	0.258	0.169	0.19	0.201	0.245	0.193	0.261	0.179	0.412	0.23	0.098	0.274	0.283	0.218	0.255	0.277	0.259	0.366	0.179	0.296	0.148	0.596	0.224	0.222	0.309	0.32	1	0.407	0.358	0.66	0.852	0.927	0.517	0.504	0.514	0.573
Dab	1	0.719	1	0.853	1	NA	NA	NA	0.222	0.285	0.973	1	0.946	NA	0.959	1	0.341	0.237	1	0.346	NA	1	0.843	NA	0.337	0.847	1	0.943	NA	NA	NA	0.433	NA	1	NA	0.985	NA	0.958	NA	1	0.864	0.155	0.981	NA	1	0.303	0.927	1	1
Nrt	0.501	0.378	0	0.005	NA	0.388	NA	NA	NA	0.362	0.361	0.01	0.694	NA	0.368	NA	1	0.011	0.123	0.689	0.289	NA	0.823	0.02	0.749	1	0	0.287	NA	NA	NA	1	1	NA	0	0.263	NA	NA	NA	NA	0	0.376	NA	NA	0.078	1	0.022	0	NA
CG13025	NA	NA	NA	NA	NA	NA	NA	NA	0	0.135	NA	NA	NA	NA	NA	NA	0.365	NA	0.059	NA	NA	NA	0.081	NA	NA	NA	NA	NA	NA	NA	1	0.44	NA	0.528	NA	NA	NA	NA	NA	NA	NA	NA	NA	NA	NA	NA	NA	NA	NA
Nc73EF	0.328	0.504	0.727	0.528	0.312	0.921	0.157	0.249	0.403	0.947	0.253	0.321	0.487	0.536	0.327	0.221	0.974	0.916	0.803	0.908	0.217	NA	0.63	0.497	0.918	0.363	0.228	0.3	0.474	0.445	0.33	0.913	0.15	0.256	0.166	0.461	0.181	0.31	0.413	0.574	0.637	0.781	0.158	0.322	0.504	0.927	0.305	0.273	0.287
Nedd4	0.679	0.209	0.296	0.283	0.535	0.599	0	0.182	0.595	0.584	0.388	0.588	0.399	0.428	0.395	0.431	0.724	0.788	0.167	0.662	0.389	0.671	0.56	1	0.684	0.647	0.234	0.411	0.369	0.564	0.275	0.611	0.288	0.103	0	0.587	0.329	0.415	0.378	0	0.469	0.643	0.503	0.348	0.547	0.484	0.423	0.168	0.381
Jon74E	1	1	1	0.982	1	1	1	1	1	1	0.997	1	1	1	0.998	1	1	1	1	1	0.998	1	1	1	0.993	1	NA	0.998	1	1	1	1	1	NA	1	NA	NA	NA	NA	NA	1	1	0.922	NA	1	NA	NA	NA	NA
CycT	0.98	1	1	0.784	0.991	0.829	0.191	0.927	1	0.633	0.956	1	0.997	0.991	0.958	1	0.993	1	0.889	0.953	0.971	1	0.975	NA	0.947	0.73	0.37	0.901	0.999	0.942	0.977	0.986	0.386	0.98	0	0.98	0.872	0.913	1	1	1	1	0.972	0.824	1	0.338	0.958	1	0.9
CG34251	NA	NA	NA	NA	NA	NA	NA	NA	NA	NA	NA	NA	NA	NA	NA	NA	NA	NA	NA	NA	NA	NA	NA	NA	NA	NA	NA	NA	NA	NA	NA	NA	NA	NA	NA	NA	NA	NA	NA	NA	NA	NA	NA	NA	NA	NA	NA	NA	NA
CG44004	1	0.451	NA	0	NA	1	0	NA	0	NA	NA	NA	NA	NA	NA	NA	0.605	NA	NA	NA	0.379	NA	NA	NA	NA	NA	0	NA	NA	NA	NA	0.087	NA	NA	NA	0.087	NA	NA	NA	NA	NA	NA	1	NA	NA	NA	NA	NA	NA
not	0	0.179	0	0.011	0	0.466	0	0.284	NA	0	0.268	NA	0.628	0.014	0.095	0.09	1	0.378	0.008	0.578	0.117	NA	NA	NA	1	0	NA	0.264	0	0.196	0.199	NA	NA	0	0	0	0.235	0.049	0	NA	NA	0.625	0.104	NA	0	0	0.16	0	0
Chmp1	0.213	0.973	NA	0.867	0.605	0.803	0.088	0.615	0.33	1	0.617	0.622	0.904	0.951	0.754	0.993	0.75	0.882	0.951	0.858	0.592	1	0.949	1	0.954	1	1	0.744	1	0.924	0.995	0.916	0.245	1	0.454	0.481	0.261	0.463	1	0	0.683	0.556	0.483	0.679	0.449	0.584	0.406	1	0.481
Cyp12c1	NA	1	NA	0	NA	0	NA	NA	0	NA	NA	NA	NA	NA	NA	NA	NA	NA	NA	NA	0.075	NA	NA	NA	NA	NA	NA	NA	NA	0.442	NA	0	NA	NA	NA	0	NA	NA	0	NA	NA	NA	1	NA	NA	NA	NA	NA	NA
Dysb	NA	NA	NA	0.08	NA	1	NA	1	NA	NA	NA	0.366	NA	NA	NA	0.039	NA	1	0.033	NA	NA	NA	NA	1	NA	0	NA	NA	NA	NA	1	NA	NA	NA	NA	NA	NA	0.662	NA	NA	NA	1	NA	NA	NA	NA	NA	NA	0.378
CG14077	NA	NA	NA	NA	NA	NA	0	NA	NA	NA	0	NA	NA	NA	NA	NA	NA	NA	NA	0	NA	NA	0	NA	0	0	NA	NA	0	NA	NA	NA	NA	NA	0.064	NA	NA	NA	NA	NA	NA	NA	NA	NA	NA	NA	NA	NA	NA
CG3819	NA	NA	NA	NA	NA	NA	NA	NA	0.365	NA	NA	NA	NA	NA	NA	NA	0.95	NA	NA	NA	NA	NA	NA	NA	NA	NA	0	NA	NA	NA	NA	NA	NA	NA	NA	NA	NA	NA	NA	NA	NA	NA	NA	NA	NA	NA	NA	NA	NA
Ugt316A1	NA	0.111	0	0.083	0	1	NA	NA	NA	NA	0.628	0	0.477	1	0.641	0.031	1	1	1	0.883	NA	NA	0.485	0.124	1	0.289	0	0.608	1	NA	0.79	1	NA	0.147	NA	1	1	1	0	1	0.033	1	NA	NA	NA	1	1	NA	NA
CG14082	NA	NA	NA	NA	NA	NA	NA	NA	NA	0.646	NA	NA	NA	NA	NA	NA	0.736	1	NA	1	NA	NA	NA	NA	1	NA	NA	NA	1	NA	NA	0.821	NA	NA	NA	NA	NA	NA	NA	NA	NA	0.512	NA	NA	NA	0.543	NA	NA	NA
Gbs-76A	0	0.176	NA	0.519	0.317	0.26	NA	0.267	0.428	0.075	0.458	0.171	0.404	0.507	0.383	0.1	0.229	0.25	0.185	0.344	0.534	NA	0.432	0	0.209	0.509	NA	0.232	0.593	0.331	NA	0.48	NA	NA	0	0.399	0.227	0.372	NA	0	0.119	0.294	0.528	0.402	0.098	0.888	0.32	0.021	0.303
pip	NA	NA	NA	NA	NA	0.261	NA	NA	0.444	NA	NA	NA	NA	NA	0.65	NA	NA	NA	NA	NA	NA	1	NA	NA	NA	NA	NA	0.662	NA	NA	NA	NA	NA	NA	NA	NA	NA	NA	NA	NA	NA	NA	NA	NA	NA	NA	NA	NA	NA
CG32214	NA	0	NA	NA	NA	0	NA	NA	NA	NA	0.24	NA	0.041	NA	NA	NA	NA	NA	NA	0.073	NA	NA	NA	NA	0.033	0	NA	NA	NA	NA	NA	0.008	NA	NA	NA	NA	NA	NA	NA	NA	NA	NA	NA	NA	NA	NA	NA	NA	NA
CG9449	0.5	0.528	NA	NA	0.191	NA	0.557	0.536	0.508	1	0.759	NA	0.642	1	0.627	1	0.931	0.511	0.731	0.79	0.652	0.512	0.596	NA	0.983	0.676	1	0.806	0.637	NA	NA	0.902	NA	0.5	1	NA	0.549	NA	NA	0.686	NA	0.5	0.613	0.617	0.563	0.716	0.774	NA	NA
CG9451	0.189	1	NA	1	1	0.187	NA	NA	0.117	0	0.825	1	0.77	0.867	0.82	0.963	0.426	0.972	0.909	0.823	0.836	NA	0.45	NA	0.955	0.984	NA	0.905	0.469	0.892	NA	0.774	NA	NA	1	0	1	0.653	0.05	0	1	0.466	0.946	0.582	0	1	1	0.379	1
Shal	NA	NA	0.068	0.257	NA	NA	NA	NA	0.594	0.988	NA	0.549	NA	0.139	NA	NA	0.719	0.731	0.032	0.734	NA	NA	NA	NA	0.635	NA	NA	0.11	NA	0.247	NA	0.609	0	NA	NA	NA	NA	NA	NA	NA	NA	0.823	NA	NA	0.975	0.831	0.237	NA	0.094
wnd	0.134	0.289	0.175	0.061	0.217	0.271	NA	0.177	0.098	0.416	0.356	0.205	0.365	0.198	0.241	0.158	0.459	0.34	0.141	0.46	0.091	0.556	0.123	NA	0.592	0.054	0.037	0.298	0.062	0.167	0.371	0.451	NA	NA	NA	0.216	0.423	0.402	0.176	NA	0.756	0.475	0.194	0.402	0.338	0.307	0.313	0.699	0.317
CG8786	0.473	0.241	0.459	0.455	0.205	0.567	0.203	0.37	0.582	0.383	0.366	0.701	0.393	0.322	0.37	0.449	0.353	0.412	0.378	0.421	0.388	NA	0.378	NA	0.423	0.351	0.704	0.373	0.496	0.439	0.544	0.461	NA	0.823	NA	0.307	0.331	0.458	0.667	NA	0.101	0.337	0.439	0.377	0.252	0.379	0.312	0.67	0.388
tey	NA	NA	NA	NA	NA	NA	NA	NA	NA	NA	NA	NA	NA	NA	NA	NA	0.023	1	NA	1	NA	NA	NA	NA	NA	NA	NA	NA	NA	NA	NA	NA	NA	NA	NA	NA	NA	NA	NA	NA	NA	0.456	NA	NA	NA	0	NA	NA	NA
Fibp	0.85	1	1	0.23	0	0.654	NA	0.844	1	0.12	0.506	0.294	0.298	0.597	0.709	0.909	0.611	0.843	0.151	0.625	0.661	1	0.902	0	0.531	0.266	1	0.701	1	0.763	0.995	0.858	NA	0.3	NA	0.641	0.489	0.735	0	NA	0.53	0	0.389	0.33	0.516	NA	0.471	0	0.317
trc	1	1	0	0.098	1	1	0	0.636	1	1	0.493	1	1	0.753	0.621	1	1	1	1	0.961	1	1	0.987	1	1	0.345	NA	0.854	NA	1	0.892	1	0.272	1	0	0.207	0.242	0.356	0.575	0	0.212	0.133	1	1	0.641	1	0.594	1	1
Rab8	0.703	0.903	0.205	0.667	1	1	0.266	0.717	0.737	0.276	0.74	1	0.814	0.615	0.816	0.802	0.982	1	0.322	0.861	0.825	NA	1	NA	0.669	0.878	0.5	0.806	0.978	0.695	0.802	0.322	0.058	0.391	0.097	1	0.974	1	1	0	1	1	1	1	1	1	0.968	1	0.804
Su(Tpl)	0.333	0.641	0.546	0.525	0.386	0.748	1	0.547	0.966	0.886	0.449	0.451	0.648	0.684	0.407	0.846	0.987	0.972	0.829	0.774	0.524	0.355	0.701	0.879	0.731	0.655	0.569	0.511	0.825	0.459	0.561	0.897	0.716	0.242	0.123	0.639	0.651	0.643	0.736	0.164	0.429	0.633	0.662	0.592	0.475	0.747	0.493	0.6	0.553
CG7646	0.132	0.083	0.71	0.002	0.141	0.143	NA	0.154	0	0.087	0.179	0.674	0.198	0.15	0.162	0.331	0.125	0.247	0.46	0.116	0.296	0.196	0.24	0.139	0.129	0.165	0.459	0.216	0.412	0.248	0.114	0.075	0.651	0.256	NA	0.287	0.405	0.236	NA	NA	0.132	0.089	0.224	0.206	0.106	0.121	0.324	0.124	0.083
CG14184	0.885	1	0.54	0.977	1	0.98	0	0.993	0.959	0.89	0.992	0.98	1	0.96	0.999	1	0.979	1	1	0.985	0.97	0	0.977	0	0.977	0.991	1	0.99	0.975	0.978	0.926	0.93	1	0	0.449	0.53	0.51	0.574	0	1	0.159	1	0.476	1	1	0.211	0.542	0.116	0.465
sNPF-R	NA	NA	0.117	0.26	NA	NA	NA	NA	0.178	0.278	NA	0.106	NA	NA	NA	NA	0.317	0.925	NA	0.439	NA	NA	NA	NA	NA	NA	NA	0.252	NA	NA	NA	0.604	NA	0	NA	NA	NA	NA	NA	NA	NA	0.191	NA	NA	0.384	0	0.188	NA	NA
fbl	0.368	0.659	0.35	0.815	0.89	0.716	1	0.855	0.962	0.921	0.658	0.644	0.769	0.788	0.506	0.659	0.606	0.805	0.782	0.667	0.832	1	0.758	1	0.876	0.704	0.888	0.635	0.968	0.651	0.914	0.718	0.528	1	NA	0.622	0.754	0.76	NA	0.349	0.753	0.261	0.833	0.736	0.579	1	0.766	0.773	0.997
knrl	NA	1	1	0	0.1	0.429	NA	0.057	NA	0	0.058	0.385	0.168	0.214	0.134	0.35	0.168	0.093	0.175	0.12	0.067	NA	0.007	0	0.176	0.399	NA	0.11	0.143	0.113	NA	0.079	NA	NA	NA	0.164	1	0.211	0.27	0	0.184	0.299	1	0.628	0.226	1	0.274	0.331	0.216
CG4186	0	1	NA	1	1	1	0.513	1	1	NA	1	NA	0.822	1	0.959	0.576	1	1	1	1	1	0.283	1	NA	0.905	1	0	1	1	1	1	1	NA	0.256	NA	1	0.551	0.644	NA	NA	0	0.356	0.65	0.234	NA	0.325	0.859	NA	1
Pka-R1	0.528	0.58	0.777	0.573	0.722	0.594	NA	0.669	0.964	0.733	0.533	0.848	0.794	0.672	0.793	0.635	0.756	0.802	0.749	0.7	0.77	0.973	0.775	0.767	0.83	0.793	0.885	0.706	0.979	0.615	0.875	0.723	0.899	0.278	0.667	0.661	0.652	0.66	0.87	1	0.797	0.639	0.736	0.827	0.856	0.921	0.801	0.839	0.655
CG3288	NA	NA	NA	NA	NA	NA	NA	NA	NA	NA	NA	NA	NA	0.163	NA	NA	NA	NA	NA	NA	NA	NA	NA	NA	NA	NA	NA	NA	1	NA	NA	NA	NA	NA	NA	0	NA	NA	NA	NA	NA	NA	NA	NA	NA	NA	NA	NA	NA
CG11456	0.305	1	1	0.292	0.072	0.634	0	0.376	0.096	0.638	0.289	0.628	0.273	0.676	0.249	0.36	0.864	1	0.398	0.884	0.412	0	0.489	0.193	0.72	0.404	NA	0.571	0.926	0.647	0.551	0.468	NA	0	NA	0.399	0.096	0.198	NA	NA	0	0.52	0.351	0.351	0	0	0.227	0	0.086
skd	0.034	0.078	0.282	0.048	0.188	0.224	1	0.09	0.1	0.458	0.087	0.131	0.095	0.131	0.071	0.151	0.348	0.418	0.126	0.32	0.092	0.027	0.166	0.006	0.308	0.084	0.277	0.136	0.189	0.193	0.075	0.295	0.296	0.075	0	0.219	0.131	0.168	0.025	0.856	0.25	0.433	0.322	0.197	0.089	0.418	0.247	0.312	0.441
CG42337	0	NA	0	1	0.01	1	NA	NA	0.612	1	NA	NA	NA	NA	0.297	NA	0.659	0.383	0.514	0.461	1	0.305	NA	NA	1	1	1	0.349	0.138	0.123	NA	0.815	NA	NA	NA	0	NA	NA	NA	NA	NA	0.339	NA	NA	NA	0.287	0.354	NA	0.451
CG10508	NA	1	1	0.878	0.911	1	0.505	0.614	1	0.716	0.915	0.919	0.972	1	0.92	0.791	0.882	0.885	0.864	0.911	0.936	NA	0.902	1	0.834	0.893	NA	0.861	1	0.925	NA	0.795	1	NA	NA	1	0.835	0.763	1	NA	0.751	0.892	0.926	1	0.847	0.713	0.892	0.781	0.995
AcCoAS	0	0.015	1	0.133	0.046	0.011	NA	0.018	0.097	0.765	0.066	0	0.05	0.029	0.051	0.06	0.797	0.723	0.063	0.662	0.038	0	0.341	NA	0.539	0.363	NA	0.044	0.08	0.134	0.13	0.209	0.033	0.162	0	0.264	0.027	0.05	0.106	0	0	0.678	0.1	0.015	0.165	0.802	0.09	0.005	0.03
pzg	0	0.098	0	0	0.079	0.136	NA	0.157	NA	NA	0.23	0.064	0.307	0.14	0.201	0.789	0.337	0.115	1	0.668	0.251	NA	0.749	0	0.256	0	0	0.424	NA	0.361	0.187	0.258	0.128	0.043	NA	0	0.067	0.125	0	0	0	0.241	0	NA	0.068	0	0.61	0.1	NA
rgn	0.753	1	1	0.701	0.987	0.505	0.092	0.518	1	0.598	0.522	0.863	0.958	0.744	0.623	0.474	1	0.885	0.899	0.984	0.687	1	1	0.462	0.998	1	0.354	0.564	0.863	0.931	0.954	0.992	0.126	NA	NA	0.476	0.568	0.981	0	1	0.9	1	0.983	1	1	0.246	0.762	0.911	1
Aef1	0.461	0.271	0.462	0.791	0.202	0.367	NA	0.384	0.782	0.816	0.306	0.591	0.46	0.777	0.431	0.559	0.568	0.211	0.494	0.613	0.397	NA	0.262	0	0.515	0.525	1	0.572	0.272	0.613	0.916	0.886	0.348	0.785	NA	0.566	0.32	0.57	NA	0.184	0.587	0.16	0.359	0.412	1	0.057	0.635	1	0.365
Mkrn1	0.512	0.94	1	1	1	1	1	1	0.609	1	0.817	1	1	0.986	1	1	0.749	1	1	1	0.744	NA	1	0	1	1	0.134	0.927	1	0.874	0.698	0.995	1	0.655	0	0.697	0.517	0.876	0	1	0.817	0.316	0.775	0.719	1	1	1	1	1
CG7166	NA	NA	NA	NA	NA	NA	NA	NA	0	1	NA	NA	NA	NA	NA	NA	1	0.362	NA	1	NA	NA	NA	1	1	NA	NA	NA	NA	NA	NA	1	NA	NA	NA	NA	NA	NA	NA	NA	NA	1	NA	NA	NA	1	NA	NA	NA
Alg11	0.201	0.065	NA	0.774	0.031	0.148	NA	0.022	NA	NA	0.084	1	0.349	0.083	0.104	0.011	0.705	0.971	0.17	0.446	0.124	0.111	0.128	NA	0.402	0.011	NA	0.24	0.255	0.13	0.308	0.945	0.274	0.214	NA	0.013	0.068	0.296	0	0	0.071	0.176	0.237	0.239	0.155	0	0.217	0	0.368
MED1	0.417	0.709	NA	0.07	0.832	0.413	0.791	NA	0.454	0.456	0.629	0.552	0.487	0.567	0.494	0.835	0.86	0.718	NA	0.804	NA	1	0.599	NA	0.776	NA	NA	0.714	NA	0.733	0.38	0.772	1	0.428	NA	0.491	NA	0.393	NA	NA	NA	0.726	0.515	NA	0.884	0.429	0.826	1	0.27
CG32447	NA	0.03	NA	NA	NA	NA	NA	NA	NA	NA	NA	NA	0.319	0.301	NA	NA	NA	NA	NA	NA	NA	NA	NA	NA	NA	NA	NA	NA	NA	NA	NA	NA	NA	NA	NA	NA	NA	NA	NA	NA	NA	NA	NA	NA	NA	NA	NA	NA	NA
mub	0.562	0.432	0.39	0.531	0.59	0.445	0.79	0.416	0.563	0.486	0.466	0.594	0.454	0.664	0.416	0.58	0.511	0.496	0.543	0.616	0.467	0.576	0.619	0.574	0.614	0.389	0.69	0.531	0.695	0.476	0.598	0.535	0.238	0.368	0.436	0.64	0.447	0.483	0.741	0.042	0.357	0.621	0.586	0.573	0.548	0.362	0.564	0.518	0.502
CG14562	NA	NA	NA	1	NA	NA	NA	NA	NA	1	NA	1	NA	1	NA	NA	1	1	NA	0.999	NA	NA	NA	NA	1	1	0	NA	NA	NA	NA	1	NA	NA	NA	NA	NA	NA	NA	NA	NA	1	NA	NA	1	NA	NA	NA	NA
olf413	0	1	1	0.18	0.13	0.114	NA	NA	NA	1	0.159	0.124	0.184	0.282	NA	0.129	0.923	1	0.079	0.996	NA	0	0.234	1	1	0.189	NA	NA	NA	NA	NA	0.815	NA	NA	NA	NA	NA	NA	NA	NA	NA	1	NA	NA	1	1	NA	0.263	NA
Csp	1	1	1	1	0.992	0.903	0.515	1	0.986	0.367	0.83	0.635	0.979	1	0.915	1	0.834	1	1	1	0.998	NA	0.734	1	0.999	1	1	0.899	1	0.833	0.996	1	1	0.961	0	0.984	0.439	0.616	1	1	0.61	0.455	0.811	1	0.87	1	0.626	1	0.792
Srpk79D	0	1	1	1	0.717	1	0.91	NA	1	1	NA	1	1	NA	0.997	0.991	1	1	1	0.997	0.991	NA	0.997	1	1	1	NA	0.982	NA	1	NA	1	NA	0.173	1	1	NA	NA	NA	1	1	1	0.984	NA	1	1	0.986	NA	0.947
ArfGAP3	1	1	NA	0.113	0.96	0.658	NA	0.524	1	0.053	0.586	0.113	0.578	0.659	0.664	0.649	0.374	0.392	0.509	0.777	0.641	1	1	NA	1	0.843	NA	0.683	0.656	1	0.601	1	0	0.272	0.167	0.271	0.181	0.231	0	NA	0.704	0.372	1	0.565	0.29	0.307	1	1	0.552
CG32452	NA	0	NA	1	NA	0	NA	NA	1	NA	0.991	0	NA	NA	0.995	1	NA	1	1	0.992	0.994	NA	NA	NA	1	1	NA	NA	NA	NA	1	NA	NA	NA	NA	NA	NA	NA	NA	NA	NA	NA	NA	NA	NA	NA	NA	NA	NA
SPoCk	0.039	0.177	0.625	0.216	0.088	0.117	NA	0.127	0.179	0.432	0.135	0.49	0.166	0.318	0.163	0.241	0.531	0.707	0.22	0.559	0.19	0.32	0.329	0.344	0.574	0.394	0.324	0.248	0.489	0.274	0.092	0.631	0.045	0	0	0.188	0.178	0.172	0.257	NA	0.228	0.688	0.203	0.076	0.217	0.733	0.172	0.175	0.157
Arf79F	0.016	0.019	0.235	0.043	0	0	0	0.022	0	0.019	0.032	0	0.025	0.007	0.017	0.002	0.079	0.216	0.007	0.184	0.016	0	0.031	0	0.157	0.005	0	0.03	0.018	0.044	0.047	0.094	0	0	0	0.019	0.045	0.034	0	0	0	0.222	0.048	0.036	0.014	0.241	0.02	0.041	0.074
CG12768	0.289	0.568	NA	0.041	0	0.102	NA	NA	NA	NA	NA	0.262	NA	NA	0.341	NA	NA	0.868	NA	0.65	NA	NA	0.352	NA	NA	0.356	0	NA	NA	0.075	NA	0.039	NA	NA	NA	0.233	NA	NA	NA	NA	NA	0.438	NA	NA	0.423	NA	NA	NA	0
nrm	NA	0.036	0.171	0.007	0.029	0.073	0	0.046	0.185	0.197	0.049	0	0.053	0.029	0.048	0.03	0.276	0.456	0.02	0.257	0.029	0	0.018	NA	0.205	0.067	0	0.036	0.078	0.013	0.102	0.165	0.045	0.014	0	0.022	0.061	0.049	0	0	0.196	0.324	0.049	0.029	0.033	0.261	0.061	0	0.017
nAChRalpha4	NA	NA	0.143	1	NA	NA	NA	NA	0.026	0.231	NA	NA	NA	NA	NA	0.587	0.422	0.357	NA	0.377	NA	NA	NA	NA	0.453	0.481	NA	NA	NA	NA	0.282	0.281	NA	0	NA	NA	NA	NA	NA	NA	NA	0.292	NA	NA	NA	0.378	NA	NA	NA
AGO3	0.939	0.41	1	1	0.448	0.26	0	0.445	NA	1	0.734	NA	0.611	0.171	0.909	0.09	0.271	1	0.23	0.881	0.461	NA	0.87	NA	0.559	0.96	NA	0.777	0.122	0.789	0.97	0.724	NA	1	0	0.112	NA	0.326	NA	NA	0.101	1	0.2	NA	NA	0	0.813	NA	0.221
scro	NA	NA	0	NA	NA	0.524	0	NA	NA	0	NA	NA	0.276	NA	NA	NA	NA	NA	NA	0.481	NA	NA	NA	NA	NA	0	NA	NA	NA	NA	NA	1	NA	NA	NA	NA	NA	NA	NA	NA	NA	NA	NA	NA	NA	NA	NA	NA	NA
ND-AGGG	0.499	0.242	0	0.234	0.317	0.264	0	0.652	0.191	0.876	0.289	0	0.412	0.502	0.451	0.258	0.349	0.446	0.227	0.326	0.283	1	0.438	0	0.309	0.158	0.825	0.307	0.501	0.165	0.241	0.405	0.286	0.045	0	0.217	0.838	0.18	1	NA	0	0.251	0.549	0.083	0	0.05	0.258	0.109	0.579
CG40160	0.303	0.589	1	0.385	0.319	0.718	1	0.55	0.203	0.416	0.321	0.346	0.416	0.302	0.449	0.384	0.505	0.561	0.365	0.477	0.28	0.088	0.336	0.127	0.453	0.505	0.677	0.37	0.334	0.285	0.291	0.452	0.123	0.388	0.201	0.426	0.699	0.451	0.266	0.056	0.646	0.612	0.434	0.183	0.272	0.131	0.4	0.323	0.269
eIF4B	0.107	0.347	0	0.239	0.355	0.283	NA	0.304	0.406	0.149	0.416	0.31	0.222	0.372	0.355	0.312	0.391	0.336	0.401	0.388	0.302	0.5	0.495	0.94	0.304	0.387	0	0.403	0.362	0.417	0.368	0.311	0.556	0.264	0.9	0.263	0.277	0.475	0.479	0.539	0.339	0.382	0.21	0.375	0.338	0.728	0.407	0.54	0.363
CG40198	NA	NA	NA	1	NA	NA	NA	NA	NA	1	0.949	NA	1	0.053	NA	0.169	NA	1	NA	0.974	NA	NA	1	NA	1	NA	NA	NA	NA	NA	NA	1	NA	NA	NA	NA	NA	0.99	NA	NA	NA	NA	NA	1	NA	NA	NA	0	NA
CG12581	0.051	0.105	0.044	0.092	0.108	0.287	NA	0.062	0.006	0.017	0.054	0.027	0.122	0.131	0.086	0.073	0.232	0.123	0.179	0.098	0.058	0	0.15	0.077	0.111	0.13	0.1	0.089	0.131	0.095	0.159	0.091	0.152	NA	NA	0.191	0.034	0.071	0.191	1	0.154	0.016	0.078	0.039	0.052	0.148	0.069	0.071	0.042
CG14642	NA	NA	NA	0	NA	0.75	0.213	NA	1	NA	NA	NA	0.117	NA	NA	NA	NA	NA	NA	NA	0.591	NA	NA	NA	NA	0	NA	NA	NA	NA	NA	NA	NA	NA	0	0.573	NA	NA	NA	NA	NA	NA	0.442	NA	NA	NA	NA	NA	NA
Syt14	NA	NA	NA	NA	NA	NA	NA	NA	NA	NA	NA	NA	NA	NA	NA	NA	1	1	NA	1	NA	NA	NA	NA	1	NA	NA	NA	NA	1	NA	1	NA	NA	NA	NA	NA	NA	NA	NA	NA	1	NA	NA	NA	1	NA	NA	NA
CG9795	1	0.988	0.55	1	0.389	0.795	0	0.874	1	0.888	0.9	0.989	0.975	0.866	0.932	0.609	0.903	0.943	0.924	0.914	0.867	1	0.928	1	0.932	0.958	0.139	0.87	0.877	0.871	0.943	0.972	1	0.978	NA	0.594	0.841	0.747	0.5	0	0.096	0.587	0.827	0.844	0.909	0.795	0.679	0.717	0.698
Skp2	0	0.065	NA	0.022	NA	NA	NA	0.981	0	NA	NA	NA	NA	NA	0.873	NA	1	1	1	0.736	0.71	0	NA	NA	NA	NA	1	0.999	NA	0.461	0.538	NA	NA	1	NA	0.32	1	NA	NA	NA	NA	NA	NA	NA	0	NA	NA	NA	NA
CG9855	1	1	NA	1	1	0.989	0.815	0.989	1	NA	0.979	1	0.982	0.979	0.998	0.994	0.975	1	0.988	0.989	0.987	1	1	1	0.999	0.992	1	0.991	0.943	0.996	0.993	1	1	0.981	0.562	1	0.996	1	0	1	0	1	0.99	1	1	1	1	1	1
CG31522	1	0.575	0.931	0.798	0.768	0.784	0.079	0.42	0.579	0.101	0.664	0.42	0.441	0.498	0.636	0.603	0.56	0.539	0.448	0.57	0.621	0	0.751	0.511	0.492	0.601	1	0.597	0.498	0.781	0.874	0.465	NA	0.044	NA	0.447	0.397	0.665	0.509	0	0.503	0.459	0.293	0.771	0.838	0.516	0.717	0.745	0.643
5-HT2A	NA	0.526	NA	NA	NA	0.3	1	NA	NA	0.676	NA	0.805	0.782	0.588	NA	0.1	0.861	0.578	NA	0.578	0.689	NA	NA	NA	NA	NA	NA	0.696	0.636	NA	NA	NA	NA	NA	NA	NA	NA	NA	NA	0.109	NA	0.559	NA	NA	NA	NA	NA	NA	NA
tacc	0.03	0.456	0.275	0.133	0.098	0.117	0	0.06	0.231	0.353	0.116	0.183	0.183	0.08	0.094	0.335	0.592	0.591	0.198	0.347	0.13	0.303	0.19	0.386	0.358	0.256	0.003	0.217	0.172	0.29	0.163	0.415	0.059	0.007	0.349	0.157	0.083	0.284	1	0.015	0.123	0.273	0.233	0.28	0.042	0.178	0.261	0.256	0.37
ctrip	0.521	0.669	0.031	0.518	0.32	0.718	0	0.399	1	0.786	0.448	0.573	0.55	0.677	0.449	0.779	0.829	0.684	0.704	0.738	0.496	0.549	0.788	0.208	0.787	0.793	0.196	0.456	0.465	0.55	0.735	0.766	0.516	0.173	0.12	0.491	0.371	0.574	0.522	0	0.625	0.243	0.671	0.913	0.219	0.526	0.537	0.127	0.396
Ubc6	0.01	0.121	0.057	0.393	0.138	0.304	0	0.105	0.632	0.333	0.173	0.198	0.185	0.16	0.163	0.07	0.214	0.433	0.368	0.463	0.185	0	0.349	0.204	0.549	0.39	0.132	0.239	0.195	0.157	0.244	0.553	0.196	0.076	0	0.231	0.134	0.204	0.786	0	0.111	0.17	0.263	0.231	0.682	0.213	0.316	0.239	0.097
cno	0.427	0.335	0.671	0.791	0.324	0.433	0.5	0.601	0.231	0.692	0.478	0.393	0.612	0.593	0.5	0.582	0.68	0.643	0.781	0.629	0.497	0.606	0.58	0.474	0.66	0.695	0.353	0.528	0.564	0.708	0.878	0.573	1	0.416	0.649	0.483	0.445	0.438	0.452	0.5	0.373	0.575	0.688	0.795	0.678	0.474	0.549	0.793	0.66
Hph	0.928	0.634	0.879	0.56	0.037	0.451	0.773	0.457	0.781	0.639	0.417	0.578	0.515	0.36	0.72	0.587	0.859	0.856	0.332	0.844	0.544	0.284	0.348	0	0.859	0.471	0.768	0.822	0.583	0.779	0.365	0.742	0.333	0.333	0.829	0.378	0.341	0.466	0.333	NA	0.155	0.683	0.308	0.335	0.764	0.869	0.67	0.609	0.872
CG1172	0.5	0.414	NA	0.206	0.026	0.5	0.03	0.458	NA	NA	0.211	0.505	0.614	0.519	0.369	0.187	0.291	1	0.312	0.369	0.397	0	0.268	0.5	0.475	0.297	0.295	0.312	0.351	0.295	0.277	0.677	0	0.096	0	0.144	0.274	0.067	0.5	NA	0	0.641	0.341	NA	0.626	0.138	0.349	0.04	0.544
CG14669	NA	0	NA	NA	NA	NA	NA	NA	NA	1	NA	NA	NA	NA	NA	NA	1	0.702	NA	0.73	NA	NA	NA	NA	0.759	NA	NA	NA	NA	NA	NA	0.257	NA	NA	NA	NA	NA	NA	NA	NA	NA	0.46	NA	NA	NA	0.711	NA	NA	NA
FBgn0015324	0.024	0	0	0.007	0	0.01	0.096	0.014	0.031	0.047	0.021	0.097	0.016	0.007	0.017	0.006	0.11	0.15	0.015	0.157	0.026	0	0.025	0	0.086	0.001	0	0.046	0.039	0.215	0.011	0.055	0	0	0	0	0.016	0.028	0.044	0.288	0.049	0.148	0.03	0.007	0.135	0.141	0.019	0.092	0.122
MTA1-like	0.1	0.541	NA	0.514	0.466	0.834	NA	0.788	0.854	1	0.685	0.295	0.624	0.849	0.749	0.823	0.913	0.879	0.948	0.87	0.632	0	0.713	0.744	0.857	0.617	1	0.72	0.801	0.721	0.067	0.859	NA	0.024	NA	0.444	0.636	0.487	0.031	0	0.704	0.886	0.613	0.554	0.725	0.588	0.705	0.08	0.533
elm	1	1	1	1	0.089	0.646	0.123	0.58	1	1	0.611	0.741	0.987	1	0.723	0.849	1	0.68	0.732	0.869	0.788	0	0.766	0	0.989	0.348	0.086	0.53	0.961	0.989	0.998	0.445	0.596	0.165	1	1	0.318	0.387	1	0.059	1	1	0.453	0.908	1	1	0.566	1	0.248
jagn	1	1	0	0.98	NA	1	0	1	1	1	0.999	1	0.989	0.983	0.983	0.741	1	1	1	0.999	0.997	1	1	1	0.96	1	NA	0.986	1	1	0.996	1	NA	1	1	1	1	0.968	NA	NA	1	0.671	0.995	1	1	1	1	1	1
kat-60L1	NA	NA	NA	NA	NA	NA	NA	NA	NA	1	NA	NA	NA	NA	NA	NA	NA	0.982	NA	0.983	NA	NA	NA	NA	0.984	NA	NA	NA	NA	NA	NA	0.048	NA	NA	NA	NA	NA	NA	NA	NA	NA	0.538	NA	NA	NA	1	NA	NA	NA
CG10979	0.783	0.32	0.181	0.378	0.507	1	NA	1	1	0.162	0.42	0.313	0.691	1	1	0.356	0.897	0.083	0.5	0.717	0.427	0.49	0.192	NA	1	1	NA	0.562	0.373	1	0.999	0.628	NA	0.797	NA	0.529	0.283	0.527	0	NA	0.011	1	0.37	NA	NA	0.651	0.672	0.519	0.468
CG11000	NA	0.013	NA	0.135	0.155	NA	0.382	0.071	NA	0.077	NA	NA	0.242	NA	NA	0.097	0.217	0.112	NA	0.107	NA	NA	NA	NA	0.121	0.076	NA	NA	NA	NA	NA	0.105	NA	NA	NA	0.044	0.203	NA	NA	0	NA	0.159	NA	NA	NA	0.835	NA	1	NA
CG2023	1	0.978	1	0.991	1	0.963	1	0.956	0.857	1	0.979	1	0.981	0.962	0.968	0.944	1	1	0.993	0.987	0.957	1	0.973	0.953	0.98	0.982	1	0.98	0.966	0.972	0.36	0.967	NA	0.068	1	1	0.991	0.997	1	1	1	1	0.996	0.965	1	1	0.998	NA	1
Gasp	NA	NA	1	0.591	0.434	0	NA	NA	NA	NA	0.217	NA	0.075	0.208	0.273	0.152	0.031	0.5	0.51	0.25	0.173	NA	0.175	0	0.292	0.477	1	0.279	0.875	0.374	NA	0.056	NA	NA	NA	0.529	NA	0.302	1	NA	0.325	NA	NA	0.35	0.042	0.025	0.282	0.398	0.017
Osi6	NA	NA	NA	NA	NA	NA	1	NA	NA	NA	NA	NA	NA	NA	NA	NA	NA	NA	NA	NA	NA	NA	NA	NA	NA	NA	NA	NA	NA	NA	NA	NA	NA	NA	NA	NA	NA	NA	NA	NA	NA	NA	NA	NA	NA	NA	NA	NA	NA
Pak	0.298	0.506	0.793	0.572	0.402	0.558	NA	0.493	0.568	0.653	0.427	0.277	0.547	0.542	0.431	0.536	0.736	0.807	0.555	0.747	0.444	0.563	0.561	0.5	0.742	0.584	0.503	0.569	0.595	0.472	0.474	0.69	0.5	0.485	NA	0.52	0.355	0.379	0.515	0.5	0.271	0.711	0.424	0.537	0.551	0.402	0.495	0.825	0.483
CG1024	1	0.903	NA	0.751	NA	0.322	NA	0.57	0.533	1	0.933	NA	NA	0.475	0.745	1	0.848	1	0.507	0.917	0.792	NA	0.507	NA	0.981	1	NA	NA	1	NA	NA	1	0	0	NA	NA	0.561	0.689	NA	NA	1	1	NA	NA	NA	NA	NA	0.095	NA
dpr11	NA	NA	1	NA	NA	NA	0.019	NA	0	0.499	NA	NA	NA	NA	NA	NA	0.455	0.575	0.182	0.373	NA	NA	NA	NA	1	NA	1	NA	NA	NA	NA	0.552	NA	NA	NA	NA	NA	NA	NA	NA	NA	0.434	NA	NA	NA	1	NA	NA	NA
Ass	NA	0	NA	0	NA	0	1	0.087	0	NA	0.357	NA	0.103	0	0.237	NA	0	0	0	0.355	0.536	NA	NA	NA	NA	NA	NA	0.318	1	0.201	NA	NA	0	NA	NA	NA	NA	NA	0	NA	NA	NA	1	NA	0	1	0	NA	NA
Alh	0.2	0.222	0	0.194	0.355	0.154	0.926	0.416	0.159	0.622	0.505	0.45	0.553	0.428	0.303	0.714	0.499	0.561	0.748	0.519	0.481	0.052	0.352	0	0.612	0.421	0	0.461	0.384	0.537	0.058	0.63	0	0	NA	0.126	0.349	0.447	0.524	0	0.744	0.613	0.509	0.596	0.459	0.582	0.641	0.042	0.506
lap	0.424	0.745	0.649	0.572	0.508	0.585	NA	0.531	0.306	0.666	0.566	0.779	0.666	0.516	0.554	0.51	0.621	0.601	0.585	0.648	0.508	0.509	0.711	0.789	0.675	0.51	0.618	0.575	0.73	0.704	0.956	0.705	0.801	0.867	1	0.528	0.486	0.558	0.388	0	0.524	0.835	0.553	0.65	0.693	0.502	0.659	0.372	0.625
CG14609	NA	NA	NA	1	NA	NA	1	NA	0	NA	NA	NA	NA	NA	NA	NA	0.724	NA	0.172	1	NA	NA	NA	NA	0.737	NA	NA	NA	1	NA	NA	0	NA	NA	0	NA	NA	NA	NA	NA	NA	NA	NA	NA	NA	NA	NA	NA	NA
RacGAP84C	NA	1	NA	NA	NA	NA	1	NA	NA	NA	NA	NA	NA	NA	NA	NA	NA	NA	NA	NA	NA	NA	NA	NA	NA	NA	NA	NA	NA	NA	NA	NA	NA	NA	NA	NA	NA	NA	NA	NA	NA	NA	NA	NA	NA	NA	NA	NA	NA
alpha-Est5	0	NA	NA	NA	NA	NA	NA	0.283	1	1	NA	NA	NA	0.016	0.129	NA	NA	0.17	NA	NA	0.379	NA	NA	NA	0.176	NA	NA	0.504	NA	NA	NA	0.269	0	NA	1	NA	0.359	NA	NA	NA	NA	NA	0.32	NA	NA	NA	NA	NA	NA
CG2616	NA	NA	NA	NA	NA	NA	0	NA	NA	NA	NA	NA	NA	NA	NA	NA	NA	NA	NA	NA	NA	NA	NA	NA	NA	NA	NA	NA	NA	NA	NA	NA	NA	NA	0.875	NA	NA	NA	NA	NA	NA	NA	NA	NA	NA	NA	NA	NA	NA
CG2993	NA	NA	0.501	NA	NA	NA	0	NA	0.737	0.633	NA	NA	NA	NA	NA	NA	0.632	0.687	NA	0.656	NA	NA	NA	NA	0.676	NA	NA	NA	NA	NA	NA	0.623	0	NA	NA	NA	NA	NA	NA	NA	NA	0.54	NA	NA	1	0.318	NA	NA	NA
CG34384	NA	NA	1	NA	NA	NA	NA	NA	NA	0.677	NA	NA	NA	NA	NA	NA	0.725	0.819	NA	0.666	NA	NA	NA	NA	0.718	NA	NA	NA	NA	NA	NA	0.744	NA	NA	0	NA	NA	NA	NA	NA	NA	0.545	NA	NA	NA	0.808	NA	NA	NA
CG17816	0.511	0.824	0.265	0.369	0.881	0.222	NA	0.377	0.629	0.5	0.381	0.687	0.507	0.457	0.399	0.657	0.476	0.563	0.532	0.493	0.455	0.67	0.214	0	0.448	0.654	0.285	0.466	0.291	0.47	0.419	0.435	NA	NA	NA	0.787	0.352	0.627	0.045	NA	0.59	0.4	0.405	NA	NA	0.442	0.563	0.532	0.458
CG2678	NA	1	NA	NA	NA	0	0	NA	NA	NA	NA	NA	NA	NA	NA	0.257	NA	NA	NA	NA	0.376	NA	NA	NA	NA	NA	NA	NA	NA	NA	0.308	NA	NA	NA	NA	NA	NA	NA	NA	NA	NA	NA	0.425	NA	0	NA	NA	NA	NA
CG10445	0	0	0	0.814	NA	NA	NA	NA	NA	NA	NA	NA	NA	NA	0.619	NA	NA	NA	0	NA	NA	NA	NA	0	NA	NA	NA	NA	NA	NA	NA	NA	NA	1	NA	NA	NA	NA	NA	NA	NA	NA	NA	NA	NA	NA	NA	NA	NA
PIG-H	0.836	0.234	1	0.493	1	0.982	NA	0.399	1	0.969	0.349	0.49	0.234	0.362	0.674	0.821	0.278	0.824	0.387	0.538	0.425	0.222	0.383	1	0.569	0.212	1	0.588	0.247	0.385	0.625	0.851	NA	0.696	NA	0.31	0.305	0.492	1	NA	1	0.227	0.436	0.455	0.225	0.698	0.639	0.536	0.156
CG2698	0.372	0.118	0	0.332	0.182	0.118	NA	0.065	0.212	0.346	0.331	0.08	0.201	0.27	0.125	0.205	0.27	0.394	0.091	0.256	0.22	0	0.547	0.474	0.217	0.142	0	0.574	0	0.324	0.083	0.498	0.323	0	0	0.227	0.084	0.308	1	NA	0.475	0.095	0.189	0.233	0.362	0.566	0.579	0.335	0.227
CG31259	NA	0	NA	NA	NA	NA	NA	NA	NA	NA	NA	0	NA	NA	NA	NA	NA	NA	NA	NA	0.138	NA	NA	NA	NA	NA	NA	NA	NA	NA	NA	0.019	NA	NA	NA	NA	NA	NA	NA	NA	NA	NA	NA	NA	NA	NA	NA	NA	NA
Cenp-C	1	0	NA	0	1	0.071	0	NA	NA	1	NA	NA	0.105	NA	0.284	NA	0	0	0	0.347	NA	NA	NA	NA	NA	0.045	NA	NA	NA	NA	0.053	NA	NA	0	NA	1	NA	NA	0	NA	NA	NA	NA	NA	NA	0	NA	NA	NA
5-HT2B	NA	NA	NA	NA	NA	NA	NA	NA	NA	NA	NA	NA	NA	NA	NA	NA	NA	NA	NA	NA	NA	NA	NA	NA	NA	NA	NA	NA	NA	NA	NA	NA	NA	NA	NA	NA	NA	NA	NA	NA	NA	NA	NA	NA	NA	NA	NA	NA	NA
Mkk4	0.605	0.782	0	0.539	1	0.566	0	0.625	0.527	0.024	0.585	0.282	0.388	0.544	0.662	0.879	0.685	0.783	1	0.902	0.667	NA	0.557	NA	1	0.653	0	0.788	0.237	0.561	0.181	0.764	0.514	0	NA	0.088	0.59	0.272	0	NA	0.507	1	1	0.123	0.315	0.728	0.462	0	0.625
bel	0.109	0.204	0.087	0.107	0.176	0.219	1	0.106	0.393	0.232	0.114	0.234	0.172	0.156	0.111	0.154	0.275	0.135	0.171	0.166	0.145	0.201	0.137	0.006	0.24	0.176	0.35	0.138	0.283	0.181	0.369	0.265	0.103	0.478	0.464	0.238	0.21	0.407	0.515	0	0.298	0.274	0.42	0.389	0.312	0.395	0.377	0.387	0.452
CG8032	NA	0.019	NA	0.665	1	NA	NA	0.584	1	0.444	0.684	1	NA	0.105	0.734	0.866	0.847	1	1	0.96	0.933	NA	0.836	NA	0.979	0.227	NA	0.628	NA	0.85	0.945	0.965	NA	1	NA	0.339	0.493	NA	NA	1	0.119	1	0.988	NA	0.551	1	1	NA	1
Pif1A	1	0.817	1	0.975	0.934	0.946	1	0.976	0.929	0.904	0.948	0.973	0.972	1	0.964	0.934	0.892	0.941	0.972	0.955	0.959	1	0.968	0.969	0.962	0.982	0.81	0.967	0.879	0.985	0.958	0.944	0.949	1	1	0.922	0.914	0.99	1	1	0.914	0.939	0.926	0.98	0.983	0.972	0.933	0.995	0.984
ScsbetaA	0	0.007	0	0.001	0.329	0.148	0.787	0.03	0	0.211	0.112	0.072	0.071	0.151	0.042	0.017	0.061	0.171	0.079	0.093	0.05	0	0.068	0	0.154	0.133	0	0.082	0.121	0.051	0.052	0.146	0	0	0.675	0	0.041	0.004	0	0	0	0.012	0.025	0	0.009	0.029	0.011	0.005	0.023
ps	0.14	0.182	0.209	0.154	0.163	0.203	0.721	0.117	0.216	0.243	0.147	0.156	0.206	0.183	0.155	0.188	0.29	0.366	0.179	0.3	0.14	0.193	0.143	0.125	0.286	0.147	0.187	0.208	0.269	0.164	0.249	0.248	0.242	0.162	0.367	0.255	0.194	0.211	0.248	0.348	0.23	0.468	0.243	0.197	0.222	0.383	0.281	0.22	0.328
CG16779	NA	0.072	0.066	0.123	0.287	0.092	NA	NA	0.325	1	NA	NA	0.654	NA	NA	NA	0.5	1	0.144	0.999	0.29	NA	0.336	0	0.496	NA	NA	0.159	0.755	0.103	NA	0.173	NA	NA	0	0.25	0.315	NA	NA	NA	0.225	1	0.154	NA	0.231	0.388	0.223	NA	0.374
mura	0.778	0.907	0.615	0.956	1	0.799	NA	0.72	0.905	0.973	0.567	0.909	0.848	0.83	0.587	0.961	0.891	0.83	0.998	0.855	0.64	0.638	0.76	1	0.867	0.881	1	0.686	0.931	0.655	0.768	0.944	0.281	0.433	1	0.655	0.629	0.734	1	1	0.843	0.58	0.69	0.683	0.759	0.402	0.677	0.658	0.651
CG9399	0	0	1	0.085	0.071	0.373	NA	0.334	0.582	0.526	0.173	0.117	0.667	0.469	0.243	0.209	0.292	0.389	0.128	0.429	0.177	0	0.587	NA	0.48	0.391	NA	0.239	0.507	0.269	0.287	0.023	0.722	0.395	0	1	0.493	0.721	0.49	0	0.384	0.581	0.482	0.34	0.323	0.401	0.496	0.065	0.348
Dh44	NA	NA	NA	NA	NA	NA	NA	NA	NA	1	NA	NA	NA	NA	NA	NA	1	0.258	NA	0.888	NA	NA	NA	NA	NA	NA	NA	NA	NA	NA	NA	NA	NA	NA	NA	NA	NA	NA	NA	NA	NA	0.994	NA	NA	0.104	NA	NA	NA	NA
Glut4EF	0.626	0.462	0.115	0.19	0.234	0.099	0.03	0.431	0.242	0.221	0.493	0.379	0.112	0.192	0.521	0.183	0.153	0.318	0.107	0.145	0.504	0.204	0.193	0.074	0.203	0.121	0.31	0.153	0.055	0.266	0.081	0.161	0.189	0.677	0.135	0.108	0.148	0.158	0.132	0.071	0.183	0.274	0.192	0.185	0.279	0.223	0.179	0.253	0.16
Art4	0	1	NA	0.151	0.054	1	NA	0.995	NA	0.801	0.951	0	0.98	1	0.875	0.931	1	1	1	0.943	0.978	NA	0.449	NA	0.807	0.573	NA	0.845	NA	0.949	0.546	0.484	NA	0.163	NA	1	1	NA	NA	NA	NA	NA	NA	NA	1	NA	0.986	NA	NA
Mical	0.176	0.564	1	0.693	0.971	0.927	0.606	0.593	0.631	0.725	0.515	0.731	0.537	0.85	0.597	0.585	0.637	0.614	0.466	0.652	0.662	1	0.72	0.03	0.63	0.797	0.421	0.76	0.7	0.719	0.805	0.753	0.683	0.641	0.465	0.77	0.703	0.609	0.397	NA	0.748	0.681	0.729	0.843	1	0.801	0.862	0.671	0.876
tws	0.417	0.819	0.98	0.391	0.462	0.617	1	0.359	0.557	0.635	0.335	0.773	0.699	0.603	0.458	0.268	0.723	0.723	0.428	0.605	0.494	1	0.594	0.341	0.673	0.666	0.667	0.289	0.674	0.493	0.547	0.631	0.497	0.524	0.667	0.764	0.512	0.525	0.127	0.421	0.69	0.663	0.615	0.691	0.593	0.69	0.541	0.572	0.754
TAF1B	1	0.923	NA	1	1	0.91	NA	NA	1	0.756	NA	NA	NA	NA	0.936	0.27	1	0.75	NA	0.926	NA	0	NA	NA	0.89	0.061	0	NA	NA	NA	NA	NA	NA	0	NA	NA	NA	NA	NA	NA	NA	1	NA	NA	NA	0	NA	NA	NA
Best1	0.037	0.754	0.857	0.825	0.53	0.671	NA	0.664	1	0.659	0.661	0.728	0.847	0.903	0.625	0.845	0.859	0.933	0.801	0.9	0.698	0.043	0.729	0.794	0.931	0.503	0.953	0.809	0.816	0.609	0.743	0.984	0	0	NA	0.737	0.635	0.976	0.328	1	1	0.979	0.96	0.982	0.837	0.977	0.84	0.943	1
CG42795	NA	0.973	0.983	NA	1	NA	1	NA	0.735	0.712	NA	NA	NA	NA	NA	NA	0.653	0.671	NA	0.648	NA	NA	NA	NA	0.655	NA	NA	NA	NA	NA	NA	0.624	NA	NA	NA	NA	NA	NA	NA	NA	NA	0.293	NA	NA	NA	0.459	NA	NA	NA
Rfx	0.214	1	1	1	0.014	1	NA	1	0.195	1	0.952	0.101	1	1	1	1	1	1	1	0.999	0.993	NA	1	NA	1	1	NA	0.995	1	0.992	0.999	1	1	1	NA	1	1	NA	1	NA	1	1	1	NA	0.08	1	1	0.366	1
CG14693	NA	1	NA	NA	NA	NA	1	NA	1	NA	NA	NA	1	NA	NA	1	1	1	NA	0.89	NA	NA	NA	NA	NA	NA	NA	NA	NA	NA	NA	1	NA	NA	0.775	NA	NA	NA	NA	NA	1	NA	NA	NA	NA	NA	NA	NA	NA
SelR	0.711	0.836	0.751	0.656	0.689	0.615	NA	0.846	0.878	0.711	0.86	0.845	0.765	0.811	0.832	0.709	0.73	0.664	0.693	0.671	0.802	0.881	0.818	0.116	0.721	0.696	0.75	0.603	0.673	0.626	0.899	0.666	0.741	0.91	0.909	0.555	0.483	0.675	0	0	0.798	0.396	0.555	0.905	0.695	0.555	0.54	0.902	0.458
Adk3	0	1	0.156	0.227	0.89	0.804	0.013	0.504	1	0.162	0.655	0.347	1	0.806	0.672	0.74	0.605	1	0.932	0.737	0.581	0	0.843	0	0.857	0.786	0.111	0.548	0.792	0.556	0.97	0.839	NA	NA	0	1	0.963	1	NA	NA	1	0.718	0.953	1	NA	1	0.806	NA	1
side-VI	NA	NA	0	NA	0	NA	0.945	NA	0	0.48	NA	NA	NA	NA	NA	NA	0.497	0.625	NA	0.552	NA	NA	NA	NA	0.504	NA	NA	NA	NA	NA	NA	0.536	NA	NA	NA	NA	NA	NA	NA	NA	NA	0.374	NA	NA	NA	0.341	NA	NA	NA
Ugt302K1	NA	NA	NA	0	NA	NA	NA	NA	NA	NA	NA	NA	NA	NA	NA	NA	NA	NA	NA	NA	NA	NA	NA	NA	NA	NA	NA	NA	NA	NA	NA	NA	NA	NA	NA	NA	NA	NA	NA	NA	NA	NA	NA	NA	NA	NA	NA	NA	NA
CG4757	NA	NA	NA	1	0.123	NA	NA	NA	NA	NA	0.568	NA	0.572	0.274	0.295	NA	NA	NA	0.396	0.476	NA	NA	1	NA	NA	1	NA	0.26	0.044	0.315	NA	0	0	NA	NA	1	NA	0.579	0	NA	0.703	0.878	0.914	0.481	1	NA	0.692	0.726	0.706
scpr-C	NA	0.31	NA	1	0.08	1	0.06	0.599	0	0	0.261	0.38	0.355	1	0.513	0	0.103	1	1	0.401	0.617	NA	0.608	1	0.214	0.302	0	0.366	0.472	0.607	0.147	0.642	NA	0	0.299	NA	NA	0	NA	0.032	NA	0	0.46	0.567	NA	NA	0.238	0	NA
pros	NA	0.45	0.868	NA	0.269	NA	1	NA	0.37	0.989	NA	0.754	1	NA	NA	NA	0.931	1	0.582	0.978	NA	NA	0.331	NA	0.725	0.644	NA	NA	NA	NA	NA	0.954	0.642	NA	0.533	NA	NA	NA	NA	NA	NA	1	NA	NA	0.701	0.252	0.773	0.317	1
CG17230	0	NA	NA	NA	NA	NA	0	NA	NA	1	NA	NA	0.221	NA	NA	0.265	NA	NA	NA	0.731	NA	NA	0.71	NA	0.833	NA	NA	NA	NA	NA	NA	NA	NA	NA	0	NA	NA	NA	NA	NA	NA	0.733	NA	NA	NA	NA	NA	NA	NA
CG6791	0.387	NA	1	1	1	1	1	NA	1	1	0.948	NA	0.399	NA	0.911	0.954	NA	0.891	0.282	0.794	NA	0.627	0.174	NA	0.843	1	NA	0.264	0.05	0.558	NA	0.752	NA	NA	NA	NA	0.346	NA	NA	NA	0.161	0.186	0.978	NA	0	0.6	0.703	NA	NA
CG6923	0.661	NA	0.437	0.919	NA	0.421	0	NA	1	1	0.671	0.42	0.704	0.645	0.676	0.473	NA	0.563	0.517	0.656	0.65	0	0.578	NA	0.606	NA	0.942	0.571	NA	0.839	NA	0.826	NA	1	NA	0.653	NA	NA	NA	NA	0.131	0.44	0.477	NA	0	0	NA	NA	NA
glo	1	1	1	1	1	1	1	0.945	1	1	0.991	1	0.991	1	0.985	1	0.995	1	1	0.998	0.973	0.278	1	0.681	0.999	1	0.49	0.994	1	0.995	0.991	0.994	1	0.751	1	0.712	0.749	0.761	0	0	1	0.862	0.914	1	0.69	0.602	0.556	1	0.899
CG31358	NA	NA	NA	NA	NA	NA	0.877	NA	NA	NA	NA	1	NA	NA	NA	NA	NA	NA	NA	NA	NA	NA	NA	NA	NA	NA	NA	NA	NA	NA	NA	NA	NA	NA	NA	NA	NA	NA	NA	NA	NA	NA	NA	NA	NA	NA	NA	NA	NA
dpr17	1	1	1	0.594	NA	NA	0.516	NA	NA	1	NA	NA	NA	NA	NA	0.841	0.547	1	0.252	0.983	NA	NA	0.825	0	0.987	NA	NA	NA	NA	NA	NA	1	NA	NA	1	NA	NA	NA	NA	NA	NA	0.964	NA	NA	NA	1	NA	NA	NA
Cog1	NA	0.02	NA	0	NA	0.013	0	NA	0.014	0.778	0.057	0.009	0.027	0.032	0.074	0	0.082	0.205	0.025	0.217	0.084	NA	0	NA	0.567	0.066	NA	0.971	0.198	0.16	NA	0.06	NA	NA	NA	0	0.119	0.07	0	NA	NA	0.923	0.12	NA	NA	NA	0.169	0	0.027
svp	0.303	NA	1	0.56	0.91	0.642	NA	0.756	0.969	0.622	0.675	0.693	0.756	0.605	0.689	0.564	0.78	0.705	0.967	0.64	0.647	NA	0.353	NA	0.535	0.691	NA	NA	0.651	0.677	NA	0.754	0.827	NA	1	0.758	0.755	0.851	1	1	0.798	0.762	0.766	0.895	0.916	1	0.789	NA	0.57
CG33098	NA	NA	NA	1	NA	NA	1	NA	1	NA	NA	NA	NA	0.107	NA	NA	1	1	1	0.944	NA	NA	0.707	NA	1	NA	NA	0.817	NA	1	NA	0.978	NA	NA	NA	NA	NA	NA	NA	NA	0	NA	NA	1	1	NA	0.948	NA	NA
Paip2	1	0.162	0.279	0.449	0.422	0.375	0.797	0.275	0.615	0.085	0.23	0.618	0.288	0.445	0.29	0.738	0.313	0.606	0.293	0.296	0.238	0.089	0.371	0.34	0.447	0.327	1	0.239	0.352	0.327	0.472	0.241	0.325	0.685	0.391	0.254	0.169	0.309	0.145	0.166	0.144	0.174	0.282	0.387	0.107	0.342	0.276	0.253	0.323
CG7518	0.685	0.723	0.947	0.718	0.733	0.703	0	0.76	0.841	0.789	0.861	0.777	0.835	0.781	0.813	0.674	0.946	0.682	1	0.86	0.775	0.968	0.928	1	0.838	0.775	0	0.841	0.629	0.822	0.901	0.965	0.386	1	NA	0.96	0.817	0.857	0.529	NA	0.991	0.843	0.846	0.961	0.841	0.72	0.877	0.912	0.902
2mit	0.386	NA	1	NA	NA	NA	NA	NA	NA	1	NA	NA	NA	NA	NA	NA	1	1	NA	1	NA	NA	NA	NA	1	NA	NA	NA	NA	NA	NA	1	NA	NA	NA	NA	NA	NA	NA	NA	NA	1	NA	NA	NA	1	NA	NA	NA
Dic1	0	0.631	0.875	0.616	0.084	0.113	0	0.403	0.706	1	0.513	0.625	0.492	0.341	0.459	0.456	0.688	0.831	0.374	0.686	0.47	0	0.563	0.087	0.738	0.591	0.314	0.448	0.024	0.511	0.65	0.283	0.693	0.207	0	0.616	0.436	0.687	0.841	0	0.745	0.834	0.563	0.881	0.807	0.982	0.621	0.666	0.636
Hrb87F	1	0.987	0.183	0.985	0.809	1	0	0.779	0.859	1	0.852	0.821	0.863	0.967	0.913	0.855	1	1	0.992	0.993	0.906	1	0.765	0.512	0.996	0.953	1	0.836	1	0.82	0.564	0.742	1	0.435	0.514	0.793	0.873	0.751	1	0.758	0.525	1	1	0.672	0.516	0.915	1	1	0.731
Task6	NA	NA	NA	NA	NA	NA	0.02	NA	0	0.234	NA	NA	NA	NA	NA	NA	NA	1	NA	0.999	NA	NA	NA	NA	NA	NA	NA	NA	NA	NA	NA	NA	NA	NA	NA	NA	NA	NA	NA	NA	NA	1	NA	NA	NA	0.033	NA	NA	NA
flfl	0.076	0.514	0.02	0.79	0.536	0.617	0.522	0.601	0.762	0.79	0.618	0.477	0.791	0.587	0.569	0.666	0.807	0.659	0.79	0.793	0.569	1	0.752	0.376	0.819	0.652	0.037	0.786	0.64	0.575	0.865	0.819	NA	1	NA	0.338	0.43	0.68	0.021	0.925	0.578	0.53	0.699	0.938	0.531	0.861	0.523	0.624	0.874
CG34383	0.513	0.802	0.959	0.847	0.762	0.555	NA	0.696	0.836	0.816	0.631	0.9	0.831	0.805	0.659	0.739	0.804	0.781	0.728	0.774	0.747	1	0.824	0.911	0.778	0.772	0.414	0.693	0.842	0.751	NA	0.787	NA	1	NA	0.598	0.832	0.82	0.517	0.504	0.794	0.771	0.818	0.869	0.84	0.783	0.873	0.74	0.777
PK1-R	NA	NA	NA	NA	0.709	NA	NA	NA	1	1	0.982	NA	0.753	NA	NA	1	1	0.986	NA	0.97	NA	NA	NA	NA	0.994	NA	NA	NA	NA	NA	NA	1	1	NA	NA	1	NA	0.996	1	NA	1	0.487	NA	0.98	NA	0	0.891	1	1
140up	NA	0.583	0	1	NA	NA	NA	0.175	NA	0	0.318	0.141	0.335	0.109	0.29	0.051	0.882	0.079	1	0.336	0.379	0	0.613	1	0.441	0.246	NA	0.982	0.111	0.378	0.382	0.637	0	0	NA	1	0.357	NA	NA	NA	0.079	NA	0.138	0.283	0	0.631	0.159	0	0
RpII140	0.032	0	NA	0.05	0.776	0	NA	0.316	NA	0	0.199	0.03	0.016	0.826	0.201	NA	0.176	0	0	0.152	0.323	NA	0	0	0.323	0.045	NA	0.116	NA	0.277	0.468	0	0	0	NA	0.05	0.008	0	NA	NA	0.103	0	0.421	0.246	0	0	0.099	0	0
Afti	0.466	0.756	NA	0.641	1	1	1	NA	1	0.878	0.621	1	0.977	0.948	0.819	0.419	1	1	0.795	0.997	1	1	1	NA	1	1	0.036	1	1	1	1	0.922	0.081	NA	0	1	NA	1	1	NA	1	0.686	NA	NA	1	1	1	1	1
HtrA2	NA	NA	NA	0.023	0	0.249	0.071	NA	NA	NA	NA	0	NA	NA	NA	NA	0.3	NA	NA	NA	NA	NA	0.419	NA	NA	NA	NA	NA	NA	NA	0.973	0.976	0.732	1	0	NA	NA	NA	NA	NA	NA	1	0.375	NA	1	1	NA	NA	NA
CG8066	0	0.379	1	0.176	0	0.289	NA	0.313	1	1	0.131	0.02	0.34	0.279	0.094	0.308	0.426	0.712	0.167	0.143	0.161	NA	0.103	0	0.222	0.103	1	0.086	0.098	0.083	0.092	0.173	0.039	0	1	0.41	0.35	0.16	0.347	0	0.088	0.392	0.253	0.102	0.17	0.006	0.163	0.112	0.09
put	0.066	0.086	NA	0.193	1	0.358	NA	0.037	0.273	0.183	0.113	NA	0.18	0.045	0.032	0.416	0.804	0.94	0.196	0.921	0.104	0	0.405	NA	0.913	0.203	NA	0.352	NA	0.483	0.032	0.902	0	0	NA	0.119	0.118	0.159	NA	0	0.136	0.993	0.26	0.184	0.09	1	0.385	0	0.66
l(3)L1231	0.402	0.476	1	0.575	0.555	0.853	0.095	0.553	0.901	0.641	0.512	0.635	0.777	0.858	0.445	0.838	0.825	0.667	0.628	0.778	0.493	1	0.635	0.652	0.708	0.651	0.638	0.571	0.864	0.552	0.808	0.793	0.119	0.702	0.538	0.716	0.619	0.586	0.375	0.492	0.467	0.722	0.776	0.794	0.392	0.504	0.688	0.424	0.564
Meltrin	0.165	0.779	1	0.834	0.511	0.477	NA	0.71	1	0.561	0.623	0.873	0.803	0.363	0.816	0.559	0.502	0.718	0.273	0.793	0.815	0.681	0.47	0.239	0.852	0.823	0.746	0.529	0.125	0.948	0.992	0.795	0.432	0.692	NA	0.27	0.82	0.394	1	1	0.568	0.947	0.55	0.588	1	0.427	0.705	0.922	0.653
jvl	0.833	0.725	0.905	0.705	0.772	0.758	0.5	0.815	0.718	0.689	0.745	0.907	0.717	0.775	0.702	0.795	0.701	0.718	0.737	0.765	0.758	0.774	0.826	0.87	0.753	0.631	0.899	0.678	0.749	0.831	0.655	0.771	0.945	0.437	0.939	0.681	0.666	0.736	0.887	0.718	0.779	0.613	0.758	0.872	0.792	0.839	0.688	0.741	0.725
smp-30	NA	NA	NA	0	0	0.945	NA	0.386	0	0	0.101	0	0.043	0	0.068	0	0.152	0.175	0	0.183	0.12	NA	0	NA	0.473	0	0	0.326	0.349	0.389	NA	0.035	0.015	0	NA	0	0.605	0.626	0.131	NA	0	0.399	0.315	0.249	NA	NA	0.371	0	0
dpr9	NA	NA	0.671	NA	NA	NA	NA	NA	1	0.78	NA	NA	NA	NA	NA	NA	0.475	0.528	NA	0.553	NA	0	NA	NA	0.572	NA	NA	NA	NA	NA	NA	0.546	NA	NA	NA	NA	NA	NA	NA	NA	0	0.613	NA	NA	NA	0.337	NA	NA	NA
Tm2	NA	0.26	0.193	0.138	0.405	0.505	1	0.265	0.192	0.607	0.192	0.073	0.637	0.545	0.224	0.48	0.474	0.55	0.668	0.432	0.247	0.433	0.671	1	0.659	0.398	1	0.293	0.986	0.513	0.912	0.625	0.153	0.46	0.254	0.315	0.204	0.24	0.359	0.089	0.307	0.408	0.394	0.266	0.278	0.404	0.324	0.144	0.357
CG34404	NA	0.302	0.768	0	0.572	0	NA	NA	0	0.174	0.222	1	0.365	0.067	0.113	0.1	0.188	0.249	0	0.298	0.074	1	NA	NA	0.545	NA	NA	NA	0.496	NA	NA	0.943	1	NA	NA	0	NA	NA	NA	NA	NA	0.006	NA	NA	NA	0.352	NA	NA	NA
Rbp	NA	NA	0.53	NA	NA	NA	NA	NA	0.642	0.79	NA	NA	NA	NA	NA	NA	0.872	0.679	NA	0.782	NA	0.028	NA	NA	0.846	NA	NA	0.721	NA	0.576	NA	0.85	NA	NA	1	NA	NA	NA	NA	NA	NA	0.846	NA	NA	NA	0.948	0.948	NA	1
CG6125	NA	NA	NA	NA	0.47	0.476	NA	NA	NA	0	0.282	0	NA	0.251	0.156	0.717	0.216	NA	0.187	0.313	0.243	NA	NA	NA	0.234	0.344	NA	0.199	NA	0.415	NA	0.175	0.1	NA	NA	0.05	NA	0.054	NA	NA	NA	NA	NA	0.097	NA	NA	0.245	0	NA
Atx2	0.183	0.312	0.317	0.445	0.512	0.402	0.031	0.441	0.622	0.188	0.271	0.81	0.37	0.675	0.33	0.424	0.561	0.456	0.523	0.499	0.366	0.762	0.458	0.855	0.613	0.344	0.628	0.444	0.515	0.36	0.62	0.224	0.556	0.318	0.054	0.353	0.476	0.373	0.734	0.37	0.412	0.37	0.421	0.601	0.358	0.477	0.415	0.546	0.609
CG31296	NA	NA	NA	NA	0	NA	NA	NA	1	NA	NA	NA	NA	NA	NA	1	NA	0	NA	NA	NA	NA	NA	0	NA	NA	NA	NA	NA	NA	NA	NA	NA	NA	NA	NA	NA	NA	NA	NA	NA	NA	NA	NA	NA	NA	NA	NA	NA
pxb	NA	0.005	1	0	NA	0.032	NA	NA	0.287	0.057	NA	0.122	NA	NA	0.015	NA	0.215	0.294	0	0.51	0.008	NA	NA	NA	1	NA	NA	NA	NA	NA	NA	0.262	0	NA	NA	0.001	NA	NA	NA	NA	NA	1	NA	NA	NA	0.722	NA	NA	NA
CG4520	NA	NA	NA	NA	NA	NA	0.971	NA	NA	NA	NA	NA	NA	NA	NA	NA	NA	NA	NA	NA	NA	NA	NA	NA	NA	NA	NA	NA	NA	NA	NA	NA	NA	NA	0	NA	NA	NA	NA	NA	NA	NA	NA	NA	NA	NA	NA	NA	NA
nsl1	0.25	0.624	0.731	0.642	0.9	0.728	0.384	0.695	1	0.603	0.662	0.432	0.775	0.788	0.684	0.825	0.829	0.928	0.855	0.803	0.768	0.979	0.732	0.986	0.844	0.933	0.5	0.655	0.828	0.819	0.859	0.705	0.31	0.898	0.499	0.632	0.587	0.683	0.5	1	0.751	0.742	0.686	0.807	0.595	0.676	0.683	0.784	0.784
rec	1	NA	1	NA	NA	NA	NA	NA	NA	NA	NA	NA	NA	NA	NA	NA	NA	NA	NA	NA	NA	NA	NA	NA	NA	NA	NA	NA	NA	NA	NA	NA	NA	NA	NA	NA	NA	NA	NA	NA	NA	NA	NA	NA	NA	NA	NA	NA	NA
Arpc3A	0.209	0.35	NA	0.505	0.349	1	0	0.156	0	1	0.17	0.058	0.15	0.454	0.212	0.295	0.024	1	0.165	0.284	0.224	NA	0.09	NA	0.244	0.277	0.225	0.318	0.359	0.473	0.463	0.659	0	0.789	NA	0.427	0.309	0.466	0	NA	0	0.44	0.43	0.079	0.05	1	0.645	0	1
CG31183	1	1	NA	1	NA	1	NA	NA	0	NA	1	NA	1	1	1	NA	1	1	NA	1	0.999	NA	1	NA	1	NA	1	NA	1	NA	NA	0	NA	NA	NA	0.322	NA	NA	NA	NA	1	1	1	NA	1	NA	NA	NA	NA
Sap47	0.121	0.261	0.118	0.143	0.209	0.291	0.18	0.137	0.231	0.672	0.13	0.214	0.286	0.153	0.119	0.185	0.731	0.712	0.184	0.5	0.161	0.129	0.222	0.607	0.697	0.187	0.261	0.159	0.328	0.209	0.382	0.554	0.145	0.385	0.157	0.31	0.215	0.281	0.373	0.068	0.223	0.69	0.309	0.241	0.224	0.729	0.249	0.273	0.359
Mhcl	0.848	0.951	1	0.605	0.694	0.484	0.346	0.502	0.426	0.415	0.527	0.902	0.424	0.518	0.6	0.475	0.872	0.545	0.302	0.757	0.663	0.943	0.562	0.959	0.832	0.591	1	0.853	0.655	0.789	0.488	0.708	0.15	NA	1	0.305	0.396	0.508	0.505	0.362	0.434	0.468	0.555	0.74	0.696	0.428	0.761	0.276	0.412
Akt1	0.414	0.166	0	0.331	0.005	0.34	0.391	0.202	0.063	0.504	0.286	0.05	0.153	0.258	0.294	0.312	0.32	1	0.654	0.473	0.275	0	0.318	0	0.548	0.169	1	0.406	0.463	0.179	0.157	0.697	0.718	0	1	0.165	0.271	0.47	0.038	0.064	0.892	0.36	0.451	0.344	0.442	0.142	0.409	0.667	0.514
CG6006	NA	NA	NA	0.745	0.525	0.688	NA	NA	0.707	0.889	0.683	0.606	0.704	0.786	0.671	0.696	0.524	0.432	0.749	0.664	0.701	0	0.7	0.682	0.747	0.601	0.259	0.55	NA	0.624	NA	0.704	1	NA	NA	0.962	NA	0.956	NA	NA	0.905	0.322	NA	NA	0.969	0.132	0.76	NA	0.723
FBgn0040284	0.262	0.283	0.309	0.198	0.432	0.406	0.081	0.299	0.191	0.438	0.353	0.305	0.324	0.247	0.299	0.315	0.554	0.511	0.35	0.383	0.318	0.16	0.339	0.288	0.366	0.205	0.017	0.34	0.373	0.19	0.09	0.312	0.059	0.03	0	0.288	0.267	0.245	0.131	0.085	0.327	0.36	0.387	0.24	0.14	0.278	0.237	0.221	0.325
CG10311	NA	1	1	0.987	0.959	1	NA	0.997	1	1	0.989	1	0.997	0.994	0.983	1	0.986	1	0.981	0.998	0.978	NA	0.992	1	0.992	0.955	1	0.993	1	0.997	0.972	0.99	1	0	NA	1	1	0.835	1	NA	0.89	1	0.927	0.743	0.639	0.48	0.924	0.764	1
ss	0	NA	0.02	0.263	0	0.05	NA	NA	NA	0.456	NA	0.346	NA	NA	NA	NA	0.224	0.036	0.183	0.177	0.237	NA	0.052	0.609	0.181	0	NA	NA	NA	NA	NA	0.209	NA	NA	NA	NA	NA	NA	NA	NA	NA	0.33	NA	NA	NA	0.243	NA	NA	0.139
CG14882	NA	1	1	0.83	NA	NA	NA	NA	NA	0	NA	1	NA	0.126	0.956	0.164	0.972	1	0.735	0.972	0.904	0.895	NA	NA	NA	0.788	NA	NA	1	NA	0.997	0.974	NA	1	NA	NA	NA	NA	NA	NA	0	NA	NA	NA	NA	NA	NA	NA	NA
FBgn0262742	0.038	0.22	0.46	0.865	0.736	0.463	0.49	0.322	1	0.876	0.632	0.964	0.578	0.309	0.297	0.205	0.99	0.926	0.523	0.96	0.641	0	0.884	0.787	0.966	0.934	0.101	0.724	0.453	0.967	0.16	0.935	0.904	0.258	1	0.777	0.467	0.597	1	0.579	0.76	0.942	0.912	0.881	1	0.998	0.901	0.793	0.934
Patr-1	0.031	0.042	0.557	0.042	NA	0.609	0	0.458	NA	NA	0.335	0.911	1	0.51	0.458	0.87	0.556	0.854	0.319	0.686	0.477	NA	0.378	NA	1	0.634	0.088	0.599	1	0.728	1	0.268	0	1	NA	0.335	0.185	0.683	0	NA	0.164	0.728	1	NA	1	0.268	0.399	0.315	1
m-cup	NA	NA	0.051	NA	1	0.626	1	NA	NA	0.322	NA	NA	NA	NA	NA	0.944	0.43	1	NA	0.761	0.97	NA	NA	NA	0.933	0.123	NA	NA	NA	NA	0.896	0.647	NA	0.438	0.349	0.811	0.461	NA	NA	NA	0.514	1	NA	NA	NA	NA	NA	0	NA
Brf	0.189	1	0.096	0	NA	0.389	NA	1	NA	1	1	NA	0.644	0.014	0.433	1	0.285	0.118	0.013	0.997	0.406	1	NA	NA	1	0.22	0	NA	1	NA	NA	1	NA	1	NA	1	0.17	NA	0	NA	0.124	1	NA	NA	0.496	NA	NA	NA	0
Sur-8	0	1	0.719	0.584	0.103	0.431	0.151	0.366	1	1	NA	1	1	0.53	0.361	0.186	1	0.522	0.42	0.698	1	1	0.765	NA	1	0.353	0.436	0.387	NA	1	0.996	1	NA	1	0	0.681	0.248	0.376	NA	NA	0.511	1	1	0.345	0.477	1	0.419	0.162	0.197
Dscam3	NA	NA	1	NA	NA	NA	NA	NA	NA	1	NA	NA	NA	NA	NA	NA	0.98	0.985	NA	0.971	NA	NA	NA	NA	1	NA	NA	NA	NA	NA	NA	NA	NA	NA	0	NA	NA	NA	NA	NA	NA	0.957	NA	NA	NA	1	NA	NA	NA
SF1	0.474	0.81	0.694	0.586	0.794	0.671	0.758	0.765	0.465	1	0.791	0.657	0.654	0.759	0.835	0.724	0.796	0.91	0.906	0.852	0.846	1	0.595	1	0.81	0.826	0.503	0.79	0.744	0.791	0.893	0.709	1	0.914	0.397	0.636	0.783	0.559	1	0.605	0.484	0.602	0.709	0.94	0.686	0.609	0.876	0.61	0.768
CG14322	0.242	0.253	NA	0	0.426	0.328	NA	0.671	1	NA	NA	NA	0.316	0.805	0.605	0.962	0.73	0.967	0.191	0.814	0.696	0	0.114	NA	0.866	1	0.657	0.708	NA	0.422	0.804	1	NA	0.033	NA	0.063	0.546	0.59	0	NA	0.685	0.468	0.448	NA	0	0	0.402	NA	0.738
alt	0.702	0.281	0	0.464	0.189	0.579	0	0.365	0.665	0.711	0.288	0.429	0.372	0.485	0.421	0.524	0.728	0.676	0.441	0.443	0.351	NA	0.495	0.935	0.616	0.374	0.036	0.424	0.789	0.638	0.943	0.699	0.242	0.338	0	0.426	0.23	0.399	0.578	NA	0.786	0.241	0.388	0.693	0.378	0.602	0.336	0.218	0.48
TyrRII	NA	NA	1	NA	NA	NA	NA	NA	0.953	1	0.654	0.631	NA	NA	NA	NA	NA	1	NA	NA	NA	NA	NA	NA	1	NA	NA	NA	NA	NA	NA	0.85	NA	NA	NA	NA	NA	NA	NA	NA	NA	NA	NA	NA	NA	0.36	NA	NA	NA
Rim	NA	NA	0.472	NA	NA	NA	0	NA	0.536	0.349	NA	0.007	0.81	NA	NA	NA	0.519	0.604	NA	0.542	NA	NA	NA	NA	0.519	NA	NA	NA	NA	NA	NA	0.452	0.095	NA	NA	0.14	NA	NA	NA	0	NA	0.375	NA	NA	0.382	0.448	NA	0	NA
sr	0.018	0.028	NA	0.001	0.033	0.026	NA	NA	0.018	0.16	0.029	0.001	0.051	0.045	0.024	0.109	0.056	0.104	0	0.106	0.02	0.105	0.037	0.004	0.105	0	NA	0.013	0.008	0.012	NA	0.064	NA	NA	0.025	0.031	NA	0.029	NA	0	0	0.748	NA	NA	0.01	0.927	0.109	0.142	0.135
cdm	0	0.433	0	0.365	0	0.09	NA	0.341	1	0	0.269	0.553	0.116	0.728	0.251	NA	0.957	1	0.028	0.626	0.14	0.121	0.885	NA	0.594	0.598	0	0.916	NA	0.244	0.512	0.207	0	0.139	NA	NA	0.083	0.345	NA	NA	NA	1	NA	NA	NA	0	0.31	0	0.951
PKD	NA	NA	NA	0.033	NA	NA	0.062	NA	0.253	0.481	0.288	0.154	0.385	0.264	0.367	0.415	0.695	0.597	0.512	0.578	0.485	0.236	0.527	NA	0.363	NA	NA	0.59	0.319	NA	NA	0.288	NA	NA	0.483	0.253	0.207	0.219	0.023	NA	0.15	0.727	0.594	0.143	0.314	0.98	0.535	0.061	0.216
CG31235	NA	NA	NA	NA	0.068	0	0	NA	NA	NA	NA	NA	NA	NA	NA	NA	NA	NA	NA	NA	NA	NA	NA	NA	NA	0	NA	NA	NA	NA	NA	NA	NA	NA	NA	NA	NA	NA	0	NA	NA	NA	NA	NA	NA	1	NA	NA	NA
ChAT	1	NA	0.134	NA	NA	NA	NA	NA	NA	0.413	NA	NA	NA	NA	NA	NA	0.236	0.447	NA	0.313	NA	NA	NA	NA	0.45	NA	NA	NA	NA	NA	NA	0.497	NA	NA	NA	NA	NA	NA	NA	NA	NA	0.216	NA	NA	0.03	0.654	NA	0	NA
Mpc1	NA	0.442	0	0.272	1	0.984	0	0.952	0.445	NA	0.897	0.595	0.904	0.882	0.824	0.956	0.797	1	0.864	0.757	0.834	NA	0.868	0	0.838	1	1	0.881	0.307	0.884	0.832	0.938	0.657	0.139	0.809	0.287	0.848	0.884	NA	1	0.635	1	0.756	0.921	0.7	0	0.954	0.555	0.926
dnk	0.609	0.688	0.24	0.852	1	0.942	0.332	0.667	1	NA	0.584	0.508	0.967	1	0.565	1	0.765	1	0.876	0.682	0.569	NA	0.803	NA	0.894	0.286	0.457	0.462	0.857	1	0.938	0.874	NA	0.356	NA	NA	0.782	NA	NA	NA	NA	0.465	0.797	NA	0	0.329	0.695	NA	NA
CG6005	NA	NA	NA	1	0	1	0	1	NA	NA	0.43	0.07	1	0.66	0.854	0.266	0.445	0.943	1	0.83	0.945	NA	1	NA	0.677	0.955	NA	0.806	1	0.728	1	0.851	NA	NA	NA	1	1	1	NA	1	0.078	1	1	0.109	NA	0	1	1	1
Ppcs	1	1	NA	0.185	1	1	1	1	0.402	1	0.543	NA	1	1	0.651	0.783	0.737	1	NA	0.999	1	0	0.573	NA	1	1	0.184	0.523	1	0.809	0.958	1	NA	0.71	NA	0.505	1	1	NA	NA	0.566	1	1	NA	1	NA	1	NA	1
CG11779	1	1	0	1	1	0.796	0.167	1	1	NA	0.976	NA	1	1	0.997	1	0.975	1	0.993	0.989	0.992	1	1	NA	0.998	0.577	1	0.991	NA	0.998	0.999	0.994	1	1	0	1	1	NA	NA	NA	NA	1	0.956	1	NA	1	1	NA	0.907
FBgn0262468	0.006	0.349	1	0.202	0.053	0.173	1	0.111	0.107	0.413	0.125	0.208	0.22	0.113	0.099	0.162	0.249	0.251	0.139	0.182	0.112	NA	0.147	1	0.207	0.131	0.061	0.132	0.05	0.158	0.131	0.178	0.016	0.086	0.277	0.094	0.085	0.142	0	NA	0.256	0.195	0.106	0.156	0.133	0.257	0.139	0.127	0.127
CG31221	NA	NA	0.308	1	1	NA	NA	NA	NA	1	NA	1	1	NA	NA	NA	0.996	0.615	NA	0.997	NA	NA	NA	1	0.999	NA	NA	NA	NA	NA	NA	0.776	NA	NA	NA	1	NA	NA	NA	1	NA	1	NA	NA	0.664	1	0.624	0.204	NA
Naam	0.169	0	NA	NA	NA	0.67	NA	0.844	0.254	NA	0.732	0.946	0.94	0.974	0.73	NA	0.981	1	0.915	0.72	NA	NA	0.554	0.931	0.916	1	NA	NA	NA	NA	0.931	0.916	NA	1	NA	0.923	0.652	NA	NA	NA	NA	NA	NA	NA	1	1	NA	1	NA
bnl	0.925	0.964	0.762	0.86	0.87	0.967	0	0.989	1	1	0.942	NA	0.945	0.92	0.937	0.928	0.87	0.974	0.579	0.953	0.944	NA	0.985	1	0.933	0.872	1	0.949	1	0.977	NA	0.831	1	NA	NA	0.416	0.949	0.905	1	1	0.888	0.752	0.584	0.567	0.728	1	0.76	0.715	0.656
CG4662	0	0.206	0.5	0.557	0.513	0.43	0.5	0.447	0.556	1	0.5	0.502	0.474	0.217	0.252	0.681	0.842	0.935	0.491	0.755	0.505	0.032	0.536	0.532	0.787	0.534	0	0.564	0.417	0.529	0.473	0.833	0.402	0.036	NA	0.292	0.472	0.525	NA	NA	0.429	0.935	0.547	0.649	0.489	1	0.516	1	0.463
CG4562	0.397	NA	0.5	0.546	0.527	0.518	0.501	0.505	0.341	0.718	0.53	0.519	0.503	NA	0.508	NA	0.823	0.615	0.535	0.676	0.531	0.569	0.52	NA	0.832	0.509	NA	0.547	0.527	0.512	0.519	0.893	NA	0.525	NA	0.542	0.467	NA	0.5	NA	NA	0.506	0.515	NA	0.5	1	NA	0.15	0.45
CG4538	0.352	0.151	0	0.202	0.201	0.146	0.554	0.127	0.223	0.278	0.386	0.15	0.275	0.13	0.193	0.341	0.472	0.422	0.276	0.27	0.272	0.366	0.243	0.068	0.247	0.376	0	0.174	0.646	0.178	0.335	0.324	0.5	0	0.747	0.169	0.176	0.309	0.291	0	0.17	0.202	0.286	0.23	0.109	0.115	0.261	0.191	0.258
RhoGAP92B	0.277	0.146	NA	NA	0.167	0.122	0	0.103	0.117	0.218	0.087	0.188	0.102	0.115	0.101	0.085	0.9	0.885	0.227	0.444	0.119	NA	0.041	NA	0.703	0.112	NA	0.128	0.227	0.128	0.258	0.794	NA	0.168	NA	0.022	0.034	0.045	0.092	NA	0	0.024	0.081	0.042	0.117	0.446	0.038	0	0.062
Hs6st	0	0.378	0	0.201	0	0.689	0	0.127	0.359	0	0.167	0.019	0.07	0.47	0.229	0.604	1	0.697	0.041	0.669	0.186	0	0.522	0	0.579	0.129	NA	0.227	0.82	0.295	NA	0.342	NA	0	NA	0.227	0.069	0.151	0	NA	0.253	1	0.29	0	0.436	1	0.055	0	0.081
mira	NA	0.419	NA	NA	NA	NA	NA	NA	1	0	NA	NA	1	NA	0.886	NA	0.438	1	NA	0.973	NA	NA	1	NA	NA	NA	0	NA	NA	NA	NA	NA	NA	NA	NA	NA	0.906	NA	NA	NA	NA	NA	NA	NA	NA	NA	1	NA	1
PIG-L	0.413	0.916	NA	1	1	1	0	NA	NA	1	0.992	1	0.974	1	0.979	0.994	1	1	0.692	0.995	0.983	1	1	1	0.993	1	NA	0.974	0.989	0.975	0.995	0.975	NA	1	0	1	NA	1	NA	NA	0.892	1	1	NA	1	1	0.982	1	1
Nlg4	NA	NA	0	NA	NA	NA	NA	NA	0	0.027	NA	NA	NA	NA	NA	NA	0.174	0.22	NA	0.236	NA	NA	NA	NA	0.303	NA	NA	NA	NA	NA	NA	0.479	NA	NA	NA	NA	NA	NA	NA	NA	NA	0.539	NA	NA	0	0.801	NA	NA	NA
CG4367	NA	NA	NA	NA	NA	NA	NA	NA	NA	NA	NA	NA	NA	NA	NA	NA	NA	NA	NA	NA	NA	NA	NA	NA	NA	NA	NA	NA	NA	NA	NA	NA	NA	NA	NA	NA	NA	NA	NA	NA	NA	NA	NA	NA	NA	NA	NA	NA	NA
Gfrl	NA	NA	0.069	NA	NA	NA	NA	NA	0.619	0.19	NA	0.023	NA	NA	NA	NA	0.292	0.257	NA	0.261	NA	0	NA	NA	0.561	NA	NA	NA	NA	NA	NA	0.185	NA	NA	NA	NA	NA	NA	NA	NA	NA	0.326	NA	NA	NA	0.615	NA	NA	NA
DPCoAC	NA	NA	1	1	0.76	1	0.141	1	NA	1	0.887	1	0.74	0.854	1	0.799	0.986	0.31	0.873	0.967	0.828	NA	0.683	NA	0.945	0.757	1	0.955	0.871	0.953	0.999	0.918	0.481	NA	1	1	0.881	0.876	0	1	1	1	0.895	0.95	1	0.318	0.961	1	1
TFAM	0.775	1	NA	0.047	0.043	0.933	0	0.82	1	1	0.77	1	0.819	0.63	0.741	0.829	0.925	0.915	0.966	0.928	0.732	0	0.909	NA	0.927	0.719	NA	0.925	0.66	0.937	0.751	0.981	NA	0.334	0	0.341	0.481	0.68	NA	NA	0.242	0	0.626	0.804	0.499	0	1	NA	0.591
bon	1	1	1	1	1	1	NA	1	1	1	0.998	1	1	1	1	1	1	1	1	1	0.999	0	1	0.419	1	1	NA	1	1	1	1	1	NA	1	NA	1	1	1	1	NA	1	1	1	NA	1	1	1	1	1
H	0	0.67	1	0.485	1	0.795	NA	0.382	0.766	1	0.397	0.864	0.844	0.91	0.421	0.777	0.553	0.413	0.977	0.562	0.947	0.416	0.616	NA	0.569	0.542	1	0.469	0.995	0.432	0.97	0.581	NA	0.269	0.225	0.909	0.996	0.449	1	NA	0.438	0.473	1	0.4	0.527	0.829	0.676	0.159	1
Oamb	1	NA	NA	1	NA	NA	NA	NA	NA	0.79	0.315	NA	0.159	0.376	NA	NA	0.766	0.746	NA	0.716	NA	NA	NA	NA	0.819	NA	NA	NA	NA	NA	NA	0.535	NA	NA	1	NA	NA	NA	NA	NA	0.265	0.262	NA	NA	0.171	0.645	NA	1	NA
CG31205	NA	NA	NA	1	1	1	NA	NA	1	NA	0.972	0.842	1	0.74	0.96	1	0.979	0.972	0.822	0.975	0.985	NA	1	1	0.99	0.969	NA	0.99	1	1	0.916	0.854	1	0	1	0.977	0.992	0.991	0.986	1	1	0.976	0.914	0.99	1	1	0.972	1	0.983
Cdk2	0.04	0.944	NA	0.129	0.006	0.011	NA	0.128	NA	1	0.098	0.034	0.02	0.069	0.252	NA	0.598	0.106	0.085	0.236	0.148	NA	0.515	0	0.317	0.007	0.046	0.203	0.079	0.113	0.064	0.096	NA	0	0	NA	NA	NA	NA	NA	NA	0.144	NA	NA	NA	1	0.265	NA	NA
CG42322	NA	0.028	0.56	NA	0.049	NA	NA	NA	NA	0.592	NA	NA	NA	NA	NA	NA	0.626	0.285	NA	0.459	NA	NA	NA	1	0.627	NA	NA	NA	NA	NA	NA	0.758	NA	NA	NA	NA	NA	NA	NA	NA	NA	0.284	NA	NA	NA	0.696	NA	NA	NA
Syp	0.44	0.396	0.43	0.369	0.383	0.52	0.099	0.444	0.488	0.499	0.388	0.433	0.462	0.443	0.39	0.387	0.445	0.462	0.422	0.457	0.379	0.36	0.429	0.498	0.429	0.382	0.558	0.421	0.477	0.293	0.426	0.464	0.633	0.534	0.154	0.583	0.516	0.552	0.56	0.641	0.518	0.56	0.549	0.609	0.551	0.52	0.532	0.675	0.55
CG17271	0.412	0.093	0	0.738	0.56	0.669	NA	0.852	0.825	0.195	0.809	0.538	0.766	0.616	0.609	0.477	0.76	0.641	0.638	0.693	0.719	0.819	0.705	1	0.674	0.674	0.696	0.712	0.65	0.688	0.132	0.692	0.721	0	1	0.6	0.811	0.785	0.871	0.574	0.159	0.406	0.654	0.758	0.647	0.181	0.662	0.84	0.615
hdly	0.578	0.62	0.643	0.595	0.895	0.847	NA	0.794	0.538	0.973	0.841	0.587	0.863	0.925	0.7	0.863	0.681	0.83	0.793	0.832	0.749	0.365	0.679	1	0.776	0.947	0.192	0.777	0.82	0.879	0.644	0.725	0.972	NA	NA	0.724	0.798	0.844	0.793	0.874	0.968	0.921	0.757	0.75	0.508	0.883	0.921	0.935	0.893
Atpalpha	0.353	0.197	0.544	0.159	0.223	0.356	0.331	0.064	0.432	0.615	0.11	0.389	0.201	0.123	0.201	0.1	0.773	0.721	0.205	0.528	0.144	0.191	0.165	0.429	0.758	0.145	0.109	0.254	0.305	0.212	0.384	0.623	0.268	0.204	0.543	0.404	0.136	0.253	0.164	0.339	0.308	0.771	0.397	0.388	0.397	0.791	0.65	0.211	0.357
Calx	NA	0.807	0.819	NA	0.641	0.788	1	NA	0.967	0.999	0.676	NA	0.767	0.783	0.681	0.605	0.881	0.997	0.648	0.973	0.672	NA	0.711	NA	0.981	0.941	NA	0.766	0.776	0.757	0.731	0.899	0.25	0.53	0	0.788	NA	NA	0.535	NA	0.582	0.995	0.754	NA	0.693	1	0.757	NA	0.724
FBgn0023423	0.382	0.817	1	1	0.164	0.256	1	1	1	0.084	0.366	1	0.467	0.308	0.462	0.406	0.665	0.215	0.516	0.521	0.43	1	0.54	0.253	0.663	0.393	0.432	0.427	0.437	0.523	1	1	1	1	0	0.425	0.119	0.466	0.085	0	0.23	0.033	0.606	1	1	1	1	0.167	0.335
Snmp1	NA	NA	NA	0.218	0.051	1	NA	0.298	0.335	0.469	0.856	0.39	1	0.608	1	1	0.088	0.766	1	1	1	NA	0.048	NA	1	0.02	0	0.429	1	1	NA	1	1	NA	NA	1	1	1	1	1	1	0.597	1	NA	1	1	1	0.212	0.785
CG16791	0.057	0.126	0.378	0.053	0.157	0.108	NA	0.089	0.246	0.594	0.093	0.135	0.206	0.193	0.075	0.209	0.431	0.468	0.165	0.458	0.12	0.191	0.126	0.048	0.479	0.138	0.017	0.156	0.08	0.153	0.359	0.307	0.207	NA	NA	0.481	0.173	0.188	0.15	0	0.113	0.642	0.285	0.539	0.178	0.654	0.347	0.185	0.297
Fancm	0	NA	NA	NA	1	1	NA	NA	NA	NA	NA	NA	1	1	NA	NA	NA	NA	NA	NA	NA	NA	NA	NA	1	1	NA	NA	NA	NA	NA	NA	NA	NA	NA	1	NA	NA	NA	NA	NA	NA	NA	NA	NA	NA	NA	NA	NA
CG7956	0	0.31	NA	0.198	NA	0.642	0.076	0.114	0.312	0.237	0.161	0.241	0.171	0.316	0.215	0.077	0.495	0.249	0.045	0.378	0.164	NA	0.199	0	0.35	0.303	0.253	0.264	0.27	0.407	0.378	0.323	NA	NA	0	0.233	0.184	0.116	NA	NA	NA	0.341	0.104	0.184	0.149	0	0.19	0.112	0.482
CASK	0.255	0.104	1	0.108	0.026	0.187	0	0.208	0.356	0.482	0.156	0.309	0.231	0.198	0.136	0.18	0.765	0.645	0.139	0.619	0.159	0.486	0.255	0.526	0.795	0.173	0.063	0.232	0.204	0.206	0.063	0.788	0.215	0.014	1	0.215	0.191	0.33	0	0.959	0.211	0.822	0.617	0.23	0.286	0.771	0.726	0.283	0.418
Eip93F	0.166	0.171	0.26	0.225	0.257	0.308	0.681	0.16	0.267	0.49	0.184	0.259	0.327	0.24	0.157	0.246	0.349	0.323	0.294	0.311	0.149	0.141	0.232	0.283	0.361	0.184	0.127	0.228	0.311	0.257	0.349	0.338	0.219	0.386	0.5	0.429	0.318	0.444	0.278	0.439	0.367	0.447	0.364	0.455	0.432	0.429	0.429	0.493	0.523
Idh3b	1	1	1	0.991	1	0.994	0.837	0.999	1	1	0.992	0.989	0.992	1	0.999	0.998	1	0.993	1	0.997	0.996	NA	0.993	1	0.994	1	1	0.995	0.986	0.996	1	1	1	1	0.746	1	0.998	1	1	0	0.974	1	1	1	1	1	0.999	1	1
Gld2	NA	0.439	0	0.579	NA	NA	1	NA	0	0.224	NA	NA	0.787	NA	NA	NA	0.602	0.185	NA	0.434	NA	NA	0.25	NA	NA	1	NA	NA	NA	NA	NA	1	NA	NA	0	NA	NA	NA	NA	NA	NA	0.015	NA	NA	NA	0	NA	NA	NA
CG7084	NA	NA	0	0.922	0.015	0	NA	NA	0.023	NA	0.18	0	0.005	NA	NA	0.02	0.007	0.186	0.072	0.082	0.08	NA	0.028	NA	0.183	0.041	NA	0.064	NA	0.054	0.263	0	0.714	NA	NA	NA	NA	NA	NA	NA	0	0	NA	NA	0.547	NA	NA	NA	NA
mats	1	1	1	0.704	0.541	1	1	0.628	1	1	1	0.071	0.541	1	0.687	0.336	1	0.807	1	0.985	0.555	0.087	1	NA	1	1	0	0.874	1	1	1	1	NA	1	1	0.864	0.442	1	NA	NA	0.476	0.511	0.855	1	1	1	1	NA	1
CG34376	0.794	0.563	0	0.984	0.039	0.79	NA	0.696	0.911	1	0.604	NA	0.6	0.432	0.684	0.605	0.489	0.664	0.691	0.649	0.831	NA	0.635	1	0.57	0.562	0	0.674	0.733	0.638	NA	0.634	0.595	0.407	1	0.77	0.681	0.641	0.725	NA	0.722	0.836	0.815	0.608	0.657	0.962	0.761	1	0.731
AdipoR	0.172	0.91	0.642	1	0.919	0.944	0	0.661	0.667	1	0.784	0.922	0.823	0.892	0.803	0.831	0.872	1	0.84	0.908	0.803	1	0.855	0	0.961	0.629	0.467	0.643	0.886	0.796	0.425	0.95	1	0.939	0.301	0.908	0.744	0.843	1	1	0.826	0.887	0.901	0.914	0.889	1	0.892	0.964	0.917
Efa6	0.492	0.897	0.802	0.656	0.382	0.52	0	0.637	0.583	0.489	0.569	0.578	0.67	0.801	0.565	0.729	0.674	0.718	0.623	0.699	0.687	0	0.705	0	0.627	0.431	0.066	0.565	0.772	0.696	0.637	0.714	0.928	0.12	NA	0.646	0.69	0.642	1	0	0.37	0.52	0.698	0.75	0.71	0.46	0.633	0.226	0.553
wake	0.321	0.52	0.889	0.479	0.918	0.627	NA	NA	0.889	0.775	0.49	0.413	0.539	0.521	0.496	NA	0.687	0.537	0.459	0.535	0.779	0.103	0.383	0.428	0.571	0.491	0.891	NA	0.418	NA	NA	0.603	NA	NA	NA	0.381	NA	0.496	0.975	NA	0.885	0.454	NA	NA	0.691	0.5	NA	0.13	NA
CG13841	NA	0	0	NA	0.261	NA	NA	0.29	0	NA	0.187	0.043	0.177	0.124	0.316	0.359	0.361	0.04	0.087	0.205	0.149	NA	0.728	1	0.419	0.32	0.133	0.166	0.338	0.284	0.085	0.011	0	NA	0	0.064	0.324	0.198	0	NA	0.126	0.043	0.153	0.058	0	0	0.101	0.175	1
Cow	0	NA	0.017	1	NA	NA	1	NA	0.08	0.634	0.546	NA	NA	NA	NA	NA	0.563	0.681	NA	0.759	NA	NA	1	1	0.653	NA	NA	0.991	NA	NA	NA	0.639	NA	NA	NA	0.692	NA	NA	NA	NA	NA	0.841	NA	NA	1	0.638	NA	NA	NA
CG17110	NA	1	NA	NA	1	NA	1	NA	1	NA	NA	NA	1	NA	NA	NA	NA	NA	NA	NA	NA	NA	NA	NA	NA	NA	NA	NA	NA	NA	NA	NA	1	NA	NA	NA	NA	NA	NA	NA	NA	NA	NA	NA	NA	NA	NA	NA	NA
CG17109	NA	NA	NA	NA	0	0	NA	NA	0.218	NA	NA	NA	NA	NA	NA	0	NA	NA	0	NA	NA	NA	NA	NA	NA	NA	NA	NA	NA	NA	NA	NA	NA	NA	NA	NA	NA	NA	NA	NA	NA	NA	NA	NA	NA	NA	NA	NA	NA
unk	0.55	0.768	0.75	0.798	0.794	0.798	NA	0.793	0.626	1	0.725	0.598	0.832	0.717	0.796	0.583	0.98	0.899	0.918	0.977	0.739	0.75	0.807	1	0.987	0.913	0.848	0.766	0.481	0.718	0.459	0.971	NA	0.156	0	0.803	0.652	0.832	0.589	0.321	0.739	1	0.87	0.921	0.623	0.834	0.859	1	0.741
orb	0.5	0.566	NA	0.334	0.486	0.5	0.217	NA	0.764	1	0.425	0.494	0.439	0.565	0.515	0.502	0.607	0.883	NA	0.745	NA	NA	0.569	NA	0.571	0.506	NA	0.516	NA	0.551	0.497	0.513	NA	0.5	0	NA	0.014	NA	NA	NA	NA	0.896	NA	NA	NA	NA	NA	NA	NA
pnt	0.965	0.48	0.093	0.6	0.84	0.393	NA	0.827	0.427	NA	0.247	0.682	0.74	0.922	0.637	0.148	0.656	0.714	0.268	0.536	0.593	NA	0.219	NA	0.442	0.272	0.628	0.657	0.858	0.803	1	0.536	0.075	1	NA	0.407	0.796	0.595	NA	0.08	0.699	0.729	0.702	0.471	0.253	0.528	0.708	1	0.726
Irk2	NA	NA	NA	0	0	0.059	0	0.105	NA	0	0.035	0.143	0.145	0.097	0.027	0.243	0.3	NA	0.212	0.152	0.193	NA	0.187	0	0.059	0.105	NA	0.097	0.009	0.101	0	0.424	0	NA	0	NA	NA	NA	0	NA	0.006	NA	0.098	NA	0.047	0	0.072	NA	0.133
CG10164	NA	NA	NA	NA	0.28	NA	0.991	NA	NA	NA	NA	NA	NA	NA	NA	NA	0	NA	NA	NA	NA	NA	1	NA	NA	NA	NA	NA	NA	NA	NA	0	NA	NA	1	NA	NA	NA	NA	NA	NA	NA	NA	NA	NA	NA	NA	NA	NA
beat-IV	NA	NA	NA	NA	NA	NA	NA	NA	NA	0.544	NA	NA	NA	NA	NA	NA	0.885	0.23	NA	0.919	NA	NA	NA	NA	0.889	NA	NA	NA	NA	NA	NA	1	NA	NA	NA	NA	NA	NA	NA	NA	NA	1	NA	NA	NA	1	NA	NA	NA
CG18754	NA	NA	NA	NA	NA	NA	NA	NA	0.024	NA	NA	NA	0.247	NA	0.217	NA	NA	NA	NA	NA	NA	NA	NA	NA	NA	NA	0	NA	NA	NA	NA	NA	NA	0	NA	NA	0.019	NA	NA	NA	NA	NA	NA	NA	0	NA	NA	NA	NA
Nup98-96	0.664	0.663	1	0.391	1	0.917	NA	0.783	1	1	0.865	0.905	0.878	0.914	0.776	0.667	0.982	0.945	0.74	0.761	0.726	1	0.97	NA	0.798	0.932	0.7	0.742	NA	0.73	0.818	0.885	0.495	1	NA	0.596	0.89	NA	NA	1	NA	1	0.873	NA	NA	0.324	0.598	0.546	0.875
eIF4G2	0.903	0.703	1	0.988	1	0.97	1	0.882	0.425	0.872	0.81	0.879	0.955	0.915	0.709	0.878	0.982	0.789	0.966	0.929	0.878	1	0.988	1	0.941	0.982	1	0.748	0.823	0.932	0.976	0.989	1	0.436	0.047	0.929	0.752	0.667	1	1	0.468	0.812	0.819	NA	0.553	0.923	0.862	0.553	0.983
Rab7	0.142	0.454	0.122	0.153	1	0.763	1	0.599	0.856	0.333	0.581	0.34	0.633	0.572	0.534	0.31	0.674	0.555	0.344	0.766	0.54	0.185	0.359	0.147	0.752	0.908	0	0.685	0.684	0.757	0.899	0.687	1	0.715	1	0.66	0.246	0.57	0	0.048	0.745	0.816	0.529	0.886	1	0.72	0.634	1	0.629
KrT95D	0	0.151	0.498	0.219	0.117	0.47	0	0.152	0.257	0.285	0.13	0.165	0.22	0.159	0.125	0.229	0.361	0.17	0.332	0.263	0.159	0.069	0.245	0.093	0.329	0.1	0	0.211	0.485	0.212	0.569	0.222	0.136	0.15	0.26	0.221	0.215	0.242	0.113	0.138	0.323	0.342	0.317	0.495	0.149	0.372	0.413	0.151	0.263
spas	0.197	NA	1	0.667	NA	NA	0.116	0.744	0.725	0.667	0.738	0.667	0.952	0.85	0.731	0.992	0.914	0.934	0.667	0.86	0.852	NA	NA	0.667	0.88	NA	0.667	0.711	0.696	0.905	0.69	0.976	NA	0.667	NA	NA	0.816	NA	NA	NA	NA	0.893	0.97	NA	NA	0.667	NA	NA	0.874
eIF4EHP	0.623	0.517	0.289	0.346	0.451	0.265	0.67	0.607	0.217	0.161	0.444	0.424	0.32	0.359	0.56	0.461	0.36	0.368	0.364	0.375	0.503	0.608	0.374	0.14	0.34	0.589	0.523	0.477	0.649	0.406	0.845	0.35	0.662	0.882	NA	0.272	0.521	0.375	0.113	0.221	0.298	0.355	0.546	0.505	0.29	0.4	0.325	0.238	0.284
twin	0.513	0.741	1	0.713	0.404	0.639	0.522	0.723	0.773	0.694	0.648	0.593	0.729	0.76	0.716	0.702	0.799	0.781	0.597	0.762	0.717	0.964	0.763	0.5	0.741	0.741	0.806	0.675	0.74	0.755	0.858	0.764	0.723	0.7	0.509	0.719	0.715	0.796	0.5	0.654	0.808	0.76	0.774	0.852	0.862	0.755	0.792	0.898	0.714
Uck	0.872	0.818	0.596	0.405	0.851	0.985	1	0.775	0.414	0.852	0.84	0.653	0.746	0.755	0.845	0.717	0.879	0.987	0.948	0.938	0.871	0.842	0.973	0	0.954	0.922	0.176	0.791	0.983	0.915	0.451	0.694	0	0.307	0.987	0.943	0.891	0.897	0.958	1	0.873	0.922	0.934	0.94	0.977	0.959	0.806	0.816	0.924
crb	0.72	0.319	1	0.63	1	1	NA	1	1	0.208	0.485	0.148	0.431	0.592	0.478	0.379	0.444	0.401	0.817	0.83	0.722	0.325	1	0.13	1	1	0.227	0.959	0.649	0.853	1	0.72	0	1	0	0	0.654	0.589	1	0.118	0.236	0.069	0.509	1	1	1	0.803	0.763	0.569
CG6432	0.052	1	NA	0.109	NA	0.647	NA	0.65	NA	NA	NA	0	NA	0.567	0.781	NA	0.759	NA	0.727	NA	0.577	NA	NA	NA	NA	0	NA	NA	NA	NA	NA	NA	0.026	0	0.977	1	0.826	0.975	0.963	0.133	0.95	0.794	0.916	0.995	0.983	0.739	0.985	0.471	0.991
Ms	0.632	NA	NA	NA	NA	0	NA	NA	NA	NA	NA	NA	NA	0	NA	0	NA	NA	NA	0.137	0.026	NA	0	NA	0	NA	NA	NA	0.023	NA	NA	NA	NA	NA	NA	NA	0	NA	NA	NA	NA	0	NA	NA	NA	NA	NA	NA	0
CG5746	0.372	0.615	0.331	0.361	0.41	0.673	NA	0.31	1	0.591	0.272	0.391	0.333	0.795	0.298	0.456	0.745	0.559	0.32	0.523	0.353	0.268	0.278	1	0.723	0.365	0.118	0.272	0.427	0.352	0.056	0.619	0	0.002	1	0.209	0.269	0.199	1	0	0.094	0.299	0.478	0.285	0.325	0.535	0.404	0.005	0.397
nAChRalpha1	NA	NA	0	NA	NA	NA	0	NA	NA	NA	NA	NA	NA	NA	NA	NA	NA	0.42	NA	0.432	NA	NA	NA	NA	NA	NA	NA	NA	0.769	NA	NA	NA	NA	NA	NA	NA	NA	NA	NA	NA	NA	0.456	NA	NA	NA	NA	NA	NA	NA
Pp1alpha-96A	1	0.219	0.42	0.322	0.549	0.418	0	0.242	0.319	0.067	0.275	0.585	0.26	0.495	0.49	0.945	0.866	0.524	0.451	0.495	0.17	0	0.411	0.023	0.616	0.349	0.05	0.485	0.757	0.472	0.07	0.592	0	0	0.009	0.206	0.191	0.187	0.191	1	0.173	0.423	0.095	0.11	0.155	0.046	0.236	0.021	0.367
CG43222	NA	1	NA	0.341	0.232	0.328	0.224	1	NA	0.344	0.422	0.157	0.393	1	1	1	0.282	0.293	0.4	0.376	0.55	NA	0.347	NA	0.209	NA	NA	0.453	0.71	0.401	0.176	0.178	NA	NA	0.023	NA	0.779	NA	1	NA	NA	0.062	0.348	NA	NA	0.057	0.031	NA	0.122
puf	0.719	0.799	0.303	0.923	0.526	0.515	NA	0.684	1	0.804	0.728	0.905	0.868	0.79	0.691	0.805	0.831	0.724	0.642	0.743	0.749	0.956	0.742	1	0.745	0.988	0.554	0.729	0.549	0.877	0.978	0.831	NA	0.965	0	0.843	0.774	0.915	NA	1	1	0.981	0.829	NA	1	1	0.961	1	0.971
slo	NA	0.01	0.684	0.187	0.257	0.679	0.041	0.317	0.194	0.741	0.24	0.144	0.471	NA	0.188	0.287	0.81	0.862	0.251	0.809	0.106	0.021	0.328	0.184	0.806	0.663	NA	0.168	0.226	0.181	0.718	0.721	0.088	0.278	0.323	0.454	0.272	NA	0	0.028	0.065	0.834	0.223	0.331	0.196	0.714	0.313	NA	0.366
AstA	NA	NA	0	1	NA	0	NA	NA	0.579	1	0.338	NA	0.506	NA	0.338	NA	0.459	0.185	0	1	NA	NA	0.45	NA	1	1	NA	0.474	NA	1	NA	1	NA	NA	NA	NA	NA	NA	NA	NA	NA	0.579	NA	NA	NA	NA	0.064	1	0
Ude	0.36	NA	1	1	0.511	1	1	0.998	NA	1	0.996	1	0.998	1	1	1	1	1	0.982	0.981	0.994	NA	1	NA	0.996	1	NA	0.988	1	1	0.967	1	0.363	1	0.126	1	0.627	1	NA	1	0.812	1	1	1	0.962	0.523	0.977	1	1
sosie	NA	NA	1	NA	0.016	0.116	NA	NA	0	NA	0.144	0.198	0.164	0.041	0.119	0.011	0.196	0.495	0.046	0.213	0.115	NA	0.505	NA	0.284	1	0.262	0.151	0.026	0.139	NA	0.443	NA	NA	NA	0	NA	NA	NA	NA	NA	0.133	NA	0.073	0.038	0.127	0.089	NA	NA
HDAC11	NA	NA	NA	NA	NA	NA	NA	NA	NA	NA	NA	1	NA	NA	NA	1	0.188	1	NA	1	NA	NA	0.341	NA	NA	1	NA	0.66	0.295	NA	NA	NA	NA	NA	NA	0.133	NA	NA	NA	0	NA	0	NA	NA	0.186	NA	1	NA	NA
CG3744	0.483	0.496	0.454	1	1	1	NA	1	NA	1	1	1	1	1	0.811	1	1	1	0.736	1	0.784	1	0.454	NA	1	1	0.219	0.684	1	1	1	1	NA	1	NA	1	1	NA	NA	NA	1	1	0.393	NA	NA	1	1	0	1
ssh	0	0.895	0	0.218	0.446	0.902	0	0.204	0.574	0	0.577	0.324	0.507	0.194	0.729	0.13	0.826	0.945	0.835	0.646	0.844	0	0.795	0	0.751	0.722	0.258	0.691	0.371	0.803	0.984	0.932	0	1	0	0.218	0.32	0.121	NA	0	0	0.082	0.844	0.714	0	0	0.447	0	0.852
Nmnat	1	0.189	NA	1	1	0.993	0.608	0.897	NA	1	0.841	1	0.919	1	0.968	0.978	0.998	0.994	0.983	0.977	0.904	1	0.824	NA	0.974	1	1	0.919	0.908	0.944	0.998	0.993	1	1	1	0.995	0.962	0.896	NA	NA	0.803	0.968	0.928	0.996	1	1	0.943	1	0.962
Ythdf	0.685	0.581	0	0.54	0.561	0.595	1	0.451	0.374	0.604	0.449	0.263	0.619	0.522	0.506	0.607	0.399	0.548	0.812	0.605	0.549	1	0.742	0	0.499	0.614	0.254	0.392	0.144	0.729	0.339	0.789	0.42	0	1	0.843	0.31	0.513	1	1	0.37	0.232	0.439	0.964	1	0	0.342	0	0.941
CG31109	0	0.64	NA	0.209	0	0.109	NA	0.453	1	0.145	0.288	0.087	0.101	0.182	0.302	0.369	0.678	0.174	0.256	0.422	0.217	NA	0.612	NA	0.228	0.258	0	0.704	0.312	0.189	0.25	0.714	0	0	NA	0	0.145	0.06	0	0	0	0	1	0.112	0.282	0.026	1	NA	0.373
TTLL5	0	1	1	NA	NA	0.981	0	1	NA	1	0.969	1	1	1	0.997	1	0.998	1	0.942	0.996	0.988	NA	0.97	NA	0.997	1	1	0.989	1	0.926	0.981	1	1	0.724	0.165	1	1	1	NA	0	1	1	0.992	NA	0	0.972	1	0	1
Npl4	1	1	1	1	0.916	0.913	1	0.881	0.854	0.966	0.891	0.936	0.922	0.969	0.944	0.867	0.903	0.897	0.946	0.908	0.871	NA	0.909	0.708	0.851	0.97	1	0.873	0.897	0.742	0.864	0.952	0.744	1	0.692	0.993	0.415	0.829	1	0.471	0.989	0.865	0.873	0.409	0.426	0.817	0.442	1	0.492
jigr1	0.122	0.1	0	0.187	0.451	0.419	NA	0.228	0.068	0.107	0.271	0.316	0.286	0.302	0.112	0.157	0.35	0.263	0.341	0.374	0.247	0	0.208	0	0.301	0.27	0	0.36	0.355	0.308	0.21	0.075	0	0.032	1	0.46	0.13	0.089	NA	0	0.193	0.333	0.493	0.042	0.072	0.625	0.266	0.165	0.299
Tsp96F	1	1	NA	0.355	0.564	1	NA	NA	1	1	0.876	0.472	1	1	NA	NA	1	1	0.979	1	0.962	NA	0.993	NA	0.992	NA	NA	0.749	NA	0.886	0.6	1	NA	0.253	0	0.745	NA	1	0.613	0.121	0.895	0.677	1	1	0.349	NA	1	0.239	1
CG14544	NA	0	NA	NA	NA	1	NA	NA	NA	0	NA	NA	NA	1	0.632	NA	NA	NA	1	NA	NA	NA	0.163	NA	0.5	NA	NA	0.573	NA	NA	0.482	NA	NA	0	NA	NA	NA	NA	NA	NA	NA	NA	NA	NA	NA	NA	NA	NA	NA
CG31323	NA	NA	0.306	0.025	NA	1	NA	NA	NA	1	NA	0.005	NA	NA	NA	NA	1	1	NA	0.445	NA	NA	0.026	NA	0.647	NA	NA	0.332	NA	NA	NA	0.653	0.05	0	NA	0.435	NA	NA	0	NA	NA	0.709	0.225	0.24	0.094	0.584	0.298	NA	0.213
CG6073	0.02	0.316	0	0.023	NA	1	NA	0.115	NA	NA	0.105	1	0.055	0.049	0.07	0.124	0.024	0	1	0.326	0.159	NA	0.65	0	0.226	0.412	NA	0.816	0	0.34	0.312	0.762	0	0.104	0	0	0.086	0.287	NA	NA	1	NA	NA	NA	0	NA	NA	NA	NA
Ald1	0.475	0.486	0.52	0.475	0.429	0.469	0.693	0.297	0.412	0.749	0.397	0.432	0.518	0.48	0.387	0.532	0.633	0.529	0.522	0.469	0.329	0.434	0.545	0.664	0.635	0.467	0.382	0.395	0.644	0.525	0.534	0.555	0.427	0.352	0.545	0.508	0.348	0.475	0.419	0.383	0.421	0.516	0.372	0.436	0.413	0.466	0.479	0.39	0.491
CG6154	NA	NA	0.108	NA	NA	0.024	NA	NA	NA	1	NA	NA	NA	NA	NA	NA	1	1	NA	1	NA	NA	NA	NA	1	NA	NA	NA	NA	NA	NA	1	NA	NA	NA	NA	NA	NA	NA	NA	NA	1	NA	NA	NA	1	NA	NA	NA
CG33970	0	0	0	0	0	0	1	0	0	0	0.006	0	0.017	0.004	0.008	0.013	0	0.071	0	0.009	0.008	0	0.01	0	0.005	0.023	0	0.012	0	0.014	0	0	0	0	0	0	0	0.009	0	NA	0	0	0	0	0	0	0	0	0.06
CG6420	0.061	0.154	NA	0.896	0.024	0.106	NA	0.503	1	0	0.273	0.042	0.152	0.111	0.632	0.98	0.106	0.607	0.795	0.907	0.796	0	0.881	NA	0.767	0.577	NA	0.538	0.84	0.965	0.162	1	NA	0	0	0.166	0.976	NA	NA	1	NA	0.909	0.981	NA	0.192	0	0.986	0.07	NA
Tl	NA	0.381	0	1	1	0.795	NA	NA	1	1	0.689	1	0.807	0.315	0.828	0.894	0.864	0.436	1	0.863	0.853	0.135	0.6	NA	0.883	1	NA	0.968	0.785	NA	0.998	0.966	NA	1	1	0.96	NA	0.951	1	0	0.347	1	0.925	1	1	1	0.958	1	1
CG6330	0	0.44	NA	1	0.114	1	0	NA	1	1	0.311	0.983	1	NA	0.29	NA	0.92	0.991	0.557	0.924	0.476	NA	0.765	NA	0.928	NA	NA	0.35	0.669	NA	0.749	0.916	0.622	1	NA	0.941	NA	0.676	0	0	1	1	0.548	0.382	1	NA	0.824	0.654	0.887
Tsp97E	0.536	0.544	0.218	0.5	0.494	0.605	0	0.324	0.5	0.5	0.553	0.5	0.256	0.497	0.616	0.614	0.497	0.521	0.441	0.535	0.286	1	0.515	1	0.543	0.335	0.5	0.622	0.505	0.58	0.272	0.559	0.031	0.024	NA	0.843	0.488	0.592	0.01	0.5	0.036	0.5	0.339	0.319	0.122	0.509	0.393	0.573	0.348
spz	0	0	1	0.347	0.213	0.468	NA	NA	0.063	1	0.87	0.692	0.623	0.394	0.894	0.629	0.785	0.274	0.862	0.732	0.965	NA	0.875	1	1	0.112	NA	0.825	0.044	0.565	0.992	0.916	0.673	0.15	NA	0.475	0.257	0.246	0.139	NA	0.136	0.438	0.325	0.411	0.481	0.277	0.886	0.514	0.24
Men-b	0.911	0.943	1	0.964	0.934	0.976	0.454	0.984	1	0.955	0.972	1	0.977	0.97	0.962	0.925	0.979	0.987	0.794	0.968	0.977	1	0.988	1	0.96	0.998	0.914	0.969	0.949	0.983	0.977	0.956	0.568	1	1	0.88	0.684	0.839	1	1	0.909	0.855	0.878	0.831	0.754	0.82	0.833	1	0.856
CG34293	0	0.502	NA	0	0.01	0.022	NA	0.049	0	NA	0.09	0	0	0.2	0.137	0.193	0.444	0.64	0	0.113	0.197	NA	0	NA	0.199	0.336	0	0.171	0	0.002	0.021	0.115	0	0.279	NA	0.113	0.122	0.229	NA	NA	0	0.841	0.059	0.195	0	0	0.148	0	0.06
CG31064	0.925	0.558	NA	NA	1	1	NA	0.961	0.655	0.53	0.991	0.903	0.925	1	0.943	0.881	0.506	0.566	0.889	0.701	0.947	NA	0.737	NA	0.759	NA	1	0.836	0.964	0.941	NA	0.558	NA	NA	NA	0.992	0.969	0.982	NA	NA	0.777	0.78	0.965	NA	0.952	1	0.982	1	0.938
CG5938	0	0.35	0.732	0.567	1	0.709	0.152	0.183	0.631	1	0.644	0.972	0.322	0.369	0.33	0.531	0.956	0.574	0.136	0.836	0.411	NA	0.981	NA	0.908	0.146	0	0.464	0.288	0.856	0.623	0.976	0.159	0.154	NA	0.299	0.455	0.988	0	0	1	1	0.217	0.971	0.483	0.987	0.825	1	0.568
side	NA	0	1	0.037	0	0.009	NA	NA	NA	0.729	NA	0.007	0.115	NA	NA	0	0.01	0.244	0.009	0.241	NA	NA	0.03	NA	0.307	0	0	0.076	NA	NA	NA	0.627	NA	0	NA	NA	NA	NA	0	NA	NA	0.171	NA	NA	0.03	0.014	0.18	NA	0
Cyp6a18	NA	NA	1	0.003	NA	NA	NA	NA	0.273	NA	NA	NA	0.125	NA	NA	NA	NA	NA	NA	NA	NA	NA	NA	NA	NA	NA	NA	NA	NA	NA	0.158	NA	NA	NA	NA	NA	NA	NA	NA	NA	NA	NA	NA	NA	NA	NA	NA	NA	NA
CG43139	NA	NA	NA	NA	NA	NA	NA	NA	NA	NA	NA	NA	NA	NA	0.555	NA	0	NA	NA	NA	0.599	NA	NA	NA	NA	NA	NA	NA	0.7	NA	NA	NA	NA	NA	NA	NA	NA	NA	NA	NA	NA	NA	NA	NA	NA	NA	NA	NA	NA
wdb	0.048	0.171	0.024	0.151	0.134	0.281	1	0.1	0.207	0.433	0.101	0.303	0.263	0.184	0.096	0.195	0.281	0.378	0.201	0.374	0.118	0.169	0.248	0.211	0.391	0.243	0.329	0.293	0.375	0.262	0.307	0.288	0.138	0.073	1	0.254	0.144	0.311	0.089	0.165	0.161	0.683	0.348	0.316	0.429	0.617	0.402	0.351	0.459
CG5611	1	0.414	1	0.16	NA	0.078	NA	0.06	NA	0.082	0.078	0	0.062	0	0.169	0	1	0.007	NA	0.198	0.051	NA	0.63	0	0.088	0.098	NA	0.405	0.565	0.237	0.358	0	1	1	NA	0.129	0.041	0.016	NA	NA	0	0.205	NA	NA	1	1	0.254	NA	0
Mtl	0.078	0.795	NA	1	1	1	0.408	0.741	1	1	0.984	1	1	0.679	0.972	1	0.843	1	1	0.977	0.992	NA	1	1	0.994	1	1	0.926	0.612	0.961	0.945	0.878	0.383	0.429	0.182	0.96	0.442	1	NA	1	1	1	0.996	1	0.664	0.76	1	0.862	1
tau	0.5	0.5	0.487	0.469	0.457	0.468	0	0.677	0.461	0.649	0.64	0.595	0.645	0.545	0.664	0.447	0.887	0.716	0.749	0.677	0.616	NA	0.484	0	0.736	0.612	NA	0.587	0.496	0.594	0.577	0.74	NA	1	0.246	0.699	0.516	0.648	0.963	0.561	0.469	0.7	0.467	0.563	0.766	0.861	0.529	0.782	0.496
Ets98B	1	NA	0.975	0.755	0.688	1	NA	0.639	1	0.626	0.592	0.521	0.959	0.937	0.65	0.94	0.926	0.987	0.865	0.774	0.878	NA	1	1	0.964	1	NA	0.434	1	0.844	0.995	0.923	1	NA	0.178	0.842	0.862	0.957	1	1	0.896	1	0.962	0.99	0.935	0.392	0.957	0.985	0.894
CG34353	NA	NA	0	NA	0	NA	NA	NA	NA	0.212	NA	0.172	NA	NA	NA	NA	0.309	0.298	NA	0.255	NA	NA	0.086	NA	0.268	NA	NA	NA	NA	NA	NA	0.256	NA	NA	NA	NA	NA	NA	NA	NA	NA	0.598	NA	NA	NA	0.437	NA	NA	NA
CG4951	0.606	0.325	0	NA	0.015	0.981	0.922	0.237	NA	1	0.284	0	0.64	0.313	0.302	0.673	0.1	0.004	NA	0.257	0.209	NA	0.137	NA	0.151	0.631	NA	0.343	0.488	0.458	0.66	0.004	0	0.725	NA	0	0.25	NA	0	NA	NA	0	NA	0.66	NA	0	0.368	0	0.754
trv	NA	NA	0.592	NA	0.514	NA	1	NA	NA	0.709	NA	NA	NA	NA	NA	NA	0.724	0.788	NA	0.743	NA	NA	NA	NA	0.833	NA	NA	NA	NA	NA	NA	0.75	NA	NA	NA	NA	NA	NA	0.772	NA	NA	0.909	NA	NA	1	0.993	NA	NA	NA
beat-VI	NA	NA	NA	NA	NA	NA	NA	NA	NA	NA	NA	NA	NA	NA	NA	NA	0.366	0.327	NA	0.306	NA	NA	NA	NA	0.55	NA	NA	NA	NA	NA	NA	NA	NA	NA	NA	NA	NA	NA	NA	NA	NA	0.431	NA	NA	NA	0.196	NA	NA	NA
Hrb98DE	0.757	0.66	0.79	0.832	0.731	0.721	0.488	0.78	0.734	0.783	0.769	0.678	0.744	0.759	0.769	0.707	0.834	0.882	0.738	0.825	0.815	0.654	0.778	0.5	0.776	0.64	0.691	0.782	0.893	0.76	0.563	0.788	0.764	0.515	0.5	0.731	0.809	0.732	0.645	0.796	0.75	0.821	0.8	0.753	0.839	0.866	0.787	0.611	0.779
Doa	0.625	0.621	1	0.788	1	0.984	1	0.591	0.65	1	0.73	1	0.977	0.815	0.707	0.645	0.925	1	0.983	0.947	0.826	0.525	0.658	1	0.993	0.871	0.655	0.997	0.962	0.997	0.998	0.991	0.735	0.603	0.354	0.482	0.307	0.61	0.66	0.618	0.602	0.562	0.703	1	0.591	0.709	0.918	0.853	0.893
CG11873	0.771	0.391	1	0.333	0.14	0.759	0.085	0.441	0.666	1	0.343	0.424	0.612	0.407	0.447	0.483	0.382	0.726	0.643	0.687	0.463	1	0.197	1	1	0.631	0.526	0.329	1	0.313	0.999	0.807	0.113	1	1	0.474	0.52	0.561	0.887	0.087	0.438	1	0.663	0.597	0.24	1	0.599	0.656	0.613
Pdhb	0.833	0.613	0	0.607	0.282	0.582	0.303	0.492	0.931	0.817	0.538	0.603	0.458	0.63	0.425	0.556	0.489	0.624	0.304	0.514	0.485	1	0.312	1	0.434	0.713	0.97	0.636	0.443	0.609	0.387	0.665	0.778	0.434	1	0.45	0.618	0.778	1	0.984	0.648	0.459	0.695	0.711	0.657	0.494	0.603	0.946	0.588
jus	NA	NA	1	0.856	NA	0.541	NA	NA	0.86	0.771	NA	1	NA	1	NA	0.575	0.824	0.703	0.636	0.767	0.676	NA	0.8	1	0.833	1	NA	0.745	NA	NA	NA	0.821	0.609	NA	NA	1	0.614	NA	NA	NA	0.73	0.759	NA	NA	0.634	0.729	0.752	NA	1
Usp1	0	1	0	0.747	0.679	0.31	NA	0.462	1	0.535	0.709	0.296	0.897	0.586	0.719	1	0.674	0.796	NA	0.8	0.784	0	0.721	1	0.727	NA	1	0.582	NA	0.482	0.63	0.217	NA	0	NA	0.171	0.486	0.684	1	0	0.166	0.647	0.751	NA	NA	1	0.307	1	0.469
stg	0.356	0.55	0.705	0.466	0.353	0.605	NA	0.529	0.654	0.766	0.728	0.671	0.532	0.675	0.339	0.44	0.527	0.579	0.639	0.476	0.642	0.02	0.597	1	0.521	0.557	0.255	0.499	NA	0.64	0.882	0.489	0.423	0.825	NA	0.842	NA	NA	NA	1	NA	0.635	NA	NA	NA	0.049	0.658	NA	0.938
Ptp99A	0.691	0.712	0.463	0.712	0.826	0.712	1	0.865	0.506	0.535	0.728	0.597	0.754	0.811	0.684	0.886	0.53	0.548	0.735	0.542	0.811	0.5	0.734	0.321	0.567	0.7	0.754	0.835	0.939	0.92	0.789	0.565	0.5	NA	0.5	0.939	0.946	0.957	0.52	0.957	0.512	0.542	0.937	0.936	0.878	0.68	0.932	0.661	0.941
Gnpnat	NA	1	NA	1	1	1	NA	0.518	1	NA	0.477	0.933	0.682	1	0.651	0.449	0.339	1	0.637	0.485	0.524	0.116	0.421	0	0.729	1	1	0.492	0.897	0.592	0.751	1	NA	0.581	0	0.595	0.694	1	1	1	0	0.696	0.648	0.62	0.301	0.487	0.819	1	0.558
yata	1	0.964	0.021	0.968	1	1	NA	0.9	0.298	1	0.949	1	0.939	1	0.965	0.723	1	1	0.951	0.988	0.836	NA	0.568	NA	0.979	0.969	NA	0.89	0.964	0.779	0.537	1	1	0.396	0.585	1	0.995	1	0.039	1	1	1	0.992	1	0.4	0.23	0.996	0.739	0.966
CG31038	1	0.237	0.501	0.633	0.806	0.595	1	0.777	0.636	0.874	0.631	0.775	0.665	0.681	0.645	0.811	0.687	0.707	0.646	0.731	0.702	0.89	0.635	0.436	0.689	0.629	0.834	0.846	0.777	0.855	0.606	0.672	1	NA	1	0.594	0.737	0.696	0.597	1	0.753	0.574	0.853	0.876	0.96	0.688	0.747	0.907	0.799
Vps13B	NA	NA	NA	NA	0.041	NA	NA	NA	NA	NA	NA	NA	NA	NA	NA	NA	0.129	NA	NA	NA	NA	NA	NA	NA	NA	NA	0	NA	0.517	NA	NA	0.277	NA	0.366	1	NA	NA	NA	NA	NA	NA	NA	NA	NA	NA	NA	NA	NA	NA
CG15529	1	1	1	1	1	1	NA	1	1	1	0.999	1	1	0.848	1	1	1	1	1	1	1	NA	1	0	1	1	1	1	1	1	NA	1	1	NA	NA	1	1	1	NA	1	1	0.536	1	1	1	1	1	0.018	1
CG15535	0.034	0	0.326	0.047	0.308	0.017	NA	0.222	0.024	1	0.464	0.163	0.487	0.21	0.213	0	0.85	0.773	0.38	0.912	0.233	NA	0.49	NA	0.381	0.588	0	0.403	0.686	1	0.498	0.104	NA	0.55	NA	0.596	0.022	1	NA	NA	0	0.674	0.322	0.859	0.085	0	0.305	NA	1
zfh1	0.996	0.961	NA	0.871	0.736	0.872	1	NA	NA	0.93	NA	0.791	0.822	NA	0.748	NA	0.695	1	NA	0.879	0.738	NA	0.875	1	0.915	0.885	NA	0.761	NA	0.919	0.751	1	NA	0.847	NA	0.892	NA	NA	NA	1	1	1	0.907	0.96	0.835	NA	0.904	NA	0.857
CG12071	NA	NA	0	NA	NA	NA	NA	NA	1	1	NA	NA	NA	NA	1	NA	1	1	NA	1	1	NA	NA	NA	1	NA	0	NA	NA	NA	NA	1	NA	1	NA	NA	NA	NA	0	0	0	1	1	NA	0	1	NA	0	NA
Ptx1	NA	0.084	NA	NA	1	NA	NA	NA	1	NA	NA	NA	NA	NA	NA	NA	NA	1	NA	0.999	NA	NA	NA	NA	NA	NA	NA	NA	NA	NA	NA	NA	NA	NA	1	NA	NA	NA	NA	NA	NA	0.954	NA	NA	NA	NA	NA	NA	NA
5-HT7	NA	NA	0	NA	1	NA	NA	NA	NA	1	NA	NA	NA	NA	NA	NA	1	1	NA	0.988	NA	NA	1	NA	1	0.999	NA	NA	1	NA	NA	1	NA	NA	NA	NA	NA	NA	NA	1	NA	1	NA	NA	1	0	NA	NA	NA
dco	0.017	0.066	0	0.046	0.043	0.039	0	0.05	0.181	0.399	0.074	0.122	0.056	0.142	0.084	0.084	0.13	0.155	0.056	0.157	0.084	0.008	0.083	0	0.142	0.043	0.201	0.094	0.122	0.083	0.195	0.065	0.087	0.05	0	0.056	0.061	0.086	0	0	0.061	0.209	0.114	0.22	0.107	0.326	0.074	0.207	0.109
ATPsynC	0.191	0.362	0.163	0.236	0.229	0.281	0.438	0.218	0.301	0.417	0.287	0.214	0.221	0.292	0.362	0.39	0.513	0.619	0.325	0.392	0.35	0.159	0.207	0.282	0.493	0.172	0.306	0.235	0.188	0.286	0.236	0.426	0.167	0.263	0.168	0.289	0.304	0.214	0.184	0.191	0.234	0.672	0.216	0.172	0.409	0.585	0.317	0.265	0.238
Gcn2	NA	1	NA	NA	NA	NA	1	NA	NA	1	NA	NA	NA	NA	NA	NA	NA	NA	0.826	NA	NA	1	NA	NA	NA	NA	NA	NA	NA	NA	NA	NA	NA	NA	NA	NA	NA	NA	NA	NA	NA	NA	NA	NA	NA	NA	NA	NA	NA
PNPase	NA	0	0.906	NA	0	0.342	NA	0.205	NA	NA	NA	NA	NA	NA	0.32	0	NA	0.541	0.247	NA	NA	NA	NA	NA	NA	NA	0	0.412	NA	NA	NA	NA	NA	0	NA	NA	NA	NA	NA	NA	NA	1	NA	NA	NA	NA	NA	NA	NA
pasha	0.71	0.261	0.114	0.059	NA	0.228	NA	0.346	0	0	0.092	NA	0.007	NA	0.419	0.123	0.079	0.093	0	0.204	0.358	NA	0	NA	0.333	NA	NA	0.312	NA	NA	0.088	0.697	NA	0	NA	NA	0.421	NA	NA	NA	0.873	0.078	0.682	NA	NA	0.487	NA	0	NA
RhoGAP100F	NA	0.715	0.64	0.312	NA	NA	NA	NA	0.677	0.989	NA	NA	NA	NA	NA	NA	0.972	0.981	NA	0.921	NA	NA	NA	0.028	0.935	NA	0.5	NA	NA	NA	NA	0.969	NA	NA	NA	NA	NA	NA	NA	NA	NA	0.89	NA	NA	NA	0.98	NA	NA	NA
krz	0.175	0.138	0.082	0.135	0.634	0.143	NA	0.062	0.183	0.117	0.141	0.14	0.289	0.385	0.139	0.548	0.396	0.258	0.245	0.28	0.169	0	0.271	0	0.209	0.445	0.217	0.146	0.227	0.19	0.098	0.257	0.123	0	0.011	0.14	0.055	0.159	0.176	0.069	0.087	0.488	0.125	0.159	0.205	0.504	0.153	0.092	0.197
Map205	0.159	0.546	NA	0.534	0.574	0.751	NA	NA	0.381	0.974	0.487	0.803	0.757	0.935	0.482	0.469	0.749	0.792	0.491	0.616	0.575	0.607	0.661	0.5	0.783	0.487	0.482	0.425	1	0.808	0.909	0.395	0.645	0.751	1	0.591	0.734	0.473	NA	NA	0.668	0.543	0.559	0.829	0.768	0.284	0.606	0.418	0.612
pan	0.194	0.27	0.599	0.404	0.384	0.369	0.348	0.352	0.312	0.533	0.318	0.409	0.342	0.301	0.325	0.313	0.498	0.576	0.364	0.544	0.362	0.241	0.366	0.427	0.467	0.341	0.21	0.374	0.367	0.412	0.345	0.432	0.323	0.264	0.41	0.375	0.324	0.332	0.279	0.218	0.35	0.54	0.349	0.349	0.382	0.43	0.416	0.291	0.438
Ank	0.044	0.038	0.015	0.06	0.029	0.075	NA	0.155	0.169	0.285	0.101	0.089	0.121	0.096	0.15	0.047	0.157	0.18	0.052	0.145	0.083	0.03	0.102	0.134	0.129	0.058	0	0.128	0.125	0.112	0.104	0.127	0.117	0.025	0.07	0.165	0.225	0.173	0	0	0.204	0.38	0.129	0.06	0.05	0.221	0.151	0.196	0.149
Arl4	0.951	0.46	0.539	0.572	0.315	0.729	0.05	0.713	0.749	0.822	0.626	0.692	0.598	0.59	0.713	0.819	0.836	0.868	0.741	0.697	0.576	1	0.734	0.083	0.781	0.766	0.594	0.558	0.856	0.694	0.67	0.741	0.048	0.284	0.331	0.311	0.167	0.23	0.356	0	0.179	0.446	0.304	0.353	0.234	0.324	0.185	0.297	0.069
CG31998	0.31	0.446	0.019	0.448	0.545	0.66	1	0.578	0.59	0.357	0.487	0.468	0.618	0.727	0.518	0.675	0.496	0.653	0.637	0.626	0.694	0.157	0.483	1	0.597	0.604	0.728	0.604	0.841	0.737	0.507	0.583	1	0.336	NA	0.595	0.503	0.444	0.343	0.352	0.216	0.549	0.736	0.754	0.411	0.901	0.522	0.195	0.776
NfI	NA	0.309	1	0.36	0.54	0.954	NA	1	0.275	1	NA	NA	0.591	1	0.654	1	0.922	0.935	1	0.911	0.755	NA	0.853	NA	0.903	1	NA	0.469	1	0.655	NA	0.895	0	NA	1	0.231	0.188	0.589	NA	0	0.062	0.295	0.427	0.28	0.498	0	0.304	1	0.321
CG32850	0.596	0.401	0.454	0.225	0.308	0.328	0.097	0.533	0.407	0.525	0.197	0.067	0.202	0.309	0.23	0.17	0.403	0.532	0.19	0.528	0.214	0.241	0.232	0.017	0.369	0.373	0.158	0.439	0.387	0.783	0.254	0.541	0.716	NA	NA	0.346	0.479	0.218	0.066	0	0.207	0.568	0.127	0.218	0.188	0.339	0.323	0.107	0.664
Asator	0.525	0.242	0.223	0.164	0.09	0.067	0.012	0.133	0.137	0.391	0.136	0.128	0.136	0.147	0.139	0.111	0.29	0.398	0.16	0.291	0.083	0.187	0.122	0.219	0.291	0.11	0.271	0.132	0.127	0.05	0.178	0.321	NA	0.027	0.518	0.249	0.178	0.104	0	NA	0.21	0.252	0.148	0.113	0.251	0.395	0.137	0.5	0.183
zfh2	NA	0.098	0	0.478	0.236	NA	NA	NA	0.321	0.535	0.265	0.133	0.207	NA	NA	NA	0.38	0.585	0.321	0.484	NA	0	0.167	0.5	0.459	0.268	0.031	NA	0.601	NA	NA	0.572	NA	NA	NA	NA	NA	0.419	NA	NA	0.056	0.367	NA	NA	0.1	0.383	NA	0.357	NA
Pur-alpha	0.689	0.613	0.023	0.46	0.524	0.595	0.274	0.345	0.253	0.489	0.362	0.531	0.486	0.517	0.407	0.571	0.713	0.632	0.416	0.584	0.387	0.696	0.456	0.349	0.656	0.571	0.304	0.391	0.517	0.408	0.403	0.453	0.379	0.492	0	0.438	0.347	0.384	0.62	0.324	0.199	0.378	0.396	0.465	0.464	0.421	0.38	0.382	0.435
Ephrin	0.499	0.454	1	0.621	0.337	0.654	NA	0.537	0.65	0.272	0.474	0.299	0.824	0.444	0.618	0.669	0.63	0.78	0.682	0.635	0.466	0.206	0.549	0.008	0.771	0.886	0.661	0.727	0.528	0.585	0.515	0.776	NA	0.098	NA	0.267	0.531	0.475	0.756	1	0.311	0.562	0.368	0.876	0.202	0.394	0.552	0.326	0.435
CG11360	0.134	0.426	0.305	0.445	0.382	0.593	0	0.436	0.593	0.552	0.391	0.855	0.496	0.501	0.359	0.42	0.649	0.67	0.43	0.52	0.519	0.662	0.425	1	0.631	0.395	0.334	0.583	0.903	0.85	0.337	0.8	NA	0.162	0.923	0.268	0.308	0.406	0	NA	0.143	0.37	0.298	NA	NA	0.606	0.557	NA	0.574
myo	0.129	0.158	0.519	0.322	0.266	0.402	0	0.204	0.465	0.301	0.237	0.204	0.235	0.257	0.222	0.195	0.311	0.701	0.315	0.325	0.206	0.069	0.284	1	0.355	0.3	0.528	0.371	0.098	0.277	0.227	0.253	0.091	0.424	0.218	0.408	0.141	0.242	0.3	0.034	0.582	0.248	0.179	0.34	0.293	0.462	0.445	0.328	0.292
mGluR	NA	NA	NA	NA	NA	NA	0.5	NA	NA	NA	NA	NA	NA	NA	NA	NA	0.268	0.644	NA	0.606	NA	NA	NA	NA	NA	NA	NA	NA	NA	NA	NA	NA	NA	NA	NA	NA	0.442	NA	NA	NA	NA	0.451	NA	NA	NA	0.5	NA	NA	NA
toy	NA	0.058	NA	NA	NA	NA	NA	NA	NA	NA	NA	NA	NA	NA	NA	NA	NA	0.361	NA	0.361	NA	NA	NA	NA	NA	NA	NA	NA	0.407	NA	NA	NA	NA	NA	NA	NA	NA	NA	NA	NA	NA	0.098	NA	NA	NA	NA	NA	NA	NA
PlexA	0.425	0.33	0.415	0.454	0.319	0.377	NA	0.473	0.585	0.458	0.392	0.246	0.546	0.486	0.346	0.592	0.656	0.647	0.481	0.566	0.422	0.429	0.525	0.436	0.664	0.388	0.666	0.54	0.397	0.499	0.474	0.672	0.645	0.499	0.081	0.511	0.475	0.515	0.363	0.625	0.551	0.771	0.545	0.507	0.816	0.739	0.515	0.487	0.616
CaMKII	0.056	0.107	0.046	0.063	0.16	0.12	0.079	0.075	0.148	0.337	0.051	0.107	0.091	0.062	0.061	0.064	0.328	0.332	0.115	0.255	0.051	0.088	0.095	0.171	0.318	0.082	0.045	0.158	0.069	0.129	0.107	0.304	0.422	0.196	0.137	0.145	0.137	0.086	0.163	0	0.268	0.472	0.132	0.189	0.288	0.493	0.257	0.091	0.187
sv	NA	0.356	NA	NA	0.421	0.743	NA	NA	NA	1	NA	NA	0.487	NA	NA	0.067	NA	0.735	0.539	0.707	NA	NA	NA	NA	0.661	NA	NA	0.671	0.151	NA	NA	0.758	NA	NA	NA	NA	NA	NA	NA	NA	NA	0.735	NA	NA	NA	NA	NA	NA	NA
Arf102F	0.489	0.795	NA	0.596	1	0.973	0.015	0.757	0.353	0.464	0.804	0.481	0.624	0.882	0.734	0.952	0.855	0.986	1	0.73	0.782	NA	1	1	0.844	0.937	1	0.62	0.858	0.504	0.859	0.801	0	0.201	0	1	0.349	0.556	0.167	1	0.527	0.374	0.424	0.487	0.354	0.09	0.378	0.267	0.422
CG33521	0.698	0.752	0.709	0.765	0.771	0.784	0.55	0.515	0.906	0.915	0.548	0.515	0.818	0.718	0.537	0.744	0.683	0.733	0.696	0.748	0.625	0.703	0.706	0.175	0.757	0.813	0.348	0.773	0.765	0.658	0.632	0.838	0.416	0.042	0.184	0.603	0.51	0.341	1	0.257	0.484	0.62	0.678	0.647	0.638	0.257	0.675	0.743	0.414
Mitf	0.838	0.929	0.635	0.782	0.467	0.608	1	0.614	0.917	0.589	0.526	0.246	0.732	0.59	0.636	0.759	0.813	0.909	0.554	0.821	0.413	0.888	0.655	0.581	0.726	0.593	0.615	0.36	0.739	0.321	0.129	0.881	0	0.059	0	0.413	0.681	0.412	0.662	0.174	0.606	0.9	0.385	0.438	0.338	0.639	0.475	1	0.226
CG13376	NA	NA	NA	NA	NA	NA	NA	NA	NA	1	NA	NA	NA	NA	NA	NA	NA	1	NA	NA	NA	NA	NA	NA	0.117	NA	NA	NA	NA	NA	NA	NA	NA	NA	NA	NA	NA	NA	NA	NA	NA	0	NA	NA	0	NA	NA	NA	NA
ewg	0.168	0.152	0.745	0.355	0.16	0.365	NA	0.33	0.399	0.893	0.414	0.507	0.292	0.229	0.268	0.194	0.616	0.477	0.288	0.584	0.292	0.121	0.328	0	0.588	0.235	0.281	0.211	0.152	0.137	0.052	0.556	0.069	0.237	0	0.27	0.326	0.306	0.379	0	0.139	0.493	0.343	0.166	0.133	0.726	0.197	0.376	0.209
CG13375	NA	NA	1	NA	NA	0.936	NA	NA	1	0.15	NA	NA	NA	NA	NA	NA	NA	0.951	NA	0.954	NA	NA	NA	NA	0.991	NA	NA	NA	NA	NA	NA	0.86	NA	NA	NA	NA	NA	NA	NA	NA	NA	0.754	NA	NA	NA	0.144	NA	NA	NA
Appl	NA	NA	1	1	0.461	NA	NA	NA	1	0.957	NA	0.068	1	NA	NA	0.398	0.986	0.958	0.803	0.96	NA	NA	0.653	NA	0.983	NA	NA	0.93	1	NA	NA	0.989	1	NA	NA	NA	NA	NA	NA	NA	0.152	0.787	NA	NA	0.568	0.91	NA	NA	0.601
vnd	NA	0.447	NA	NA	NA	NA	NA	NA	NA	1	NA	NA	NA	NA	NA	NA	NA	0.193	NA	NA	NA	NA	NA	NA	NA	NA	NA	NA	NA	NA	NA	NA	NA	NA	NA	NA	NA	NA	NA	NA	NA	NA	NA	NA	NA	NA	NA	NA	NA
Roc1a	0.049	0.124	0	0.112	0.095	0.179	0.176	0.162	0.387	0.041	0.063	0.118	0.153	0.091	0.049	0.227	0.083	0.136	0.034	0.14	0.083	0	0.188	0.007	0.133	0.07	0.013	0.113	0.135	0.141	0.045	0.143	0.029	0.087	0	0.193	0.233	0.124	0.173	1	0.08	0.31	0.227	0.093	0.038	0.072	0.126	0.047	0.211
CG3638	0.474	0.384	0.439	0.248	0.333	0.577	0.333	0.343	0.513	0.626	0.313	0.533	0.388	0.526	0.314	0.531	0.646	0.644	0.233	0.737	0.351	0.417	0.517	0.185	0.729	0.407	0.539	0.372	0.644	0.467	0.427	0.667	0.304	0.294	NA	0.497	0.401	0.539	0.256	0.209	0.193	0.641	0.677	0.643	0.446	0.489	0.445	0.237	0.764
ssx	0.1	0.158	0.36	0.482	1	1	0	0.829	1	0.793	0.424	0.164	0.475	1	0.3	1	1	0.994	0.414	0.996	0.651	0	0.947	0.114	1	0.666	1	0.993	0.613	0.999	0.3	1	NA	0	NA	1	0.368	0.733	0	1	0.186	1	1	1	0.191	0.616	0.998	0.818	1
futsch	NA	NA	0.307	NA	NA	NA	NA	NA	0.152	0.34	NA	NA	NA	NA	NA	NA	0.238	0.215	NA	0.225	NA	NA	NA	NA	0.314	NA	NA	NA	NA	NA	NA	0.275	NA	NA	NA	NA	NA	NA	0	NA	NA	0.41	NA	NA	0.984	0.673	0.274	NA	0.64
Ns3	0.164	0.046	NA	0.258	NA	0.166	NA	1	NA	NA	0.514	NA	1	0.976	0.402	0.52	1	NA	0	0.83	0.525	0	0	NA	0.972	1	NA	0.431	0.078	1	1	1	NA	0	NA	0	1	NA	NA	NA	0.112	1	1	NA	0	NA	0.649	NA	NA
Mur2B	0	0.458	1	0.746	0.429	0.579	NA	0.527	0.729	0.047	0.679	0.953	0.605	0.774	0.552	0.341	0.767	0.623	0.756	0.75	0.662	0.785	0.734	1	0.708	0.735	NA	0.663	0.924	0.813	NA	0.767	0.568	NA	0.932	0.305	0.517	0.585	0	1	0.425	0.651	0.52	0.856	0.838	0.453	0.59	0.713	0.731
CG32809	NA	NA	0.926	0.877	1	0.562	NA	0.703	0.886	0.772	0.741	0.797	0.851	0.842	0.734	NA	0.675	0.688	NA	0.706	0.712	1	0.73	NA	0.702	NA	0	0.497	0.861	0.864	NA	0.676	NA	0.426	NA	NA	0.642	NA	NA	NA	0.876	0.528	NA	NA	0.219	0.522	0.629	0.794	0.756
CG3795	NA	NA	NA	NA	0	NA	NA	NA	NA	NA	NA	NA	NA	NA	NA	NA	NA	NA	NA	NA	NA	NA	NA	NA	NA	NA	NA	NA	NA	NA	NA	NA	NA	NA	NA	NA	NA	NA	NA	NA	NA	NA	NA	NA	NA	1	NA	NA	NA
Adar	0.236	0.17	0.218	0.15	0.223	0.246	0.139	0.211	0.304	0.211	0.171	0.194	0.158	0.159	0.151	0.168	0.256	0.261	0.147	0.248	0.251	0.296	0.148	0.338	0.324	0.191	0.181	0.353	0.256	0.278	0.101	0.272	0.716	0.161	0.5	0.173	0.303	0.183	0.444	0.254	0.294	0.306	0.257	0.195	0.452	0.385	0.397	0.144	0.38
CG14814	0	0	1	NA	0.077	0.886	0	NA	0	NA	NA	0	NA	0.072	0.612	0	NA	0.946	NA	0.673	NA	NA	0.65	NA	0.525	0.513	0	0.637	NA	NA	0.72	0.093	0	0.261	NA	NA	NA	NA	NA	0	NA	NA	NA	NA	NA	NA	NA	NA	NA
Hr4	NA	0.599	1	NA	NA	NA	NA	0.414	NA	NA	NA	NA	NA	NA	0.287	NA	0.54	0.948	NA	NA	NA	NA	NA	0.903	NA	NA	0.396	NA	NA	NA	NA	NA	NA	NA	NA	NA	0.277	NA	NA	NA	NA	NA	NA	NA	NA	NA	NA	NA	NA
CG4325	1	1	1	NA	NA	0.252	NA	0.656	NA	NA	0.925	NA	NA	1	1	NA	NA	1	1	0.912	0.883	NA	1	NA	NA	1	1	0.43	1	0.978	NA	NA	NA	NA	NA	0	1	0.821	1	NA	1	NA	1	0.393	NA	NA	0	NA	1
Unc-76	0	0.415	1	0.634	0.93	0.73	0	NA	1	1	0.466	0.648	0.748	0.347	0.461	0.847	0.989	0.984	0.932	0.983	0.407	NA	0.641	1	0.989	0.964	1	0.609	0.56	0.552	0.228	1	NA	0	NA	0.969	0.781	0.957	0	0.227	NA	0.966	0.944	0.993	1	1	0.963	0.51	0.809
wapl	1	0.308	1	0.489	1	1	NA	1	1	1	0.996	0.822	1	1	0.988	0.54	1	1	1	0.997	0.998	1	1	1	1	1	NA	0.996	1	1	0.934	0.997	0	1	NA	0.877	0.998	0.447	0	0	0.554	1	0.603	1	0.515	1	0.998	1	0.981
ND-B14.5A	0.97	0.186	0.009	0.82	0.508	0.641	0	0.95	0.69	1	0.458	0.786	0.67	0.801	0.827	0.907	0.937	0.994	0.935	0.961	0.932	1	0.897	0.49	0.93	0.526	1	0.836	0.671	0.969	0.064	0.984	0.024	0.01	0	0.472	0.951	0.255	0	1	0.306	0.747	0.672	0.172	0.395	0.809	0.661	0	0.568
CG17777	NA	NA	0.616	NA	NA	NA	NA	NA	NA	NA	0.506	NA	0.311	NA	0.537	NA	NA	NA	NA	0.323	0.544	NA	1	NA	0	NA	NA	0.974	NA	NA	NA	0	NA	NA	NA	NA	0.6	0.424	NA	NA	0	0.452	0.066	NA	NA	NA	NA	0	NA
pcx	NA	0.755	NA	NA	1	1	NA	NA	NA	1	NA	NA	0.737	1	1	NA	1	1	0.676	0.988	1	1	0.524	1	1	NA	NA	0.916	NA	NA	NA	1	NA	NA	NA	0.817	0.093	NA	NA	0	0	0.237	1	NA	NA	0	0.537	NA	1
kz	0.28	NA	NA	0.032	1	NA	NA	1	NA	0	1	1	1	NA	1	NA	1	0.768	NA	1	1	NA	0.053	NA	1	0.317	1	NA	NA	NA	1	1	NA	NA	NA	NA	NA	NA	NA	NA	NA	1	NA	NA	NA	0	NA	NA	NA
CG2841	NA	NA	1	1	0.658	1	0	1	1	1	0.998	1	0.999	0.998	0.999	0.885	0.997	0.674	1	0.996	0.999	NA	1	NA	1	1	NA	0.94	1	0.994	0.992	1	1	0.98	1	1	1	0.996	0.976	0.221	0.812	1	NA	1	1	1	1	1	1
PsGEF	NA	0.386	0.507	0.049	NA	NA	0.017	NA	NA	0.796	NA	NA	NA	NA	NA	NA	0.7	0.8	NA	0.697	NA	NA	NA	NA	0.754	NA	NA	NA	NA	NA	NA	0.661	NA	NA	NA	NA	NA	NA	NA	NA	NA	0.773	NA	NA	NA	0.857	NA	NA	NA
Pdfr	NA	NA	0.343	NA	NA	NA	NA	NA	0.174	0.927	NA	NA	0.01	NA	NA	NA	NA	0.659	NA	0.608	0.233	NA	0.144	NA	0.369	0.504	NA	0.438	NA	NA	NA	NA	NA	NA	NA	NA	NA	NA	0.138	NA	0.118	0.699	0.41	NA	NA	NA	NA	NA	NA
egh	0.418	0.214	0.486	0.244	0.463	0.398	0.801	0.428	0.524	0.568	0.411	0.421	0.503	0.426	0.357	0.203	0.429	0.346	0.481	0.425	0.401	0.184	0.285	0.492	0.447	0.588	0.414	0.33	0.406	0.403	0.323	0.54	0.338	0.209	0.406	0.374	0.409	0.442	0.377	0.652	0.456	0.532	0.382	0.751	0.562	0.66	0.451	0.518	0.438
Klp3A	1	1	NA	NA	0.987	NA	1	NA	NA	NA	NA	0.039	1	NA	0.965	NA	NA	NA	1	NA	NA	1	NA	NA	NA	NA	NA	NA	NA	NA	NA	NA	NA	0.907	NA	NA	NA	NA	1	NA	NA	NA	NA	NA	NA	NA	NA	1	NA
Tsp3A	1	0.675	NA	NA	NA	NA	NA	NA	NA	NA	NA	NA	0.494	0.5	1	1	NA	1	NA	1	0.515	NA	NA	NA	1	1	NA	1	1	1	NA	1	0.57	NA	NA	1	1	NA	NA	NA	0.025	0.381	NA	NA	1	0.488	1	NA	NA
CG18508	0	0.433	0	0.422	NA	0.117	0	0.211	NA	0	0.331	0.011	0.424	0.029	0.181	0.203	0.049	0.021	0.311	0.185	0.264	0.06	0.662	0	0.256	NA	NA	0.214	1	0.219	0.131	0	0	0.062	0	0.261	0.131	0.686	NA	NA	0.591	0.296	0.256	0.149	0.259	0	0.458	0.267	1
CG12535	1	NA	NA	0.257	0.641	NA	0.505	0.603	0.619	0.951	NA	NA	NA	NA	0.623	NA	0.475	0.614	0.332	NA	NA	NA	NA	NA	NA	NA	0.296	NA	0.991	NA	NA	0.695	NA	NA	0	NA	NA	NA	NA	NA	NA	NA	NA	NA	NA	NA	NA	NA	NA
CG10804	1	1	1	0.981	0.177	0.669	NA	0.922	0.476	0.739	NA	NA	0.984	1	0.948	NA	0.659	0.378	NA	0.55	NA	1	0.801	NA	0.762	NA	0.356	0.715	0.989	NA	NA	0.782	NA	NA	NA	NA	NA	NA	NA	NA	NA	0.354	NA	NA	NA	0.584	NA	NA	0.369
CG10803	0.946	0.751	0	0.748	0.928	0.728	0.691	0.825	0.784	0.711	0.699	0.609	0.919	0.899	0.852	0.892	0.943	0.617	1	0.82	0.832	1	0.863	1	0.883	0.859	1	0.813	0.792	0.763	0.865	0.886	1	0.272	NA	0.861	0.732	0.907	0.064	NA	0.564	0.889	0.834	NA	NA	1	0.813	0.453	0.99
Gas8	0.279	NA	0	1	1	NA	1	1	0	NA	NA	1	1	0.211	0.574	NA	1	1	NA	0.96	NA	NA	NA	NA	1	NA	1	0.626	NA	NA	NA	1	NA	NA	1	NA	NA	NA	NA	NA	NA	0	NA	NA	NA	1	NA	NA	NA
Parg	NA	NA	NA	NA	NA	NA	NA	NA	NA	NA	NA	NA	1	0	NA	NA	0.831	0.716	1	1	NA	NA	1	NA	NA	NA	NA	NA	NA	NA	NA	1	NA	0	NA	NA	NA	NA	NA	NA	NA	1	NA	NA	0	NA	NA	NA	1
Rala	0.306	0.437	0.951	0.739	0.259	0.949	1	0.599	0.126	0.584	0.743	0.165	0.805	0.627	0.774	0.912	0.686	0.91	0.864	0.758	0.684	NA	0.653	0.239	0.79	0.625	0.349	0.281	0.809	0.595	0.528	0.883	NA	0.193	NA	0.751	0.465	0.602	1	1	0.98	0.863	0.472	0.759	0	0.287	0.8	0.868	0.852
CG42541	NA	NA	0.447	0.446	0.067	NA	NA	NA	0.411	0.298	NA	NA	NA	NA	NA	NA	0.488	0.454	NA	0.451	NA	NA	NA	NA	0.422	NA	0.018	NA	NA	NA	NA	0.372	NA	NA	0.5	NA	NA	NA	0.086	NA	NA	0.8	NA	NA	NA	0.577	NA	NA	NA
Glos	NA	1	NA	NA	NA	NA	NA	NA	NA	1	NA	NA	NA	NA	NA	NA	NA	NA	NA	NA	NA	NA	NA	NA	NA	NA	1	NA	NA	NA	NA	NA	NA	NA	NA	NA	NA	NA	NA	NA	NA	NA	NA	NA	NA	NA	NA	NA	NA
Vap33	0.157	0.668	1	0.197	0.293	0.51	0	0.366	0.641	0.761	0.362	0.536	0.395	0.336	0.373	0.418	0.529	0.613	0.228	0.684	0.349	1	0.363	0.648	0.702	0.333	0.017	0.475	0.385	0.377	0.171	0.694	0.432	0.031	1	0.344	0.491	0.581	0.396	1	0.564	0.603	0.688	0.604	0.512	0.466	0.554	0.898	0.576
Muc4B	NA	NA	NA	NA	NA	NA	0.493	NA	NA	NA	NA	NA	NA	NA	NA	NA	NA	NA	NA	NA	NA	NA	NA	NA	NA	NA	NA	NA	NA	NA	NA	NA	NA	NA	NA	NA	NA	NA	NA	NA	NA	NA	NA	NA	NA	NA	NA	NA	NA
CG43134	0.479	0.582	0.497	0.854	1	0.656	NA	0.993	0.786	0.676	0.995	0.632	0.748	0.781	1	0.648	0.753	1	0.791	0.95	1	0.267	0.821	1	1	0.689	0.626	0.981	0.774	0.759	0.657	0.779	0.16	0.136	0.196	0.222	0.241	0.189	0.154	0.311	0.169	0.174	0.254	0.128	0.159	0.189	0.215	0.141	0.17
norpA	0.588	0.24	0.744	0.42	0.65	0.693	NA	0.322	0.497	0.277	0.357	0.619	0.462	0.557	0.281	0.727	0.672	0.976	0.547	0.781	0.353	0.141	0.909	0.919	0.599	0.732	0.346	0.5	0.873	0.547	0.507	0.786	0.054	0	NA	0.536	0.172	0.204	0.858	0.022	0.03	0.913	0.314	0.154	0.168	0.305	0.448	0.131	0.388
CG3556	0	NA	0.168	NA	NA	NA	NA	NA	1	1	NA	NA	NA	NA	NA	NA	0.982	0.869	1	0.972	NA	NA	NA	1	0.981	1	NA	NA	NA	NA	NA	0.985	NA	NA	NA	NA	NA	NA	NA	NA	NA	0.954	NA	NA	1	0.998	NA	NA	NA
CHOp24	0.691	0.722	NA	0.558	1	0.395	1	0.426	0.83	1	0.272	0.532	0.569	0.41	0.374	0.11	0.76	0.731	0.384	0.572	0.298	0	0.255	0.872	0.424	0.195	0.517	0.464	0.29	0.419	0.341	0.886	0.132	0	0	0.309	0.126	0.255	0	0	0.356	0.273	0.313	0.223	0.234	0.095	0.279	0.125	0.204
Usf	1	0.019	0.115	0.815	0.244	0.466	0	NA	1	1	0.47	0.224	0.652	0.905	1	0.36	1	1	0.491	0.856	0.594	NA	0.408	0	0.819	0.034	NA	0.482	0.654	1	1	1	0	0.225	1	1	1	0.555	NA	1	0.278	1	0.705	NA	0.181	0	0.929	NA	0.71
CG12179	0.836	0.09	NA	NA	NA	1	1	NA	0	1	1	NA	1	1	1	1	1	1	1	1	1	1	1	NA	1	NA	1	NA	NA	NA	NA	1	NA	0	NA	1	1	NA	NA	0	NA	1	NA	NA	NA	1	NA	NA	NA
Cbp80	0.967	1	1	0.249	NA	0.16	NA	0.501	1	0.301	0.372	0.313	1	0.11	0.512	1	0.822	0.047	1	0.744	0.372	0	0.933	0	0.879	0.042	NA	0.444	0.936	0.44	0.78	1	0	0.14	NA	0.691	0.307	0.526	0	0	0.119	0	0.478	NA	0	0	NA	0	0.159
Pp2C1	0.103	0.224	0	0.71	0.783	0.301	0	0.445	0.35	0.078	0.14	1	0.587	0.406	0.204	0.304	0.325	0.672	0.248	0.315	0.239	0	0.337	0	0.452	0.369	0	0.233	0.222	0.251	0.907	0.373	1	1	0.23	0.569	0.258	0.439	0.079	0	0.082	0.583	1	0.506	0.407	0.362	0.447	0.187	0.55
ctp	0.372	0.486	0.237	0.204	0.177	0.359	0.059	0.695	0.95	0.781	0.216	0.112	0.449	0.412	0.38	0.647	0.534	0.703	0.341	0.472	0.295	0.579	0.25	0.026	0.563	0.329	0.953	0.32	0.349	0.202	0.035	0.658	0.144	0.004	1	0.298	0.414	0.194	0.298	0.442	0.119	0.4	0.243	0.082	0.167	0.463	0.111	0.06	0.177
CG2861	NA	NA	0	NA	NA	NA	0.255	NA	NA	NA	NA	NA	NA	NA	NA	NA	NA	NA	NA	NA	NA	NA	NA	NA	NA	NA	NA	NA	NA	NA	NA	NA	NA	NA	NA	NA	NA	NA	NA	NA	NA	NA	NA	NA	NA	NA	NA	NA	NA
ovo	NA	0.083	1	0.481	0.367	1	NA	NA	1	NA	0.504	1	0.822	1	0.576	1	0.844	1	1	1	NA	NA	0.18	0	1	0	0	0.817	NA	1	0.737	1	0	0.294	1	0.342	NA	0.705	1	0	0.712	1	NA	1	NA	0.39	0.304	0.888	1
rg	0.138	0.082	0.586	0.221	0.129	0.26	0.474	0.092	0.146	0.431	0.07	0.025	0.146	0.15	0.075	0.108	0.261	0.47	0.11	0.33	0.089	0.049	0.092	0.05	0.233	0.091	0.081	0.085	0.231	0.073	0.269	0.216	0	0.675	0.112	0.307	NA	0.242	0.177	0.73	0.244	1	NA	NA	0.244	0.481	0.275	0.362	0.475
spoon	0.384	0.276	0.171	0.5	0.464	0.321	0.337	0.306	0.418	0.302	0.339	0.641	0.311	0.409	0.27	0.49	0.396	0.354	0.461	0.436	0.315	0.157	0.519	0.009	0.445	0.44	0.117	0.416	0.43	0.412	0.527	0.464	0.364	0.405	0.498	0.259	0.31	0.506	0.22	1	0.157	0.57	0.444	0.507	0.184	0.487	0.536	0.221	0.323
Usp16-45	0.36	0.832	0.2	0.266	1	0.887	0	0.61	NA	0.449	0.639	1	0.833	0.935	0.784	0.581	0.854	0.662	0.641	0.789	0.722	0	0.96	1	0.791	0.901	0.233	0.746	0.957	0.654	0.964	0.857	1	1	NA	0.509	0.514	0.547	1	NA	0.067	0.641	0.412	0.811	0.973	0	0.695	1	0.725
SPR	0	0.928	0.2	NA	0.689	0.894	NA	NA	1	0.04	NA	0.547	0.804	0.959	NA	1	0.196	0.112	NA	0.246	0.214	NA	0.968	NA	0.36	0.972	NA	NA	NA	NA	NA	0.562	1	NA	NA	0.942	NA	NA	0	NA	1	0.625	1	NA	0.966	0.148	NA	NA	0.475
frma	0	0.047	NA	NA	0.032	0.032	NA	NA	NA	1	NA	NA	NA	NA	0.043	0	NA	0.021	0.448	0.095	0.075	NA	1	NA	0.182	NA	NA	0.199	0.292	0.083	NA	0.052	0	NA	NA	0.011	0.126	NA	0.038	0.087	NA	0.627	0.229	0.043	NA	0.01	0.038	0.04	0.086
Vsx1	NA	NA	NA	NA	NA	NA	NA	NA	NA	NA	NA	NA	NA	NA	NA	NA	NA	0	NA	NA	NA	NA	NA	NA	NA	NA	NA	NA	NA	NA	NA	NA	NA	NA	NA	NA	NA	NA	NA	NA	NA	0.018	NA	NA	NA	NA	NA	NA	NA
OtopLa	1	0.048	0.007	0.77	NA	0.926	0	NA	0	0.296	0.058	0.024	0.234	NA	0.098	0.131	0.7	0.723	0.114	0.716	0.237	NA	0.057	0	0.604	0.576	NA	0.128	NA	0.162	0.132	0.528	0.296	NA	NA	NA	NA	0.103	0	NA	0.082	0.62	NA	NA	0.262	0.421	0.285	0.005	0.108
CG4119	1	0.839	1	1	1	1	0	1	1	1	0.963	1	1	0.848	0.94	0.833	1	1	0.601	0.984	0.957	1	1	NA	0.982	0.502	1	0.976	0.975	0.963	0.938	0.894	NA	0.106	NA	1	0.416	0.492	1	0	0	0.561	0.878	NA	0	1	1	0.17	0.255
cv	NA	0.19	1	1	1	1	NA	NA	1	1	0.83	0.269	0.833	0.84	0.815	0.877	0.978	NA	0.964	0.844	0.389	0.084	0.94	NA	0.928	0.41	0.534	0.595	0.383	0.877	0.789	1	1	NA	1	0.777	NA	0.925	1	1	1	1	0.943	0.941	0.512	0.566	0.387	0.823	1
CG32758	0.161	0.116	0.031	0.218	0.045	0.25	NA	0.122	0.263	0.144	0.18	0.169	0.303	0.23	0.153	0.294	0.291	0.599	0.27	0.327	0.176	0.012	0.261	0	0.268	0.198	0.042	0.244	0.217	0.263	0.319	0.418	0.057	0.453	0.129	0.23	0.129	0.262	0.077	0	0.103	0.278	0.231	0.321	0.297	0.321	0.147	0.089	0.39
CG12236	0.702	0.592	NA	0.802	0.88	0.564	NA	0.64	NA	NA	0.604	0	0.438	0.714	0.681	0.428	0.713	0.301	0.565	0.542	0.749	NA	0.623	NA	0.578	0.738	0.871	0.549	0.864	0.645	0.553	0.591	0	0.142	NA	0.67	0.566	0.775	0	NA	0.905	0.626	0.337	NA	0.442	0.953	0.477	0.892	0.604
CG5921	1	0.685	NA	NA	0.479	NA	1	NA	1	NA	0.573	NA	0.308	NA	0.578	NA	NA	NA	0.879	NA	NA	0.224	NA	NA	NA	NA	NA	NA	NA	NA	NA	NA	NA	NA	NA	NA	NA	NA	0.118	NA	NA	NA	NA	NA	NA	NA	NA	NA	NA
dtn	0.822	0.411	0.478	0.364	0.313	0.56	NA	0.369	0.791	0.249	0.329	0.389	0.38	0.331	0.329	0.239	0.608	0.436	0.455	0.577	0.394	0.409	0.418	0	0.659	0.746	0.249	0.416	0.437	0.343	0.638	0.63	NA	0.501	0	0.222	0.254	0.31	NA	NA	0.102	0.512	0.287	NA	0.113	0.736	0.324	0.309	0.306
Ubi-p5E	NA	0.076	0	0.17	0.353	0.242	0	0.01	0.007	0	0.115	0.085	0.064	0.058	0.499	0.056	0.25	0.052	0.223	0.121	0.139	0	0.083	0	0.173	0.376	0.976	0.061	0.1	0.102	0.042	0.251	0.058	0.002	0	0.14	0.017	0.065	0	0	0.028	0.09	0.114	0.068	0.022	0.24	0.052	0	0.114
mldr	NA	0	NA	0.025	0.044	0.926	NA	NA	NA	NA	NA	NA	NA	NA	0.103	NA	0.705	0.596	0	NA	NA	NA	NA	NA	NA	0.054	NA	NA	NA	NA	0.05	NA	0	0	NA	NA	NA	NA	NA	NA	NA	NA	NA	NA	NA	NA	NA	NA	NA
pigs	1	0.124	0.259	0.112	0.076	0.346	0.543	0.267	0.509	0.235	0.148	0.734	0.235	0.317	0.253	0.21	0.274	0.569	0.018	0.302	0.138	0.579	0.159	0.441	0.45	0.085	0.124	0.255	0.69	0.458	0.336	0.365	0.492	NA	0.571	0.412	0.326	0.388	NA	0.223	0.22	0.802	0.422	0.325	0.772	0.494	0.371	0.358	0.506
Ctr1A	1	1	0.101	0.319	0.624	0.703	NA	0.411	NA	0.165	0.479	0	0.658	0.897	0.275	0.876	0.678	0.225	0.859	0.628	0.384	0.15	0.479	NA	0.778	0.828	NA	0.656	0.902	0.338	0.51	0.915	0.66	0.015	0	0.622	0.261	0.408	1	0	0.541	0.029	0.446	0.685	0.156	0.146	0.503	0.727	0.295
CG14442	0.386	1	0	0.682	0.199	0.513	NA	0.911	1	1	0.889	0.99	0.842	0.739	0.959	0.877	0.827	0.411	0.87	0.817	0.86	1	0.573	NA	0.842	1	0.173	0.662	0.918	0.921	0.964	0.704	0.784	0.921	0	0.334	0.689	0.768	1	0.211	0.592	0.635	0.533	1	0.947	0.446	0.575	1	0.551
nonC	1	1	0	0.163	1	1	NA	NA	1	NA	NA	1	NA	1	1	1	1	1	NA	1	1	NA	NA	NA	NA	NA	NA	NA	NA	NA	NA	1	NA	NA	NA	1	1	NA	1	NA	1	1	NA	NA	0	1	1	NA	1
CG12541	NA	NA	1	NA	NA	NA	NA	NA	NA	1	NA	NA	NA	NA	NA	NA	1	0.48	NA	1	NA	NA	NA	1	1	NA	NA	0.688	NA	NA	NA	1	NA	NA	NA	NA	NA	NA	NA	NA	NA	0.656	NA	NA	NA	0.82	NA	NA	NA
Sxl	0.158	0.167	0.383	0.173	0.161	0.23	0.231	0.143	0.126	0.324	0.131	0.198	0.223	0.174	0.142	0.183	0.338	0.315	0.19	0.303	0.13	0.163	0.243	0.092	0.341	0.167	0.255	0.173	0.182	0.193	0.323	0.295	0.203	0.352	0.118	0.243	0.182	0.241	0.169	0.074	0.195	0.462	0.237	0.208	0.198	0.484	0.223	0.204	0.241
CG9650	NA	0.443	NA	NA	NA	NA	NA	NA	0.975	1	NA	NA	0.957	0.985	NA	NA	0.972	0.963	1	0.952	NA	NA	NA	NA	0.959	NA	NA	NA	NA	NA	NA	1	NA	0	NA	NA	NA	NA	NA	NA	NA	0.949	NA	NA	NA	1	NA	NA	NA
CG42246	0	NA	NA	0.374	NA	1	NA	NA	1	NA	1	1	1	0.366	1	1	1	1	0.748	1	1	1	1	NA	1	1	NA	1	1	1	NA	1	NA	NA	1	1	0.411	1	0.442	NA	1	1	NA	0.68	0	1	1	1	NA
CG32726	NA	NA	NA	NA	0	0.027	NA	NA	NA	NA	0	NA	0	NA	0.014	NA	NA	NA	0.036	0.055	0.095	NA	NA	NA	NA	NA	NA	0.02	NA	0.025	NA	0.163	NA	NA	NA	NA	NA	NA	NA	NA	NA	NA	NA	NA	NA	NA	NA	NA	NA
ct	0	0.292	0	0.003	0	0	NA	NA	0	0.336	NA	0	0.035	NA	0.002	NA	0.082	0.864	0	0.42	NA	0	0	NA	0.373	0	0	0.102	NA	NA	NA	0.266	NA	NA	NA	0	NA	NA	0	0	0	0.127	NA	NA	0	0.993	0.13	NA	0.019
CHES-1-like	0.182	0.254	0.374	0.27	0.406	0.259	NA	0.25	0.347	0.605	0.226	0.333	0.306	0.214	0.243	0.374	0.436	0.494	0.281	0.429	0.264	0.351	0.267	0.608	0.468	0.194	0.261	0.302	0.417	0.249	0.432	0.466	0.233	0.488	NA	0.261	0.243	0.277	0.112	0.124	0.276	0.522	0.319	0.281	0.316	0.693	0.282	0.283	0.223
Tom40	0.391	0.4	0	0.265	1	1	0	0.847	1	0	0.421	1	0.433	0.584	0.47	0.889	1	0.565	0.319	0.711	0.406	1	1	0.055	0.683	0.381	0	0.4	0.593	1	0.976	1	1	0.441	NA	0.436	0.374	0.82	NA	NA	0.418	0.651	0.861	0.252	1	1	0.494	0	0.323
dpr14	0	NA	NA	NA	NA	NA	NA	0.234	NA	0.149	NA	NA	NA	NA	NA	NA	NA	0.278	NA	0.27	NA	0	NA	NA	0.387	NA	NA	NA	NA	NA	NA	NA	NA	NA	NA	NA	0.242	NA	NA	0.089	NA	0.432	NA	NA	NA	0.057	NA	NA	NA
mahe	1	0.851	1	1	1	1	1	1	1	1	1	0.56	0.736	1	1	1	1	1	0.71	1	1	1	1	NA	1	1	1	1	1	1	1	1	1	1	NA	0.625	0.741	1	0.162	NA	0.698	1	1	0.954	1	0.735	1	1	1
CG2258	0.78	0.099	NA	0.676	0.588	1	NA	NA	1	0.368	0.51	NA	0.48	0.326	0.463	0.568	0.65	0.943	0.604	0.804	0.537	0.651	0.868	NA	0.841	0.792	0.129	0.461	0.841	0.512	0.649	0.797	0.951	0.548	NA	0.543	NA	NA	NA	NA	NA	0.736	0.639	NA	0.626	0.936	0.511	0.675	0.556
Smox	1	0.251	0.148	0.561	0.647	0.233	1	0.367	0.726	0.275	0.376	0.808	0.812	1	0.372	0.658	0.625	0.46	0.301	0.525	0.348	0	0.699	0	0.764	0.321	0.013	0.421	0.848	0.533	1	0.565	1	1	0	0.609	0.325	0.682	0.07	NA	0.346	0.623	1	0.809	0.351	0.617	0.477	0.635	0.467
sdt	0.243	0.382	0.16	0.484	0.552	0.595	NA	0.295	0.345	0.699	0.374	0.369	0.416	0.447	0.34	0.476	0.461	0.493	0.535	0.717	0.436	0.213	0.372	0	0.398	0.617	0.245	0.311	0.669	0.46	0.897	0.544	0.302	0.175	1	0.549	0.179	0.39	0.572	0.316	0.278	0.681	0.573	0.523	0.464	0.135	0.3	0.721	0.296
nAChRalpha3	0.12	0.353	NA	NA	NA	NA	NA	NA	NA	0.491	NA	NA	NA	NA	0.068	NA	0.152	0.38	NA	0.31	NA	NA	0.08	NA	0.469	NA	0	NA	NA	NA	NA	NA	NA	NA	NA	NA	NA	NA	NA	NA	NA	0.419	NA	NA	NA	0.135	NA	NA	NA
CG10555	0.791	0.341	0.047	0.879	0.27	0.652	NA	0.811	0.534	1	0.589	0.721	1	1	0.617	0.355	0.982	0.801	0.572	0.979	0.693	0.543	0.529	0.094	0.982	1	0.708	0.648	1	0.964	0.244	1	0	0.539	NA	0.324	0.312	1	0.36	0	0	0.195	0.26	NA	0.041	1	0.373	1	0.328
Trf2	0.62	0.557	0.836	0.341	0.437	0.559	0	0.292	0.481	0.568	0.257	0.506	0.458	0.426	0.328	0.463	0.582	0.62	0.507	0.513	0.27	0.468	0.532	0	0.982	0.355	0.922	0.677	0.648	0.377	0.528	0.639	0.449	0.133	0.01	0.451	0.287	0.477	0.279	0.119	0.248	0.801	0.979	0.467	0.246	0.717	0.466	0.618	0.601
Cp38	1	1	1	1	1	1	NA	1	1	1	1	1	1	1	1	1	1	1	1	1	1	1	1	1	1	1	0.453	1	NA	1	1	1	NA	1	NA	1	NA	1	NA	NA	1	1	1	1	1	NA	1	1	1
Trf4-1	0.322	0.352	0.475	0.436	0.608	0.587	0	0.262	0.739	0.367	0.298	0.534	0.514	0.45	0.231	0.432	0.645	0.496	0.547	0.498	0.29	0.259	0.727	0.157	0.932	0.348	0.179	0.381	0.642	0.365	0.674	0.521	0.148	0.578	NA	0.469	0.249	0.606	0.092	0.171	0.564	0.716	0.399	0.508	0.671	0.659	0.517	0.375	0.753
CG12111	NA	NA	NA	NA	0.088	NA	0.556	NA	1	NA	0.689	NA	0.08	NA	0.19	0.068	0.251	NA	NA	0.992	0.815	NA	1	NA	0	NA	NA	0.957	NA	1	NA	0.363	NA	NA	NA	NA	NA	0	NA	NA	NA	NA	NA	NA	NA	NA	1	NA	NA
Crag	0	1	0.147	0.913	0.368	0.533	NA	0.573	0.915	0.906	0.501	0.251	0.652	0.777	0.574	0.795	0.476	0.202	0.604	0.849	0.514	0.055	0.896	0	0.805	0.81	0.326	0.517	0.962	0.532	0.195	0.896	1	0.009	NA	0.38	0.468	0.673	0.689	1	0.68	1	0.897	0.644	1	1	0.448	0.315	0.816
CG12772	NA	NA	NA	1	NA	1	NA	NA	NA	NA	NA	NA	1	NA	NA	NA	NA	1	NA	NA	NA	NA	1	1	NA	NA	NA	NA	NA	NA	NA	NA	NA	NA	NA	NA	NA	NA	NA	NA	NA	0.167	NA	NA	NA	NA	NA	NA	0.181
Lim1	NA	0.162	0.522	0.338	0.024	0.121	NA	NA	0	0.867	0.073	NA	0.06	0.072	0.083	0.271	0.229	0.245	0.173	0.141	0.076	NA	0.16	NA	0.178	NA	NA	0.109	0.128	NA	NA	0.119	0	NA	NA	0.174	NA	0.11	0.008	NA	NA	0.187	NA	NA	NA	0.257	NA	NA	NA
Rbm13	0.25	0.552	1	0.386	1	0.7	NA	1	1	1	1	0.395	1	1	1	0.104	0.759	0.599	0.748	0.999	1	NA	1	0	1	1	1	0.719	0.777	0.764	0.252	1	1	0.053	NA	1	1	1	1	0	1	1	1	1	1	0.207	1	1	1
rdgA	0.254	0.313	0.228	0.192	0.197	0.218	0.805	0.155	0.249	0.438	0.284	0.19	0.261	0.221	0.173	0.175	0.394	0.384	0.223	0.42	0.181	0.348	0.216	0.237	0.575	0.168	0.034	0.285	0.289	0.184	0.404	0.5	0.278	0.413	0.32	0.309	0.315	0.343	0.336	0.373	0.233	0.442	0.297	0.332	0.264	0.607	0.297	0.243	0.311
Nost	0.021	0.388	0.061	0.049	0.082	0.045	0	0.061	0.012	0.233	0.025	0.056	0.041	0.044	0.049	0.043	0.028	0.093	0.047	0.065	0.054	NA	0.132	0	0.057	0.094	0.008	0.213	0.095	0.225	0.329	0.052	0.027	0.59	0.609	0.154	0.113	0.049	0.058	0	0.083	0.14	0.089	0.094	0.075	0.04	0.204	0.133	0.166
Bx42	0	NA	NA	0.347	0.07	0.288	1	0.268	0	NA	0.239	0	0.177	0.315	0.37	0.987	0.15	0.212	0.088	0.325	0.122	0	0.396	NA	0.363	1	NA	0.342	0.664	0.207	0.443	0.289	0	0.075	NA	0	0.325	0.715	0	0	0	0.615	0.182	0.294	0.04	0	0.254	NA	1
His3.3B	0.745	0.536	0.432	0.82	0.773	0.61	0.887	0.585	0.494	0.759	0.555	0.926	0.654	0.674	0.53	0.67	0.759	0.775	0.713	0.768	0.513	0.587	0.774	0.373	0.718	0.639	0.853	0.552	0.705	0.621	0.263	0.691	1	0.13	1	0.751	0.547	0.749	0.181	0.294	0.812	0.821	0.721	0.962	0.828	0.809	0.762	0.895	0.794
mei-P26	0.236	0.264	0.349	0.252	0.257	0.299	0.057	0.183	0.383	0.393	0.16	0.222	0.35	0.221	0.157	0.284	0.412	0.453	0.244	0.451	0.201	0.217	0.256	0.489	0.438	0.238	0.13	0.216	0.418	0.24	0.322	0.524	0.269	0.204	NA	0.344	0.311	0.356	0.628	0.341	0.268	0.684	0.353	0.338	0.44	0.504	0.337	0.453	0.403
t	NA	NA	NA	NA	0	NA	NA	NA	NA	0	0.473	NA	NA	0.838	NA	0.295	NA	NA	1	NA	NA	NA	NA	NA	1	NA	NA	NA	NA	NA	NA	1	NA	NA	1	1	NA	1	0	NA	NA	NA	1	1	NA	0.245	1	1	1
mxc	0.783	0.395	NA	NA	0	NA	NA	NA	0	NA	NA	0	NA	0.283	0.191	0.051	0.737	0	NA	0.406	NA	NA	NA	NA	1	NA	NA	0.211	NA	NA	0.633	0.344	NA	0.448	NA	0.099	1	0.057	NA	0	0	0.065	0.04	NA	0	0	1	0.415	0.522
ric8a	0	0.95	NA	0.024	1	0.903	0	0.508	0.084	NA	0.32	0.457	0.656	0.396	0.245	0	1	0	0.465	0.558	0.373	NA	0.557	0	0.627	0.261	0	0.305	1	NA	0.395	0	0	0.049	NA	0.068	0.193	0.057	0	NA	0	0.021	0.656	1	1	1	0.243	NA	NA
Erk7	NA	NA	NA	NA	NA	NA	1	NA	NA	NA	NA	NA	NA	NA	NA	NA	0.702	NA	NA	NA	NA	NA	NA	NA	NA	NA	NA	NA	NA	NA	NA	NA	NA	NA	1	NA	NA	NA	NA	NA	NA	NA	NA	NA	NA	NA	NA	NA	NA
Aladin	NA	0.685	1	1	0	NA	NA	NA	NA	1	NA	1	NA	NA	0.999	NA	1	1	NA	0.95	0.952	NA	0.946	NA	1	0.44	NA	0.959	NA	NA	0.971	0.992	NA	1	NA	NA	NA	NA	NA	NA	NA	NA	NA	NA	NA	1	NA	0.086	NA
CG32700	NA	0	0	NA	NA	NA	NA	NA	NA	NA	NA	NA	NA	NA	NA	NA	0.326	0.199	NA	0.283	NA	NA	NA	NA	0.284	NA	NA	NA	NA	NA	NA	NA	NA	NA	NA	NA	0.188	NA	NA	NA	0	0.36	NA	NA	NA	0.061	NA	NA	NA
CG42797	0.672	0.89	0.41	0.681	0.822	0.584	0.138	0.682	0.828	0.673	0.832	0.947	0.734	0.731	0.818	0.746	0.729	1	0.572	0.861	NA	0.644	0.689	NA	0.875	1	0.449	0.632	0.516	0.888	0.847	0.757	NA	0.873	0	0.709	0.522	0.773	NA	NA	0.586	0.693	0.573	NA	0.526	0.395	0.842	0.5	NA
Ptpmeg2	0.817	0.271	0.771	0.269	0.682	0.539	0.447	0.449	0.676	0.569	0.31	0.501	0.6	0.446	0.379	0.464	0.643	0.793	0.415	0.717	0.37	0.713	0.434	0.618	0.811	0.538	0.832	0.603	0.428	0.622	0.229	0.743	0.316	0.07	0.212	0.541	0.419	0.405	0.271	0.499	0.423	0.758	0.515	0.488	0.416	0.766	0.676	0.345	0.762
nej	0.349	0.6	0.948	0.424	0.404	0.627	0.5	0.479	0.574	0.551	0.547	0.717	0.746	0.748	0.507	0.716	0.658	0.833	0.558	0.811	0.602	0.871	0.626	0.693	0.831	0.494	0.406	0.604	0.898	0.523	0.727	0.712	1	0.276	0.089	0.835	0.667	0.737	0.974	0.345	0.684	0.935	0.822	0.9	0.553	0.869	0.802	0.673	0.62
Sp1	0.972	0.149	0.778	0.186	0.682	0.043	NA	0.34	0.062	0.158	0.161	0.117	0.14	0.144	0.153	0.088	0.199	0.127	0.198	0.229	0.17	NA	0.383	0	0.31	0.024	0.03	0.17	0.18	0.152	NA	0.26	NA	NA	NA	NA	NA	0.235	0.296	0	0.567	0.568	NA	NA	NA	0.262	0.38	0.324	0.368
CARPB	0.097	NA	1	0	NA	NA	NA	0.028	0.044	1	0.065	NA	0.112	0.228	0.107	NA	0.631	1	NA	0.369	0.073	NA	NA	NA	0.59	NA	1	NA	0.319	NA	NA	0.294	0.017	0.031	NA	0.065	0.185	NA	NA	NA	NA	0.317	0.149	NA	NA	0.182	NA	NA	0.055
CG1889	NA	NA	0	0	0.01	0.284	NA	NA	NA	0	0.181	0.068	0.753	0	0.185	NA	0.963	0.211	0.155	0.248	0.072	NA	1	NA	0.294	0.163	NA	0.222	0.03	0.137	NA	0.12	0	NA	0	0.447	0.201	0.183	0	0	0.453	0.908	0.128	0.295	0	0	0.108	0.21	0.515
Cht6	NA	0.926	NA	NA	NA	NA	NA	NA	NA	NA	0.662	NA	0.316	NA	0.81	NA	NA	NA	NA	NA	NA	NA	NA	NA	NA	NA	0.299	NA	NA	NA	NA	NA	NA	NA	NA	NA	NA	0.198	NA	NA	NA	NA	NA	NA	NA	0.911	NA	NA	NA
Yp2	0.609	0.533	0.869	0.66	0.793	0.691	NA	0.698	0.794	0.457	0.686	0.588	0.827	0.865	0.591	0.872	0.925	0.788	0.909	0.858	0.561	0.127	0.828	1	0.867	0.754	0.571	0.869	0.635	0.664	0.701	0.819	0.269	0.218	0.192	0.503	0.264	0.345	0.498	0.335	0.342	0.391	0.478	0.303	0.273	0.26	0.377	0.303	0.342
CG15309	0.22	0.125	0	0.125	0.133	0.383	0.042	0.204	0.308	0.906	0.218	0.468	0.561	0.24	0.188	0.254	0.434	0.499	0.609	0.298	0.177	0	0.366	1	0.555	0.665	0.642	0.288	NA	0.24	0.347	0.342	0.201	0.202	0.279	0.425	0.294	0.276	0.096	0.588	0.271	0.223	0.332	0.332	0.305	0.185	0.36	0.689	0.328
l(1)G0289	0.586	0.558	1	0.732	1	1	0.5	1	1	0.81	0.622	0.596	1	0.951	0.652	1	0.915	1	1	0.999	0.796	1	0.863	1	0.999	1	0.682	0.811	1	0.914	0.993	0.899	0.78	0.833	0.664	0.787	1	1	0.399	1	1	0.925	1	1	0.81	0.951	0.895	0.432	0.64
Psf3	0.046	0.939	NA	0.08	0.487	NA	NA	0.373	NA	0	0.503	1	1	0.944	0.559	0.068	1	0.41	NA	1	1	NA	0.705	NA	0.7	1	1	0.296	0.66	0.395	0.186	0.008	NA	0.697	NA	1	0.316	NA	NA	NA	1	NA	0.613	NA	NA	1	1	1	NA
nocte	0.055	0.086	0.006	0.097	0.102	0.218	NA	0.077	0.213	0.328	0.099	0.247	0.151	0.149	0.073	0.229	0.352	0.394	0.103	0.355	0.117	0.011	0.198	0	0.364	0.171	0.008	0.242	0.331	0.245	0.157	0.383	0.377	0.078	0	0.083	0.093	0.1	0	0.045	0.18	0.627	0.179	0.15	0.159	0.677	0.227	0.128	0.203
CG1628	1	NA	1	1	1	1	1	1	1	1	0.971	1	1	1	0.999	1	0.983	1	1	0.978	0.998	1	1	NA	0.974	1	1	0.999	NA	1	1	1	1	1	NA	1	NA	1	1	1	NA	1	1	1	1	NA	1	1	1
CG43347	NA	NA	1	NA	NA	NA	0	NA	NA	0.9	NA	NA	NA	NA	NA	NA	0.948	0.931	NA	0.919	NA	NA	NA	NA	0.911	NA	NA	NA	NA	NA	NA	0.8	NA	NA	0	NA	NA	NA	NA	NA	NA	0.684	NA	NA	NA	0.845	NA	NA	NA
stx	0.006	0.001	0	0.003	0	0.027	0	0.014	0	0.137	0.021	0.082	0.031	0.01	0.018	0.009	0.265	0.154	0.061	0.199	0.021	0	0.025	NA	0.216	0.004	0	0.027	0.003	0.016	0.012	0.258	0	0	0	0.012	0.017	0.023	0	0	0.012	0.192	0.011	0.004	0.031	0.08	0.017	0	0.045
BTBD9	NA	0.293	0	0.037	0	0.669	0.051	NA	0.04	0.136	0.061	1	0.121	0.064	0.152	0	0.049	0.02	0.02	0.214	0.069	0.381	0	1	0.319	NA	NA	0.131	NA	0.121	0.017	0	NA	0	NA	0	0.395	NA	NA	NA	0	0.943	0.179	0.01	0.049	0.119	0.237	NA	0.759
FBgn0262735	0.397	0.436	0.336	0.451	0.484	0.488	0.206	0.455	0.523	0.4	0.434	0.568	0.502	0.488	0.445	0.564	0.535	0.423	0.5	0.471	0.442	0.525	0.439	0.726	0.549	0.517	0.448	0.514	0.549	0.44	0.508	0.513	0.37	0.228	0.218	0.538	0.539	0.538	0.488	0.793	0.642	0.475	0.565	0.575	0.51	0.667	0.563	0.429	0.553
CG2186	0.382	0.803	1	1	1	0.985	NA	0.912	0.555	0.684	0.965	1	1	1	0.896	1	1	1	1	0.993	0.779	1	1	NA	0.997	0.981	1	0.998	1	1	0.42	0.969	1	0.004	NA	0.965	0.876	1	0	1	0.916	1	0.996	NA	1	1	1	1	1
CG2157	NA	NA	NA	0	NA	0	NA	NA	NA	0	0.007	0	0.009	0	0.049	0.535	0	0	0	0.016	0	1	0	NA	0	0	NA	0.504	NA	0	NA	0.296	NA	NA	NA	0	0.073	0	0	NA	0	0	0.122	0	0	0	0	0	0
CG1637	0.936	0.472	1	0.669	0.766	0.447	0.982	0.437	0.788	1	0.585	0.79	0.596	0.5	0.661	0.697	0.626	0.587	0.22	0.522	0.571	0.508	0.631	NA	0.418	0.802	0.52	0.657	0.445	0.581	0.544	0.39	0.548	0.564	0.918	0.506	0.475	0.654	0.818	0.675	0.708	0.357	0.62	0.689	0.842	0.24	0.629	0.819	0.661
CG1582	1	1	1	1	1	1	NA	1	1	1	1	1	1	1	1	1	1	1	1	1	1	NA	1	NA	1	1	0	1	1	1	1	1	1	1	NA	1	1	1	NA	NA	1	0.16	NA	1	1	0	1	1	1
CG43901	NA	NA	0	NA	NA	NA	NA	NA	NA	1	NA	NA	NA	NA	NA	NA	1	0.875	NA	0.956	NA	NA	NA	NA	1	NA	NA	NA	NA	NA	NA	0.903	NA	NA	NA	NA	NA	NA	NA	NA	0	0.96	NA	NA	NA	1	NA	NA	NA
CG42339	NA	NA	NA	NA	NA	NA	NA	NA	NA	0.976	NA	NA	NA	NA	NA	NA	0.934	0.95	NA	0.914	NA	NA	NA	NA	0.924	NA	NA	NA	NA	NA	NA	0.68	NA	NA	NA	NA	NA	NA	NA	NA	NA	1	NA	NA	NA	0.245	NA	NA	NA
CG15202	NA	0.064	0	0.202	0.063	1	NA	0.255	0	0.171	0.206	0.082	0.294	0.187	0.139	0	0.213	0.439	0.196	0.253	0.226	NA	0.168	0.253	0.428	0.875	NA	0.199	0.116	0.526	0.142	0.449	0	NA	NA	0.063	0.073	0.112	0	0	0.225	0.142	0.113	0.103	0.281	0.015	0.114	0.053	0.054
Ran	0.878	0.974	0.829	0.894	0.701	1	0.122	0.973	0.991	1	0.801	0.851	0.928	0.834	0.971	0.986	0.986	0.947	0.985	0.973	0.93	0.551	0.973	1	0.98	0.958	1	0.894	0.961	0.929	0.942	0.945	1	0.772	1	1	0.993	0.998	1	1	0.89	1	0.99	0.97	0.921	0.228	0.903	0.897	1
CG44422	NA	NA	0.5	0.087	0.164	0.063	NA	0.141	0.448	0.353	NA	NA	0.225	0.327	NA	0.03	0.272	0.495	NA	0.382	NA	NA	NA	NA	0.327	NA	NA	0.157	NA	0.082	NA	0.275	NA	NA	NA	0.302	NA	NA	0.333	NA	0.008	0.783	NA	NA	0.559	0.439	0.532	NA	NA
GCS1	NA	1	NA	1	0.066	NA	0	NA	1	1	0.489	0	0.118	0	0.309	NA	0.04	0.93	0.21	0.676	NA	NA	0.778	NA	0.235	NA	NA	0.984	NA	NA	0.975	0.039	NA	1	0	NA	NA	0.136	NA	NA	0.126	NA	NA	0.374	0	1	1	NA	0.024
Cyp4g15	NA	NA	NA	0.074	0.437	NA	NA	NA	NA	NA	NA	1	0.876	0	NA	NA	0	0	NA	0.684	NA	NA	0.855	0	0.968	0.945	NA	0.792	NA	NA	NA	0.78	NA	NA	1	1	NA	NA	NA	NA	0.858	1	0.371	1	0.546	1	0.839	NA	NA
nod	0	1	0	1	0	NA	NA	NA	NA	NA	1	0	1	NA	1	NA	1	1	NA	0.998	0.325	0	NA	NA	0.992	NA	0	1	0	NA	1	1	NA	1	NA	NA	1	NA	NA	NA	NA	NA	NA	NA	NA	1	NA	NA	NA
Amun	0.27	0.733	0.061	0.734	0.498	0.403	1	0.503	1	0.973	0.356	0.889	0.513	0.535	0.244	0.48	0.488	0.427	0.643	0.543	0.406	1	0.378	1	0.7	0.798	0.196	0.468	0.77	0.416	0.797	0.752	1	1	0.334	0.443	0.375	0.397	0.085	1	0.068	0.59	0.468	0.742	0.5	0.904	0.557	0.434	0.721
Karl	NA	0.116	NA	0.015	1	1	NA	0.08	NA	NA	NA	1	1	0.707	0.562	1	1	NA	NA	0.289	1	NA	1	NA	0.415	1	NA	NA	NA	1	NA	1	1	1	NA	1	0.304	1	0	1	1	0.315	1	1	NA	0	1	1	0.298
CkIIbeta	0.043	0.107	0.018	0.258	0.351	0.179	0.341	0.314	0.261	0.29	0.282	0.201	0.289	0.315	0.173	0.178	0.313	0.274	0.333	0.301	0.277	0.399	0.321	0.578	0.277	0.267	0.154	0.355	0.37	0.404	0.061	0.295	0.223	0.049	0.876	0.322	0.38	0.379	0.137	0.376	0.428	0.503	0.392	0.355	0.469	0.523	0.309	0.662	0.522
CG1578	0.917	0.548	1	0.402	0.77	0.573	NA	0.434	0.528	0.704	0.448	0.385	0.761	0.552	0.43	0.71	0.749	0.749	0.624	0.679	0.392	0.367	0.561	0.228	0.799	0.487	0	0.456	0.669	0.584	0.797	0.745	0.052	0.236	0	0.605	0.451	0.455	0.75	0.526	0.24	0.761	0.572	0.57	0.257	0.58	0.616	0.736	0.698
rudhira	0.484	0.225	0.051	0.422	0.296	0.214	0.24	0.631	0.364	0.178	0.178	0.144	0.357	0.314	0.226	0.359	0.292	0.197	0.138	0.17	0.167	0.322	0.293	0.701	0.171	0.274	0.057	0.128	0.237	0.196	0.543	0.153	0.173	0.35	0.211	0.164	0.152	0.179	0.091	0.082	0.123	0.146	0.153	0.18	0.092	0.101	0.096	0.122	0.118
Cyp28c1	NA	NA	0	NA	1	NA	NA	NA	NA	NA	NA	NA	1	NA	NA	NA	1	NA	NA	NA	NA	NA	NA	NA	NA	1	NA	NA	0.94	NA	NA	NA	NA	NA	NA	NA	NA	NA	NA	NA	NA	NA	NA	NA	NA	NA	NA	NA	NA
pot	1	NA	NA	1	0.723	NA	NA	NA	1	NA	1	NA	1	1	1	1	NA	NA	1	1	NA	1	NA	1	1	NA	1	1	NA	NA	NA	1	1	NA	0	NA	NA	1	1	1	1	1	1	1	NA	NA	1	1	NA
Sclp	NA	0.896	0.042	0.903	0.458	0.537	0.855	0.206	1	0.361	0.564	0.636	0.477	0.085	0.137	0.226	0.779	0.402	0.213	0.549	0.241	NA	0.548	1	0.457	0.549	0	0.294	0.275	0.345	0.124	0.575	0	0.092	0.874	0.018	0.038	0.046	NA	NA	0.01	0.043	0.094	0.01	0.084	NA	0.038	0.005	0.056
cac	NA	NA	0.642	0.76	NA	NA	NA	NA	0.703	0.772	NA	NA	0.881	NA	NA	0.865	0.889	0.876	0.743	0.856	0.479	NA	NA	0.129	0.88	NA	NA	NA	NA	NA	NA	0.785	NA	NA	NA	NA	0.657	NA	NA	0.667	0.109	0.739	0.542	NA	NA	0.64	NA	NA	NA
Ten-a	0.058	0.085	0.008	0.177	0.288	0.215	NA	0.049	0.136	0.201	0.144	0.206	0.131	0.135	0.098	0.04	0.251	0.203	0.226	0.224	0.105	0	0.098	0.099	0.257	0.103	0.345	0.092	NA	0.143	0.495	0.194	NA	NA	0.037	0.291	0.138	NA	0.072	0.045	NA	0.477	0.238	0.273	0.32	0.526	0.303	NA	0.433
hwt	NA	NA	0.87	NA	NA	NA	NA	NA	0.805	1	NA	NA	NA	NA	NA	NA	1	1	NA	1	NA	NA	NA	NA	1	NA	NA	NA	NA	NA	NA	1	0.268	NA	NA	NA	NA	NA	NA	NA	1	1	1	NA	1	1	NA	NA	NA
FBgn0041203	0.297	0.383	NA	0.996	0.476	0.807	NA	0.576	1	1	0.815	1	0.964	0.808	0.956	1	0.649	0.975	0.937	0.98	0.984	NA	1	NA	0.975	0.623	0.95	0.91	0.834	0.995	0.958	0.976	0.872	1	NA	0.89	0.818	0.887	1	0.5	1	0.521	1	0.932	1	0.798	0.883	1	0.884
CG1463	NA	0.268	NA	0.093	1	0.247	NA	1	NA	NA	0.26	NA	0.014	NA	0.112	0.431	0.091	0.052	0.019	0.383	0.231	0	0.076	NA	0.337	0.365	1	0.997	0.261	0.33	0.12	0.089	NA	0	NA	0.177	0.241	NA	0	NA	0	NA	0.949	NA	NA	NA	NA	NA	NA
Tomosyn	1	0.667	1	1	0.87	0.934	NA	0.979	0.988	0.903	0.964	0.965	0.761	1	0.984	0.762	0.933	0.833	0.7	0.869	0.966	1	0.661	0.615	0.913	0.905	0.089	0.986	1	0.693	0.996	0.946	1	1	1	0.94	1	0.971	1	1	0.952	0.764	0.983	0.746	1	0.929	0.984	0.964	1
Tis11	0.367	0.314	0.374	0.327	0.215	0.469	NA	0.184	0.251	0.471	0.234	0.327	0.553	0.617	0.21	0.394	0.493	0.598	0.503	0.395	0.224	0.301	0.436	0.433	0.408	0.396	0.278	0.249	0.597	0.376	0.503	0.455	0.345	0.254	1	0.361	0.329	0.397	0.333	0.243	0.345	0.464	0.407	0.497	0.179	0.256	0.428	0.358	0.514
Agpat1	1	NA	1	0.85	NA	0.963	NA	NA	1	1	NA	0.385	1	NA	0.974	NA	0.462	0.599	1	0.91	NA	NA	0.885	NA	0.888	0.653	1	0.967	NA	0.75	0.188	0.523	NA	0.039	NA	1	NA	NA	NA	NA	NA	0.763	NA	NA	0.245	1	1	NA	NA
hec	NA	NA	NA	NA	NA	NA	NA	NA	NA	1	NA	NA	NA	NA	NA	NA	NA	0	NA	NA	NA	NA	NA	NA	NA	NA	NA	NA	NA	NA	NA	NA	NA	NA	NA	NA	NA	NA	NA	NA	NA	NA	NA	NA	NA	NA	NA	NA	NA
MFS10	1	0.676	0.119	1	0.232	0.91	NA	0.409	NA	0	0.68	0.881	0.773	0.423	0.999	1	0.876	0.922	0.954	0.782	0.587	0	NA	NA	0.812	0.231	NA	0.948	0.428	0.956	0.978	0.383	1	NA	NA	0.265	0.291	0.4	0	NA	1	0.345	0.797	0.326	1	0	1	1	1
HDAC4	0.185	0.154	0.901	0.132	0.247	0.221	0	0.167	0.145	0.587	0.154	0.313	0.348	0.26	0.16	0.311	0.729	0.726	0.126	0.434	0.193	0.052	0.382	0.103	0.513	0.27	0.192	0.257	0.342	0.276	0.147	0.58	0.026	0.057	0	0.096	0.155	0.164	0	0	0.088	0.572	0.225	0.149	0.138	0.458	0.281	0.134	0.255
Neto	NA	NA	0	NA	NA	NA	NA	NA	1	0.014	NA	NA	NA	NA	NA	NA	0.254	0.437	NA	0.388	NA	NA	NA	NA	0.267	NA	NA	0.267	NA	0.194	NA	0.335	NA	NA	0.071	0.081	NA	NA	NA	NA	0.366	0.245	NA	NA	0.386	0.248	0.284	NA	0.355
CG32633	NA	NA	NA	0.463	NA	NA	NA	0.114	0	1	0.133	0	0.014	0.214	0.124	1	0.036	0.053	0.374	0.095	0.079	NA	0.297	0	0.087	0.007	NA	0.09	NA	0.096	0.259	0.515	NA	NA	NA	NA	NA	NA	NA	NA	NA	NA	NA	NA	NA	NA	NA	NA	NA
CG15760	1	NA	0.045	NA	NA	NA	NA	NA	0.049	0.812	NA	NA	NA	NA	NA	NA	0.917	0.92	NA	0.716	NA	NA	NA	NA	0.85	NA	NA	NA	NA	NA	NA	0.867	NA	NA	NA	NA	NA	NA	NA	NA	NA	0.751	NA	NA	NA	0.276	NA	NA	NA
Nna1	0.165	NA	0.846	0.271	0.292	0.119	0.467	0.348	0	0	0.319	NA	0.345	NA	0.43	0.136	0.478	0.441	0.283	0.331	0.464	0.068	0.043	NA	0.377	0.085	NA	0.253	0.289	0.217	NA	0.175	NA	NA	0.392	0.164	0.503	NA	NA	NA	0.379	0.331	0.414	0.275	0.516	0.089	0.432	0	0.263
rdgB	0.643	0.732	0.654	0.579	0.695	0.662	0.633	0.569	0.813	0.769	0.548	0.612	0.644	0.627	0.51	0.674	0.76	0.785	0.498	0.772	0.58	0.776	0.631	0.794	0.771	0.692	0.289	0.621	0.804	NA	0.546	0.766	0.804	0.32	0	0.755	0.655	0.633	0.418	0.743	0.591	0.766	0.643	NA	0.615	0.75	0.766	0.588	NA
inaE	0.007	0.202	0.112	0.083	0.033	0.05	NA	0.216	0.22	0.57	0.194	0.013	0.172	0.091	0.134	0.16	0.791	0.921	0.08	0.803	0.24	0.004	0.021	0	0.493	0.064	0.044	0.132	0.059	0.104	0.008	0.776	0.015	0	0	0.031	0.061	0.045	0.014	0	0.012	0.857	0.042	0.083	0.046	0.991	0.037	0.007	0.077
jub	1	0.338	NA	0.145	1	1	NA	0.994	0.681	NA	0.997	NA	1	0.961	0.995	1	0.942	1	1	0.994	0.996	1	0.93	NA	0.995	1	NA	0.994	1	0.969	0.996	0.99	NA	1	NA	1	1	1	NA	0	0	1	0.979	NA	NA	1	1	0	1
mamo	0.116	0.116	0.198	0.131	0.167	0.231	0.225	0.104	0.139	0.256	0.127	0.175	0.224	0.163	0.102	0.264	0.181	0.233	0.132	0.224	0.161	0.15	0.132	0.143	0.227	0.201	0.056	0.2	0.307	0.223	0.201	0.222	0.221	0.054	0.47	0.392	0.206	0.193	0.126	0.441	0.32	0.34	0.25	0.3	0.265	0.319	0.325	0.369	0.369
ben	0.284	0.099	0.197	0.208	0.201	0.152	1	0.131	0.158	0.223	0.088	0.089	0.251	0.334	0.071	0.235	0.338	0.442	0.446	0.24	0.116	1	0.217	NA	0.295	0.345	0.182	0.134	0.238	0.173	0.194	0.313	0.045	0.116	0	0.252	0.12	0.305	0.135	0.247	0.189	0.201	0.172	0.266	0.199	0.122	0.141	0.591	0.291
CG42271	NA	NA	NA	0.147	1	0.171	NA	0.597	0.504	0.407	0.34	0.067	0.747	0.234	0.392	0.462	0.318	0.867	0.065	0.321	0.377	NA	0.258	0	0.425	0.115	0.816	0.318	NA	0.353	0.102	0.236	NA	0.846	NA	0.093	0.813	0.466	NA	NA	0.498	1	0.483	NA	0.535	0.397	0.503	0.261	0.314
mud	1	0.962	NA	1	1	NA	0.38	NA	NA	1	NA	0.81	NA	NA	0.969	NA	1	NA	1	0.928	NA	0.139	NA	NA	0.996	NA	NA	0.911	NA	NA	0.993	NA	NA	1	NA	NA	NA	NA	NA	NA	NA	NA	NA	NA	NA	NA	NA	NA	NA
CG1461	NA	NA	1	0.553	1	0.654	NA	NA	NA	NA	0.874	1	0.905	1	0.925	0.176	1	1	0.381	0.999	NA	1	1	1	1	0.57	NA	0.405	NA	1	NA	1	0.499	1	0.514	0.732	1	0.883	1	0.69	0.962	1	1	0.813	1	1	0.889	0.765	1
CG5321	NA	NA	NA	0.09	0	NA	NA	NA	NA	NA	0.025	NA	0.056	NA	NA	NA	0	NA	NA	0.133	0.157	NA	0.015	NA	NA	0.085	0	NA	NA	NA	NA	NA	0	0	NA	NA	NA	0.561	NA	NA	0	1	0.92	0.396	0	NA	NA	NA	0
NetB	NA	0.385	0	NA	NA	NA	NA	NA	NA	0.527	NA	NA	0.465	0.906	NA	NA	0.574	0.647	NA	0.74	NA	NA	NA	NA	NA	NA	NA	0.364	NA	NA	NA	NA	NA	NA	NA	NA	NA	NA	NA	NA	0.151	0.721	NA	NA	NA	NA	0.44	NA	0.321
Ag5r	0.003	0.004	NA	0.029	0.001	0.036	0	0.023	0.068	0.175	0.009	0	0.099	0.124	0.007	0.049	0.067	0.172	0.017	0.059	0.047	0	0.01	0.094	0.051	0.009	0	0.018	0.008	0.01	0.009	0.063	0.013	0	0	0.005	0.013	0.001	0.023	0.019	0.029	0.006	0.002	0.022	0.013	0	0.008	0	0.012
CG14408	0.658	0.906	0.944	0.899	0.981	0.533	NA	0.733	0.436	0.427	0.634	0.648	0.806	0.666	0.687	0.787	0.855	0.621	0.431	0.7	0.791	1	0.863	1	0.787	0.796	0	0.732	0.938	0.859	0.849	0.641	0.557	0.481	NA	0.67	0.582	0.813	NA	0.5	0.651	0.674	0.749	0.839	1	0.81	0.61	0.5	0.687
CG9512	NA	NA	NA	0.313	NA	0.782	NA	0.891	0	1	0.961	1	0.799	0.979	0.753	NA	0.628	1	0.91	0.966	0.888	NA	NA	1	NA	NA	NA	0.887	0.905	0.98	NA	0.88	1	0	1	0.975	0.971	0.983	1	1	0.97	0.987	0.983	0.96	0.954	0.993	0.988	1	0.992
CG14406	NA	NA	NA	1	NA	NA	0.055	0.053	NA	NA	0.066	NA	0	NA	NA	NA	NA	0.075	0	0.143	NA	NA	NA	NA	NA	NA	NA	1	NA	NA	NA	NA	0.133	1	NA	0.525	0.152	0.162	0	NA	0.344	0.035	0.265	0.22	0.014	0	0.12	1	0.252
pdgy	NA	0.243	0.476	0.194	0.185	0.156	1	0.147	0.588	0.133	0.198	0.218	0.279	0.358	0.197	0.089	0.207	0.769	0.521	0.228	0.198	NA	0.137	0.457	0.363	0.348	NA	0.197	0.147	0.202	0.121	0.274	0.025	0	0	0.147	0.145	0.154	0.152	0	0.2	0.138	0.227	0.149	0.133	0	0.166	0.131	0.177
eag	NA	NA	1	NA	NA	NA	NA	NA	0.163	0.431	NA	NA	NA	NA	NA	NA	0.634	0.609	NA	0.656	NA	0	NA	0	0.619	NA	NA	NA	NA	NA	NA	0.579	NA	NA	NA	NA	NA	NA	NA	NA	NA	0.606	NA	NA	NA	0.917	NA	NA	NA
hiw	NA	NA	NA	NA	NA	NA	NA	NA	NA	1	NA	NA	NA	NA	NA	NA	1	1	NA	1	NA	NA	NA	NA	1	NA	0	NA	NA	NA	NA	1	NA	NA	NA	NA	NA	NA	NA	0	NA	1	NA	NA	1	1	NA	NA	NA
be	1	0.993	1	0.959	0.938	0.965	0.032	0.895	1	0.677	0.884	0.926	0.959	0.937	0.94	0.991	0.948	0.821	0.944	0.903	0.897	NA	0.972	1	0.937	0.977	1	0.901	0.822	0.928	0.99	0.951	1	0.576	NA	0.967	0.947	0.935	1	1	0.994	0.86	0.882	0.973	0.956	0.88	0.966	0.959	0.948
CG5877	NA	NA	NA	0.057	NA	NA	1	NA	NA	0	NA	1	NA	NA	NA	NA	0.979	NA	NA	NA	NA	NA	NA	NA	NA	NA	NA	NA	NA	NA	NA	NA	NA	NA	NA	NA	NA	NA	NA	NA	NA	1	NA	NA	NA	1	NA	NA	NA
HDAC6	1	0.969	1	0.954	0.99	0.92	0.262	0.732	0.771	0.992	0.829	1	0.863	0.867	0.927	0.939	0.906	0.924	0.774	0.922	0.837	NA	0.998	NA	0.92	0.779	0.215	0.888	0.993	0.87	0.929	0.985	0.524	1	0.631	0.858	0.863	0.845	NA	1	0.896	0.929	0.848	0.891	0.846	0.725	0.901	0.832	0.91
acj6	NA	NA	0	NA	NA	NA	0.487	NA	NA	NA	NA	NA	NA	NA	NA	NA	0.098	NA	NA	0.106	NA	NA	NA	NA	0.463	0.033	NA	NA	NA	NA	NA	0.112	NA	NA	NA	NA	NA	NA	NA	NA	NA	0.637	NA	NA	NA	NA	NA	NA	NA
CG9164	NA	NA	NA	NA	0.103	NA	NA	NA	0	0	NA	NA	NA	NA	NA	NA	0.037	0.3	NA	0.088	NA	NA	1	0	0.102	NA	NA	NA	NA	NA	NA	0.099	0.77	NA	NA	NA	NA	NA	NA	NA	NA	0.01	NA	NA	NA	0.016	NA	NA	NA
CG8097	0.794	0.34	NA	0.289	1	NA	0.218	1	1	NA	1	NA	1	NA	1	NA	1	1	NA	1	1	NA	0.44	NA	1	1	1	1	NA	1	1	1	NA	1	NA	NA	NA	NA	NA	NA	1	NA	NA	NA	NA	NA	0.285	NA	NA
CG9281	0.963	1	1	1	1	1	1	0.991	1	1	0.994	1	0.996	0.992	0.994	1	1	1	1	0.998	0.986	NA	1	NA	1	1	0.398	0.998	1	0.999	0.994	1	1	1	NA	1	1	1	NA	1	1	1	1	1	1	1	1	1	1
CG8184	1	0.827	1	0.977	1	0.962	NA	0.967	1	1	0.963	1	1	0.984	0.968	0.994	0.986	0.98	0.973	0.969	0.969	1	0.971	1	0.971	1	NA	0.948	0.986	0.983	NA	1	NA	NA	NA	0.924	0.864	0.969	1	1	1	0.905	0.925	NA	1	1	0.956	1	1
Mvd	NA	NA	NA	0.03	0	NA	0	NA	NA	NA	NA	NA	NA	0	NA	NA	0.351	NA	NA	NA	NA	NA	NA	NA	NA	NA	NA	NA	NA	NA	0.243	NA	0	NA	NA	NA	0.345	NA	NA	NA	NA	NA	NA	NA	NA	NA	NA	NA	NA
mRpS30	0	1	NA	0	0.081	0.039	NA	0.294	NA	1	0.952	0.014	1	0	0.301	0.223	1	0.252	0.072	0.889	0.571	0	0.306	NA	0.985	1	NA	0.896	1	0.946	0.833	0.153	NA	1	NA	NA	0.524	1	NA	NA	NA	0	1	0	0	0	0.896	NA	0.034
UBL3	0.589	0.5	0.131	0.598	0.557	0.788	0.971	0.45	0.673	0.718	0.413	0.77	0.733	0.562	0.351	0.62	0.78	0.629	0.615	0.658	0.456	0	0.541	0.198	0.557	0.357	0.573	0.617	0.839	0.706	0.536	0.7	0.915	0.091	0	0.557	0.394	0.355	1	1	0.7	0.288	0.492	0.936	0.114	0.416	0.705	0.34	0.755
mmd	1	NA	0.676	NA	NA	NA	NA	NA	NA	0.724	NA	NA	NA	NA	NA	NA	0.897	0.781	NA	0.747	NA	0	0.394	NA	0.767	NA	NA	NA	NA	NA	NA	0.768	NA	NA	NA	NA	NA	NA	NA	NA	NA	0.918	NA	NA	NA	0.975	NA	NA	NA
CG9170	NA	1	0	NA	NA	NA	NA	NA	NA	0.636	NA	NA	NA	NA	NA	NA	0.95	0.875	NA	0.793	NA	NA	NA	NA	0.871	NA	NA	NA	NA	NA	NA	0.921	NA	NA	NA	NA	NA	NA	NA	NA	0.153	0.453	NA	NA	NA	0.277	NA	NA	NA
eIF5	0.364	0.346	0	0.454	0.433	0.479	0	0.542	0.502	0.339	0.574	0.727	0.568	0.52	0.574	0.47	0.601	0.622	0.448	0.605	0.594	0.923	0.379	0.824	0.574	0.681	0	0.609	0.599	0.534	0.668	0.563	0.731	0.657	0	0.466	0.508	0.52	0.903	0.675	0.37	0.802	0.643	0.645	0.581	0.654	0.497	0.6	0.771
exd	0.979	0.952	1	0.877	0.987	0.897	NA	0.915	0.907	0.871	0.911	0.471	0.888	0.979	0.915	0.934	0.967	0.959	0.972	0.943	0.927	0.685	0.995	0.751	0.895	0.944	0.945	0.845	0.981	0.942	0.523	0.96	0.11	0	NA	0.627	0.821	0.924	1	1	0.186	0.945	0.741	1	1	0.924	0.915	0.54	0.988
Tob	0.126	0.123	0.631	0.152	0.23	0.285	0.051	0.164	0.321	0.404	0.173	0.174	0.253	0.145	0.149	0.145	0.417	0.42	0.302	0.365	0.178	0.182	0.2	0.072	0.45	0.185	0.5	0.246	0.347	0.21	0.124	0.44	0.352	0.046	0.035	0.302	0.133	0.191	0.24	0.023	0.305	0.378	0.252	0.262	0.111	0.288	0.292	0.551	0.299
disco	0	0	NA	NA	NA	0.219	1	NA	0	0	0.13	0	0.13	0.163	0.187	1	0.062	0.044	0	0.217	0.206	NA	0	0	0.227	NA	NA	0.195	0	NA	NA	0	0.338	NA	NA	0.172	NA	NA	0	0	0.269	0	0.295	0.019	NA	0	0.194	1	0.43
Fur2	0.639	0.634	NA	0.935	0.619	0.759	NA	0.595	0.231	0.982	0.709	0.885	0.652	0.849	0.729	0.586	0.584	0.454	0.892	0.599	0.736	0.253	0.681	0	0.739	0.862	0.603	0.688	0.756	0.864	0.91	0.615	1	0.961	NA	0.753	0.778	0.818	0.817	NA	0.896	0.365	0.786	NA	0.529	0.429	0.533	0.737	0.866
TH1	NA	0.059	NA	0	NA	1	NA	NA	NA	1	NA	1	1	1	1	NA	NA	0.166	NA	0.775	NA	0	1	NA	1	1	NA	NA	NA	NA	NA	NA	NA	0.5	NA	0.058	NA	NA	1	NA	NA	NA	1	1	0	NA	NA	NA	1
CDC50	1	0.487	1	0.844	1	0.548	NA	0.653	0.943	1	0.654	1	0.725	0.718	0.613	1	1	0.991	0.933	0.87	0.552	NA	0.786	NA	0.696	0.672	NA	0.731	0.925	0.845	0.89	0.99	1	0.906	0	0.729	0.683	0.738	NA	NA	0.393	0.952	0.844	0.885	0.504	1	0.918	0.947	0.823
eIF4H1	0.27	0.347	1	0.302	0.581	0.381	0	0.352	0.314	0.339	0.343	0.598	0.456	0.432	0.357	0.552	0.491	0.706	0.563	0.497	0.383	0	0.494	0.322	0.557	0.658	0.24	0.559	0.571	0.528	0.415	0.38	0.614	0.385	0	0.451	0.288	0.493	1	1	0.684	0.61	0.581	0.693	0.594	0.584	0.391	0.601	0.244
FBgn0264255	NA	0.206	0.881	NA	NA	NA	NA	NA	0.834	0.839	NA	NA	0.91	NA	NA	NA	0.888	0.887	NA	0.881	NA	NA	NA	1	0.89	NA	NA	NA	NA	NA	NA	0.892	NA	NA	NA	0.739	NA	NA	NA	0.5	NA	0.9	NA	NA	NA	0.912	NA	NA	NA
Arp2	0.008	0.341	0.483	0.408	0.452	0.497	0	0.375	0.487	0.05	0.336	0.351	0.436	0.186	0.338	0.486	0.487	0.246	0.532	0.382	0.41	0.585	0.051	0.266	0.547	0.45	NA	0.344	0.207	0.52	0.41	0.616	NA	0.148	0	0.467	0.675	0.474	1	1	0.697	0.612	0.867	0.533	0.526	0.538	0.7	0.322	0.816
FBgn0030758	0.587	0.364	0.623	0.593	0.363	0.436	0	0.415	0.811	0.737	0.305	0.545	0.59	0.584	0.303	0.676	0.59	0.58	0.412	0.625	0.34	0.503	0.55	0.473	0.659	0.627	0.242	0.469	0.516	0.58	0.385	0.824	0.256	0.346	0.476	0.504	0.433	0.473	0.639	0.475	0.466	0.651	0.541	0.516	0.478	0.697	0.521	0.553	0.525
mthl1	1	0.859	NA	0.39	0.089	0.324	NA	0.74	1	1	0.823	1	1	1	1	0.828	1	0.589	1	1	0.56	0	0.88	0	0.997	0.523	1	0.541	1	0.969	0.784	1	NA	NA	NA	NA	0.463	1	1	0	0.527	0.555	0.702	NA	1	NA	1	0.982	1
CG32568	NA	0.211	NA	0.117	0.264	NA	0	NA	NA	NA	0.623	1	0.842	1	NA	0.488	NA	NA	NA	NA	0.324	NA	0.779	NA	NA	0.147	NA	NA	NA	NA	NA	NA	NA	NA	0.475	NA	NA	NA	0	NA	NA	NA	0.615	NA	NA	NA	NA	NA	NA
CG4768	0.507	0.49	0.007	0.472	0.095	0.505	NA	0.426	0.5	0.508	0.51	0.504	0.512	0.576	0.497	0.437	0.354	0.501	0.595	0.517	0.449	0.299	0.436	0.5	0.456	0.527	0.249	0.517	0.551	0.518	0.427	0.522	0.258	0.055	NA	0.425	0.238	0.301	0.5	0	0.319	0.508	0.281	0.533	0.276	0.5	0.433	0.275	0.234
CG9132	0.573	0	1	0.823	0	0.102	NA	0.644	0	0.135	0.453	0.536	0.615	0.267	0.354	0.938	0.964	0.803	0	0.779	0.267	0	0.776	0.04	0.704	0.235	0.138	0.342	0.753	0.585	0.2	0.697	NA	0.326	NA	0.46	0.844	0.554	1	NA	0.436	0.891	0.861	0.486	NA	1	0.735	0.366	NA
CG13004	1	1	1	0.995	1	1	0.416	1	1	1	0.997	1	1	1	1	1	1	1	1	0.999	0.999	1	1	1	0.998	1	1	0.998	1	1	1	1	1	1	1	0.999	0.996	1	1	1	1	1	1	1	1	1	1	1	1
wus	1	NA	NA	NA	NA	NA	NA	NA	NA	NA	NA	0	NA	NA	NA	NA	NA	NA	NA	NA	NA	0	NA	NA	NA	NA	NA	NA	NA	NA	0.293	NA	NA	0.043	NA	NA	NA	NA	NA	NA	NA	NA	NA	NA	NA	NA	NA	NA	NA
wcy	0.395	0.076	1	0.378	0.382	0.378	NA	0.347	0.665	0.786	0.296	0.741	0.472	0.574	0.332	0.358	0.361	0.387	0.435	0.441	0.346	0.162	0.367	0.935	0.479	0.34	0.06	0.42	0.623	0.307	0.66	0.552	0.835	0.201	1	0.186	0.316	0.457	0	0	0.26	0.44	0.38	0.387	0.137	0.338	0.44	0.049	0.221
CG8915	NA	0	0	NA	NA	NA	0	NA	NA	NA	NA	1	NA	NA	NA	NA	NA	NA	NA	NA	NA	NA	NA	NA	NA	NA	NA	NA	NA	NA	NA	NA	NA	NA	NA	NA	NA	NA	NA	0	NA	1	NA	NA	0	NA	NA	NA	NA
CG12991	0	0.193	0.592	0.847	0.084	0.014	NA	0.27	0.988	0.7	0.218	0.023	0.253	0.057	0.234	0.181	0.711	0.605	0.048	0.611	0.218	0	0.104	0.477	0.827	0.345	0.027	0.206	0.435	0.506	NA	0.532	NA	NA	NA	0.415	NA	0.185	0.295	0	0.098	0.754	0.269	0.696	0.187	0.984	0.425	0.456	0.042
X11L	0.062	0.03	1	0.19	0.332	0.731	0	0.503	NA	1	0.482	0.891	0.253	0.566	0.535	0.579	0.862	0.795	0.62	0.734	0.407	1	0.185	NA	0.791	0.53	0	0.44	0.67	0.599	0.266	0.61	0.969	0	NA	0.409	0.389	0.577	0	NA	1	0.574	0.734	NA	0.528	1	0.875	0.902	0.911
RhoGAPp190	1	1	1	1	1	1	NA	1	0.928	1	0.999	1	0.997	1	1	1	1	1	1	1	1	1	1	1	1	0.998	1	1	1	1	0.999	1	1	0.844	0	1	1	1	0.71	0.362	0.754	1	0.997	1	1	1	1	1	1
CG8188	0.089	0.5	NA	0.631	0.5	0.541	0.5	0.58	0.113	0.537	0.529	0.503	0.505	0.513	0.522	0.538	0.583	0.512	0.351	0.552	0.548	0	0.532	1	0.575	0.506	NA	0.551	0.475	0.515	0.491	0.544	0.041	0.5	0.069	0.022	0.216	0.358	0.378	0	0.5	0.56	0.253	0.502	0.5	0.163	0.327	0.02	0.55
Ucp4A	0	0.555	1	0.214	0.463	0.566	0	0.519	0.062	1	0.329	0.463	0.524	0.624	0.243	0.759	0.853	0.744	0.172	0.748	0.388	0	0.783	NA	0.686	0.326	0.133	0.32	0.665	0.559	0.196	0.786	0.369	0.1	0	0.13	0.622	1	0	0	0.368	0.741	0.752	0.797	0.278	0.284	0.391	0	0.479
CG6762	0	NA	NA	0.685	0	0	0	0.07	1	1	0.263	0.459	0.199	0.15	0.233	0.388	1	1	0.519	0.531	0.168	NA	0.06	NA	0.532	0.182	NA	0.541	0.096	0.31	0.656	1	1	0.451	NA	0.447	0.042	0.112	0	NA	0	0.682	0.129	0.135	0	1	0.199	0	0.059
CG6769	NA	0.509	NA	0.866	1	0	NA	0.936	0.661	0.259	0.938	0.866	0.893	1	0.757	0.951	1	0.989	0	0.942	0.804	NA	1	NA	0.934	0.397	NA	0.813	0.74	0.919	0.39	0.714	1	0.034	NA	0.101	1	1	NA	0	0	1	0.587	0.172	0.121	1	0.564	1	0.206
FBgn0027605	NA	0.098	0	0.116	0	1	NA	0.281	1	1	0.167	0	0.036	0.078	0.21	0.032	0.313	0.289	0.257	0.28	0.135	1	0.015	NA	0.628	0.058	0.502	0.227	0.359	0.12	0.116	0.399	0	0	1	0	0.113	0.132	0	0	0	0.628	0.347	0.132	1	1	0.209	0	0
Sh	0.303	NA	0.733	0.22	0.491	0.417	NA	0.553	0.371	0.607	NA	0.349	0.612	0.337	0.585	0.38	0.663	0.691	0.438	0.672	0.598	NA	0.53	NA	0.673	0.63	NA	0.424	0.734	0.391	0.658	0.683	0.607	NA	0.571	0.597	0.552	NA	0.856	0.356	0.663	0.664	0.633	0.557	0.584	0.682	0.515	0.307	0.412
ari-1	0.509	0.427	0.895	0.269	0.293	0.475	1	0.282	0.279	0.76	0.327	0.287	0.508	0.318	0.313	0.434	0.526	0.677	0.715	0.461	0.304	0.084	0.336	0.051	0.562	0.603	0.464	0.418	0.541	0.306	0.439	0.366	0.417	0.234	0.914	0.485	0.371	0.392	0.262	0.216	0.718	0.447	0.446	0.592	0.805	0.371	0.408	0.253	0.441
Frq2	NA	1	0.259	1	1	0.946	NA	NA	0.254	0.726	NA	NA	0.982	NA	NA	0.697	0.661	0.792	1	0.8	0.936	NA	NA	1	0.816	1	NA	0.782	1	0.935	NA	1	1	NA	1	0.634	0.82	NA	NA	NA	0.571	0.68	1	0.852	0.887	0.524	0.73	NA	0.589
CG6123	NA	NA	NA	NA	NA	NA	NA	NA	NA	0.011	NA	NA	NA	NA	NA	NA	NA	0.332	NA	0.587	NA	NA	NA	NA	NA	NA	NA	NA	NA	NA	NA	NA	NA	NA	1	NA	NA	NA	NA	NA	NA	1	NA	NA	NA	NA	NA	NA	NA
CG32549	1	0.696	0.702	0.63	0.842	0.836	NA	0.173	0.567	1	0.573	NA	0.722	0.342	0.468	0.471	0.281	0.957	0.576	0.638	0.199	NA	0.73	1	0.615	0.123	0.944	0.086	0.604	0.612	0.588	0.568	0.791	NA	NA	0.148	0.257	0.536	0.469	0	0.349	0.905	0.12	0.41	0.482	0.016	0.367	0.263	0.192
CG15043	0	1	NA	1	0.803	0.607	NA	1	0.078	0.392	0.248	0.1	0.431	0.242	0.232	0.149	0.464	1	0.013	0.348	0.483	0	0.418	0.022	0.45	0.169	0.085	0.199	1	0.489	0.263	0.313	0.273	0.43	NA	NA	NA	NA	0	NA	0	NA	NA	NA	NA	NA	NA	NA	NA
Cyp18a1	0.068	0.431	0.544	0.54	0.254	0.641	NA	0.171	0.331	NA	0.357	0.022	0.53	0.089	0.374	0.474	0.692	0.362	0.019	0.579	0.423	NA	0.859	0.115	0.695	0.298	0.518	0.555	0.529	0.639	NA	0.232	0.866	NA	NA	0.938	0.544	0.465	0.86	0	0.419	0.306	0.545	0.67	1	0	0.382	0.047	0.695
bnb	0.114	0.616	NA	0.669	0.654	0.707	NA	0.044	0.87	NA	0.256	0.782	0.527	0.035	0.21	0.43	0.453	0.612	0.383	0.402	0.085	0	0.632	0.328	0.408	0.617	0.065	0.32	0.209	0.092	0.372	0.381	0.245	1	1	0.72	0.136	0.65	NA	1	0.405	0.703	0.305	0.815	0.567	NA	0.531	0.838	0.307
CG42450	NA	0.005	0.017	NA	0.091	NA	NA	NA	0.279	0.523	NA	0.492	0.177	NA	NA	NA	0.309	0.251	NA	0.376	NA	NA	0.081	NA	0.394	0.184	0	0.279	NA	NA	NA	0.218	NA	NA	NA	NA	NA	NA	NA	NA	NA	0.869	NA	NA	NA	0.743	NA	NA	NA
CG34401	0.17	0.024	0.084	0.031	0.061	0.016	0	0.023	0.077	0.346	0.021	0	0.037	0.076	0.031	0.049	0.452	0.417	0.09	0.419	0.045	0.04	0.024	0	1	0.037	0.004	0.145	0.265	0.121	0.018	0.399	0	0	NA	0.033	0.023	0.05	NA	0.046	0	0.8	0.069	0.034	0.009	0.863	0.191	0.002	0.336
tgy	NA	NA	NA	NA	NA	NA	NA	NA	NA	NA	NA	NA	NA	0	NA	NA	0	NA	NA	NA	NA	NA	0	NA	NA	NA	NA	NA	NA	0.005	NA	0	NA	NA	NA	NA	NA	NA	NA	NA	NA	NA	NA	NA	NA	NA	NA	NA	NA
CG7990	NA	1	1	NA	1	NA	1	NA	1	1	NA	NA	NA	NA	NA	NA	1	0.486	NA	0.954	NA	1	NA	1	0.944	0.702	NA	0.913	NA	NA	NA	1	NA	NA	0	NA	NA	NA	1	NA	NA	0.828	NA	NA	1	1	NA	NA	NA
Vav	0.882	0.552	1	1	1	1	NA	0.386	1	0.97	0.612	1	0.624	0.687	0.651	1	0.601	0.879	1	0.928	0.352	1	0.99	1	0.956	0.987	NA	0.93	1	0.905	0.984	0.989	NA	0.267	NA	0.949	0.256	0.602	1	NA	1	0.889	0.506	NA	0.237	1	0.842	1	0.797
out	1	NA	NA	0.72	NA	1	0	NA	1	NA	0.597	NA	1	0.363	0.571	0.979	0.625	NA	1	0.736	1	NA	1	0.284	1	NA	NA	0.483	NA	NA	1	1	1	0.387	1	NA	NA	0.815	1	0	0.849	1	0.712	1	0.477	0	1	1	0.933
CoRest	0.556	0.691	0.584	0.798	0.962	0.571	NA	0.764	0.726	0.612	0.696	0.876	0.709	0.681	0.746	0.85	0.979	0.869	0.805	0.733	0.77	0.682	0.724	0.408	0.693	0.973	0.362	0.724	0.91	0.73	0.59	0.832	NA	0.246	1	0.433	0.914	0.805	NA	NA	0.487	0.445	0.68	0.528	0.56	1	0.708	NA	0.604
CG32532	NA	NA	NA	NA	NA	NA	NA	NA	NA	NA	NA	NA	NA	NA	NA	NA	NA	NA	NA	NA	NA	NA	NA	NA	NA	NA	NA	NA	NA	NA	NA	NA	NA	NA	NA	NA	NA	NA	NA	NA	NA	NA	NA	NA	NA	NA	NA	NA	NA
CG14207	0.395	0.555	0.24	0.45	0.351	0.24	0.028	0.182	0.118	0.181	0.166	0.3	0.27	0.285	0.135	0.253	0.592	0.584	0.392	0.349	0.145	0.053	0.381	0.207	0.479	0.186	0.311	0.348	0.172	0.328	0.282	0.607	0.133	0.13	0.073	0.285	0.245	0.16	0.159	0.039	0.254	0.369	0.133	0.172	0.119	0.547	0.24	0.116	0.288
MKP-4	0.218	NA	NA	1	NA	NA	NA	NA	NA	1	0.982	0.046	NA	NA	NA	NA	1	NA	1	0.999	NA	NA	1	NA	1	1	NA	0.992	NA	NA	0.999	0.968	NA	1	NA	1	NA	NA	NA	NA	NA	0.039	NA	NA	1	1	NA	0.786	NA
COX6B	0.836	0.905	1	0.882	0.698	0.866	0.035	0.915	0.357	1	0.959	0.802	0.729	0.744	0.922	0.867	0.724	0.98	0.714	0.972	0.906	0.843	0.66	0.189	0.887	0.607	0.788	0.957	0.419	0.869	0.489	0.72	0.283	0.252	0.317	0.302	0.408	0.505	0.301	0.376	0.304	0.375	0.476	0.367	0.314	0.354	0.379	0.298	0.522
Rpp20	1	1	0.929	1	1	0.99	NA	0.675	0.276	NA	0.587	0.051	1	0.651	0.691	NA	1	0.666	1	0.871	0.597	NA	0.974	NA	0.967	0.203	1	0.635	0.838	0.829	0.903	0.989	0	0.59	1	1	0.799	0.936	0	NA	1	1	0.98	0.831	0.736	NA	1	1	1
CG33932	1	1	0.929	1	1	0.99	NA	0.675	0.276	NA	0.587	0.051	1	0.651	0.691	NA	1	0.666	1	0.871	0.597	NA	0.974	NA	0.967	0.203	1	0.635	0.838	0.829	0.903	0.989	0	0.59	1	1	0.799	0.936	0	NA	1	1	0.98	0.831	0.736	NA	1	1	1
zld	0	0.018	NA	0.004	NA	NA	NA	NA	0	0	NA	0	0.142	0	NA	NA	0.161	0.364	NA	0.592	NA	0	NA	NA	NA	0	0	NA	NA	NA	0.008	0.099	NA	0	NA	NA	NA	NA	NA	NA	NA	0.907	NA	NA	NA	NA	NA	NA	NA
Hers	0.615	0.658	0.579	0.156	0.128	0.351	NA	0.372	0.218	0.482	0.237	0.265	0.289	0.374	0.241	0.246	0.161	0.188	0.133	0.247	0.359	0	0.32	0.121	0.375	0.476	0.708	0.182	0.323	0.27	NA	0.397	0.148	0.155	0.606	0.298	0.262	0.339	0.315	0.32	0.201	0.168	0.258	0.361	0.121	0.191	0.248	0.205	0.234
Nep3	NA	0	NA	0.729	0.862	NA	0	NA	0.919	0.425	NA	0.639	NA	NA	NA	0.227	0.747	0.861	NA	0.918	NA	NA	0.645	NA	0.866	0.865	0.141	NA	NA	NA	NA	0.841	NA	NA	NA	NA	NA	NA	NA	1	NA	0.601	NA	NA	0.923	1	NA	NA	NA
Sdic1	NA	NA	NA	NA	NA	NA	1	NA	NA	NA	NA	NA	NA	NA	NA	NA	NA	NA	NA	NA	NA	NA	1	NA	NA	NA	NA	NA	NA	NA	NA	NA	NA	NA	1	NA	NA	NA	NA	NA	NA	NA	NA	NA	NA	NA	NA	NA	NA
sw	0	1	0	0.207	0	0.245	NA	0.141	0	0.221	0.054	0.355	0.282	0.441	0.138	0.217	0.207	0.033	0.018	0.069	0.157	0.137	0.177	NA	0.025	0	0	0.115	NA	0.052	NA	0.049	NA	0	NA	0	0.06	0.013	NA	NA	0	0.123	0.187	NA	0.024	0	0.202	0	1
CG32506	0.241	0.243	0	0	NA	NA	NA	NA	0.32	0.244	NA	NA	NA	NA	0.153	NA	0.206	0.274	NA	0.241	NA	0	NA	NA	0.364	NA	NA	NA	NA	NA	NA	0.189	NA	NA	NA	NA	NA	NA	NA	NA	NA	0.267	NA	NA	0.297	0.489	NA	NA	NA
shakB	NA	NA	0.435	NA	NA	NA	NA	NA	0.305	0.467	NA	NA	NA	NA	NA	NA	0.852	0.816	0.866	0.843	NA	1	NA	NA	0.788	0.246	NA	0.501	NA	NA	NA	0.941	NA	NA	NA	0.575	0.301	NA	0	0.333	0.281	0.425	0.498	0.244	0.69	0.38	0.34	0.033	0.237
bves	0	0.324	0.099	0.814	0.814	0.56	1	0.433	0.305	0.494	0.326	0.55	0.224	0.564	0.305	0.458	0.552	0.684	0.439	0.581	0.492	0	0.535	0.111	0.565	0.517	0	0.487	0.428	0.43	0.124	0.658	0.212	0	0.454	0.44	0.501	0.218	0	NA	0.387	0.423	0.359	0.196	0.238	0.5	0.582	0.218	0.332
CG1503	NA	NA	NA	NA	NA	NA	NA	NA	NA	NA	NA	NA	NA	NA	NA	NA	NA	NA	NA	NA	NA	NA	0	NA	NA	NA	NA	NA	0.136	NA	NA	0	NA	NA	0	NA	NA	NA	NA	NA	NA	0	NA	NA	NA	NA	NA	NA	NA
CG34120	1	1	1	1	1	0.994	0.567	1	1	1	0.954	1	0.996	0.935	0.971	0.962	0.997	0.963	0.907	0.982	0.956	NA	0.956	1	0.981	1	0.678	0.945	1	0.966	NA	0.963	0.625	NA	1	0.996	1	0.966	0.839	1	1	0.984	0.97	0.988	1	1	0.99	0.987	0.935
mst	0.058	0.11	NA	0.108	0.116	0.721	NA	0.049	NA	NA	0.098	NA	0.213	NA	0.113	NA	1	0	0.277	0.508	0.151	NA	0.079	0	0.223	0	0.501	0.121	0.062	0.12	0.212	NA	NA	0	NA	NA	NA	NA	NA	NA	NA	1	NA	NA	NA	NA	NA	NA	NA
DIP-beta	NA	NA	NA	NA	NA	NA	NA	NA	NA	0.449	NA	NA	NA	NA	NA	NA	NA	0.649	NA	0.511	NA	NA	NA	NA	0.495	NA	NA	NA	NA	NA	NA	NA	NA	NA	NA	NA	NA	NA	NA	NA	NA	0.652	NA	NA	NA	0.951	NA	NA	NA
DIP1	0.977	0.984	1	0.909	1	0.946	0	0.967	0.973	0.997	0.914	0.905	0.971	0.945	0.981	0.983	0.977	0.987	0.96	0.982	0.797	1	0.963	1	0.974	0.956	1	0.942	0.963	0.958	1	0.975	1	1	NA	0.893	0.902	0.959	1	0.94	0.887	0.983	0.955	0.89	0.978	0.939	0.908	1	0.928
CG14621	NA	1	1	0.587	0.336	0.78	NA	1	1	0.215	0.944	1	0.953	1	0.882	1	0.994	0.736	0.978	0.831	0.926	0	1	0	0.772	1	NA	0.359	0.925	0.974	0.992	0.917	NA	1	1	0.969	0.882	0.891	NA	0.043	1	0.431	0.984	NA	NA	NA	0.921	0.519	1
CG14615	NA	NA	NA	1	0.07	1	0	0.941	NA	NA	NA	1	1	NA	NA	NA	NA	NA	1	NA	0.79	NA	NA	NA	NA	NA	NA	0.892	NA	NA	1	0.2	0.103	NA	0	1	0.928	1	NA	1	1	1	1	0.994	1	1	1	1	1
CG14613	1	0.169	0.096	NA	0.091	0.119	NA	0.043	0.133	NA	0.312	0.548	0.21	0.417	0.361	0.124	0.407	0.182	NA	0.337	0.279	NA	0.754	NA	0.476	0.522	0.66	0.25	NA	0.451	0.433	0.328	0.123	0.374	NA	0.337	0.323	NA	NA	NA	0.432	0.038	0.398	0.316	0.046	0.478	0.327	0.685	0.759
l(1)G0196	0.645	0.675	0.852	0.535	0.639	0.526	0.354	0.539	0.55	0.63	0.568	0.53	0.553	0.552	0.635	0.566	0.663	0.711	0.595	0.69	0.547	0.75	0.552	0.528	0.674	0.641	0.692	0.645	0.621	0.561	0.551	0.613	0.442	0.516	NA	0.578	0.578	0.537	0.649	0.603	0.567	0.728	0.527	0.606	0.593	0.656	0.659	0.63	0.553
S6kII	0	0.327	0	0.231	0.08	NA	NA	0.173	0.259	NA	0.286	0.422	0.392	0.231	0.187	0.01	0.55	0.547	0.483	0.336	0.263	NA	0.642	NA	0.352	0.683	0	0.32	0.567	0.367	NA	0.288	NA	0	NA	0.256	0.128	NA	0.109	1	0.142	0.903	NA	NA	NA	0.147	0.451	NA	NA
CG17167	NA	NA	NA	NA	NA	NA	NA	NA	NA	NA	0.99	NA	1	NA	NA	NA	NA	NA	NA	NA	NA	NA	NA	NA	NA	1	NA	NA	NA	NA	NA	NA	NA	NA	NA	NA	NA	1	NA	NA	NA	NA	NA	NA	1	NA	NA	NA	NA
CG17159	NA	NA	NA	NA	NA	NA	NA	NA	NA	NA	NA	NA	NA	NA	NA	NA	NA	1	NA	1	NA	NA	NA	NA	1	NA	0	NA	NA	NA	NA	NA	NA	NA	NA	NA	NA	NA	NA	NA	0.444	NA	NA	NA	NA	NA	NA	NA	NA
CG17162	0.178	0.35	0.042	0.233	0.427	0.249	NA	0.229	0.105	0.178	0.276	0.814	0.129	0.35	0.081	0.189	0.544	0.793	0.121	0.445	0.417	0.876	0.26	NA	0.211	0.2	0	0.462	0.485	0	0.175	0.768	0.093	0.13	NA	0.191	0.138	0.226	0	0.106	0	0.418	0.071	0.281	0.376	0.292	0.305	0	0.186
[truncated: 292 more columns]
