# Supplementary material for: Diverse cell-specific patterns of alternative polyadenylation in Drosophila
Source: Nat Commun. 2022 Sep 13;13:5372. doi: 10.1038/s41467-022-32305-0 (PMC9470587; doi:10.1038/s41467-022-32305-0)
Supplement: Supplementary file 4 — Supplementary Data 2 [file 41467_2022_32305_MOESM4_ESM.xlsx]

## Sheet: Sheet1
Cluster_name	Cell_numbers	tissue
adult_fat_body	1267	bodywall
adult_glial_cell	201	bodywall
adult_oenocyte	1389	bodywall
adult_peripheral_nervous_system	175	bodywall
adult_salivary_gland	24	bodywall
adult_tracheal_cell	384	bodywall
adult_ventral_nervous_system	543	bodywall
epidermal_cell_of_the_abdominal_posterior_compartment	68	bodywall
epidermal_cell_that_specialized_in_antimicrobial_response	1043	bodywall
epithelial_cell	2765	bodywall
hemocyte	558	bodywall
indirect_flight_muscle	1754	bodywall
midgut	80	bodywall
muscle_cell	4554	bodywall
ovary_cell	49	bodywall
tendon_cell	241	bodywall
testis	31	bodywall
unannotated	1425	bodywall
adult_alary_muscle	228	fatbody
adult_fat_body	16950	fatbody
adult_neuron	229	fatbody
adult_oenocyte	421	fatbody
epithelial_cell	923	fatbody
female_reproductive_system	374	fatbody
hemocyte	3646	fatbody
male_accessory_gland	56	fatbody
male_germline_differentiating_cell	149	fatbody
muscle_cell	426	fatbody
sensory_neuron	58	fatbody
testis	69	fatbody
unannotated	3397	fatbody
adult_antenna_glial_cell	2303	antenna
adult_olfactory_receptor_neuron_acid-sensing__Ir64a	106	antenna
adult_olfactory_receptor_neuron_acid-sensing__Ir75a_b_c__Ir64a	411	antenna
adult_olfactory_receptor_neuron_Gr21a_63a	445	antenna
adult_olfactory_receptor_neuron_Ir56a+__Orco-	239	antenna
adult_olfactory_receptor_neuron_Ir75d	627	antenna
adult_olfactory_receptor_neuron_Ir84a__Ir31a__Ir76a__Ir76b__Ir8a__Or35a	300	antenna
adult_olfactory_receptor_neuron_Or13a	66	antenna
adult_olfactory_receptor_neuron_Or22a__Or42b__Or59b	669	antenna
adult_olfactory_receptor_neuron_Or47a__Or56a_and_likely_other_ORN_types	594	antenna
adult_olfactory_receptor_neuron_Or47b	437	antenna
adult_olfactory_receptor_neuron_Or65	373	antenna
adult_olfactory_receptor_neuron_Or67a_and_likely_other_unknown_ORN_types	1322	antenna
adult_olfactory_receptor_neuron_Or67d	757	antenna
adult_olfactory_receptor_neuron_Or85a__Or43b	161	antenna
adult_olfactory_receptor_neuron_Or88a	539	antenna
adult_olfactory_receptor_neuron_Or92a	295	antenna
adult_olfactory_receptor_neuron_unknown_type__Orco-	204	antenna
arista_and_sacculus_thermosensory_and_hygrosensory_neuron_Ir21a__Ir40a__Gr28b	2	antenna
epithelial_cell	8020	antenna
hemocyte	67	antenna
Johnston_organ_neuron	3811	antenna
muscle_cell	409	antenna
olfactory_receptor_neuron__coeloconics	393	antenna
sacculus_arista_neuron	455	antenna
unannotated	14249	antenna
adult_fat_body	3169	body
adult_glial_cell	1259	body
adult_hindgut	348	body
adult_oenocyte	1202	body
adult_peripheral_nervous_system	2588	body
adult_reticular_neuropil_associated_glial_cell	278	body
adult_tracheal_cell	1511	body
adult_ventral_nervous_system	9768	body
artefact	332	body
cell_body_glial_cell	775	body
CNS_surface_associated_glial_cell	71	body
enteroendocrine_cell	156	body
eo_support_cell	573	body
epithelial_cell	17180	body
escort_cell	311	body
female_reproductive_system	709	body
follicle_cell	7813	body
follicle_cell_St._9+	39	body
germline_cell	1720	body
gustatory_receptor_neuron	11	body
hemocyte	680	body
indirect_flight_muscle	6861	body
leg_muscle_motor_neuron	332	body
leg_taste_bristle_chemosensory_neuron	599	body
male_accessory_gland	338	body
multidendritic_neuron	83	body
muscle_cell	28605	body
perineurial_glial_sheath	684	body
polar_follicle_cell	30	body
prefollicle_cell_stalk_follicle_cell	107	body
scolopidial_neuron	649	body
spermatocyte	30	body
subperineurial_glial_cell	382	body
unannotated	7733	body
adult_differentiating_enterocyte	285	gut
adult_fat_body	13	gut
adult_Malpighian_tubule	37	gut
adult_midgut_enterocyte	271	gut
adult_midgut-hindgut_hybrid_zone	276	gut
adult_pylorus	181	gut
antimicrobial_peptide-producing_cell	292	gut
cardia_(1)	1076	gut
cardia_(2)	298	gut
copper_cell	90	gut
crop	4565	gut
enteroblast	202	gut
enterocyte_of_anterior_adult_midgut_epithelium	745	gut
enterocyte_of_posterior_adult_midgut_epithelium	551	gut
enterocyte-like	985	gut
enteroendocrine_cell	96	gut
intestinal_stem_cell	282	gut
male_accessory_gland	56	gut
midgut_large_flat_cell	254	gut
muscle_cell	95	gut
unannotated	680	gut
visceral_muscle_of_the_crop	197	gut
visceral_muscle_of_the_midgut	261	gut
adult_abdominal_pericardial_cell	636	heart
adult_fat_body	830	heart
adult_heart_ventral_longitudinal_muscle	599	heart
adult_Malpighian_tubule	35	heart
adult_oenocyte	1083	heart
adult_ostium	56	heart
adult_peripheral_neuron_of_the_heart	309	heart
adult_salivary_gland	43	heart
adult_tracheal_cell	155	heart
cardiomyocyte__working_adult_heart_muscle_(non-ostia)	298	heart
crystal_cell	162	heart
epithelial_cell	1944	heart
hemocyte	887	heart
indirect_flight_muscle	121	heart
muscle_cell	79	heart
unannotated	3449	heart
adult_tracheal_cell	97	leg
epithelial_cell	4894	leg
gustatory_receptor_neuron	159	leg
hemocyte	221	leg
mechanosensory_neuron	1026	leg
mechanosensory_neuron_of_leg_chordotonal_organ	211	leg
muscle_cell	5891	leg
peripheral_glial_cell	450	leg
sensory_neuron	117	leg
unannotated	1131	leg
adult_fat_body	59	malpighian_tube
adult_hindgut	38	malpighian_tube
adult_hindgut*	28	malpighian_tube
adult_Malpighian_tubule_bar-shaped_cell_of_initial_segment	342	malpighian_tube
adult_Malpighian_tubule_principal_cell	2176	malpighian_tube
adult_Malpighian_tubule_principal_cell_of_initial_segment	1423	malpighian_tube
adult_Malpighian_tubule_principal_cell_of_lower_segment	2716	malpighian_tube
adult_Malpighian_tubule_principal_cell_of_lower_ureter	290	malpighian_tube
adult_Malpighian_tubule_stellate_cell_of_main_segment	1613	malpighian_tube
adult_midgut*	64	malpighian_tube
adult_oenocyte	20	malpighian_tube
adult_renal_stem_cell	2271	malpighian_tube
adult_salivary_gland	876	malpighian_tube
adult_tracheal_cell	104	malpighian_tube
artefact	501	malpighian_tube
posterior_midgut*	77	malpighian_tube
principal_cell*	633	malpighian_tube
unannotated	516	malpighian_tube
visceral_muscle	27	malpighian_tube
adult_alary_muscle	602	oenocyte
adult_enterocyte	100	oenocyte
adult_fat_body	2621	oenocyte
adult_heart	20	oenocyte
adult_neuron	138	oenocyte
adult_oenocyte	3749	oenocyte
adult_tracheal_cell	207	oenocyte
ejaculatory_bulb	108	oenocyte
epithelial_cell	758	oenocyte
hemocyte	165	oenocyte
muscle_cell	2284	oenocyte
ovary_cell	1028	oenocyte
unannotated	2630	oenocyte
adult_fat_body	61	trachea
adult_neuron	462	trachea
adult_tracheal_cell	9508	trachea
btl-GAL4_positive_female_cell__cluster_1__likely_to_be_ovary_cell	4598	trachea
btl-GAL4_positive_female_cell__cluster_2__likely_to_be_ovary_cell	2250	trachea
btl-GAL4_positive_female_cell__cluster_3__likely_to_be_ovary_cell	139	trachea
btl-GAL4_positive_female_cell__likely_to_be_ovary_cell__sim+	2341	trachea
btl-GAL4_positive_female_cell__likely_to_be_ovary_cell__sim+__H15+	1009	trachea
eye_photoreceptor_cell	40	trachea
muscle_cell	218	trachea
unannotated	6280	trachea
adult_fat_body	346	haltere
adult_glial_cell	164	haltere
epithelial_cell	3511	haltere
hemocyte	292	haltere
mechanosensory_neuron_of_haltere	716	haltere
muscle_cell	39	haltere
neuron_of_haltere	213	haltere
unannotated	1246	haltere
adult_brain_cell_body_glial_cell	67	head
adult_brain_perineurial_glial_cell	1640	head
adult_fat_body	103	head
adult_lamina_epithelial_marginal_glial_cell	984	head
adult_olfactory_receptor_neuron_Gr21a_63a	6	head
adult_optic_chiasma_glial_cell	322	head
adult_reticular_neuropil_associated_glial_cell	954	head
alpha_beta_Kenyon_cell	525	head
alpha'_beta'_Kenyon_cell	431	head
antennal_lobe_projection_neuron	23	head
antennal_trichoid_sensillum_at4	7	head
artefact	216	head
auditory_sensory_neuron	706	head
centrifugal_neuron_C2	506	head
centrifugal_neuron_C3	617	head
columnar_neuron_T1	1618	head
cone_cell	5397	head
distal_medullary_amacrine_neuron_Dm10	284	head
distal_medullary_amacrine_neuron_Dm11	4	head
distal_medullary_amacrine_neuron_Dm12	96	head
distal_medullary_amacrine_neuron_Dm3	305	head
distal_medullary_amacrine_neuron_Dm8	330	head
distal_medullary_amacrine_neuron_Dm9	228	head
dopaminergic_neuron	25	head
dopaminergic_PAM_neuron	288	head
dorsal_rim_area	2	head
ensheathing_glial_cell	1855	head
epithelial_cell	4804	head
gamma_Kenyon_cell	1139	head
hemocyte	352	head
Johnston_organ_neuron	541	head
Kenyon_cell	116	head
lamina_intrinsic_amacrine_neuron_Lai	368	head
lamina_monopolar_neuron_L1	906	head
lamina_monopolar_neuron_L2	1238	head
lamina_monopolar_neuron_L3	1047	head
lamina_monopolar_neuron_L4	660	head
lamina_monopolar_neuron_L5	535	head
lamina_wide-field_1_neuron	181	head
lamina_wide-field_2_neuron	215	head
lobula_columnar_neuron_LC10	182	head
lobula_columnar_neuron_LC12	69	head
lobula_columnar_neuron_LC17	341	head
medullary_intrinsic_neuron_Mi1	1001	head
medullary_intrinsic_neuron_Mi15	282	head
medullary_intrinsic_neuron_Mi4	641	head
medullary_intrinsic_neuron_Mi9	251	head
ocellus_retinula_cell	61	head
octopaminergic_tyraminergic_neuron	120	head
olfactory_receptor_neuron	1364	head
optic-lobe-associated_cortex_glial_cell	570	head
outer_photoreceptor_cell	6010	head
pericerebral_adult_fat_mass	198	head
perineurial_glial_sheath	6	head
photoreceptor_cell_R7	487	head
photoreceptor_cell_R8	1473	head
photoreceptor-like	117	head
pigment_cell	1364	head
Poxn_neuron	102	head
proximal_medullary_amacrine_neuron_Pm2	90	head
proximal_medullary_amacrine_neuron_Pm4	71	head
skeletal_muscle_of_head	1579	head
subperineurial_glial_cell	279	head
T_neuron_T2	604	head
T_neuron_T2a	622	head
T_neuron_T3	617	head
T_neuron_T4_T5	376	head
T_neuron_T4_T5a-b	1525	head
T_neuron_T4_T5c-d	734	head
transmedullary_neuron_Tm1	957	head
transmedullary_neuron_Tm2	731	head
transmedullary_neuron_Tm20	277	head
transmedullary_neuron_Tm29	115	head
transmedullary_neuron_Tm3a	615	head
transmedullary_neuron_Tm4	569	head
transmedullary_neuron_Tm5c	169	head
transmedullary_neuron_Tm9	274	head
transmedullary_Y_neuron_TmY14	153	head
transmedullary_Y_neuron_TmY4	135	head
transmedullary_Y_neuron_TmY5a	459	head
transmedullary_Y_neuron_TmY8	390	head
unannotated	44906	head
16-cell_germline_cyst_in_germarium_region_2a_and_2b	628	ovary
adult_tracheal_cell	95	ovary
artefact	7918	ovary
central_main_body_follicle_cell_ca._St._6-8	2324	ovary
choriogenic_main_body_follicle_cell_and_corpus_luteum	1444	ovary
choriogenic_main_body_follicle_cell_St._12	476	ovary
choriogenic_main_body_follicle_cell_St._14	277	ovary
dorsal_appendage_forming_follicle_cell	199	ovary
escort_cell	241	ovary
follicle_stem_cell_and_prefollicle_cell	339	ovary
germ_cell_stage_4_and_later	420	ovary
germline_cell__unknown_stage	150	ovary
main_body_follicle_cell_ca._until_St._5	2799	ovary
ovarian_sheath_muscle	315	ovary
oviduct	580	ovary
polar_follicle_cell	75	ovary
post-mitotic_endocycling_nurse_cell	396	ovary
post-mitotic_germ_cell_early_16-cell_cyst	330	ovary
posterior_terminal_follicle_cell_ca._St._5-8	377	ovary
stalk_follicle_cell	173	ovary
stretch_follicle_cell	587	ovary
unannotated	8825	ovary
young_germ_cell	2433	ovary
adult_esophagus	473	proboscis
adult_fat_body	293	proboscis
adult_peripheral_nervous_system	2637	proboscis
adult_tracheal_cell	305	proboscis
bitter-sensitive_labellar_taste_bristle	151	proboscis
epithelial_cell	13315	proboscis
gustatory_receptor_neuron_of_the_labellum	365	proboscis
hemocyte	169	proboscis
labral_sense_organ_mechanosensory_neuron	399	proboscis
maxillary_palp_olfactory_receptor_neuron	742	proboscis
maxillary_palpus	660	proboscis
muscle_cell	4367	proboscis
peripheral_glial_cell	635	proboscis
photoreceptor	489	proboscis
tormogen_cell	472	proboscis
unannotated	829	proboscis
adult_fat_body	109	testis
adult_tracheal_cell	619	testis
cyst_cell_branch_a	299	testis
cyst_cell_branch_b	311	testis
cyst_cell_intermediate	1797	testis
cyst_stem_cell	344	testis
early_cyst_cell_1	657	testis
early_cyst_cell_2	353	testis
early_elongation_stage_spermatid	6681	testis
early-mid_elongation-stage_spermatid	945	testis
head_cyst_cell	1365	testis
hemocyte	800	testis
late_cyst_cell_branch_a	156	testis
late_cyst_cell_branch_b	316	testis
late_primary_spermatocyte	301	testis
male_gonad_associated_epithelium	11063	testis
mid-late_elongation-stage_spermatid	2228	testis
mid-late_proliferating_spermatogonia	401	testis
muscle_cell	3513	testis
pigment_cell	475	testis
secretory_cell_of_the_male_reproductive_tract	117	testis
spermatid	643	testis
spermatocyte	3677	testis
spermatocyte_0	988	testis
spermatocyte_1	582	testis
spermatocyte_2	541	testis
spermatocyte_3	340	testis
spermatocyte_4	146	testis
spermatocyte_5	181	testis
spermatocyte_6	202	testis
spermatocyte_7a	593	testis
spermatocyte_cyst_cell_branch_a	491	testis
spermatocyte_cyst_cell_branch_b	215	testis
spermatogonium	709	testis
spermatogonium-spermatocyte_transition	202	testis
unannotated	1094	testis
gustatory_receptor_neuron	752	wing
hemocyte	158	wing
mechanosensory_neuron	1604	wing
muscle_cell	144	wing
nociceptive_neuron	39	wing
peripheral_glial_cell	649	wing
pheromone-sensing_neuron	1020	wing
unannotated	11523	wing
