# Supplementary material for: Diverse cell-specific patterns of alternative polyadenylation in Drosophila
Source: Nat Commun. 2022 Sep 13;13:5372. doi: 10.1038/s41467-022-32305-0 (PMC9470587; doi:10.1038/s41467-022-32305-0)
Supplement: Supplementary file 5 — Supplementary Data 3 [file 41467_2022_32305_MOESM5_ESM.xlsx]

## Sheet: Sheet1
Symbol	group
CG4822	TUTR
spen	TUTR
CG3625	TUTR
Plc21C	TUTR
IA-2	TUTR
S	TUTR
CG4577	TUTR
CG5397	TUTR
robo3	TUTR
chinmo	TUTR
CG4238	TUTR
Su(dx)	TUTR
dpr3	TUTR
CG4259	TUTR
CG15385	TUTR
eys	TUTR
Bacc	TUTR
Syt1	TUTR
daw	TUTR
Rbp9	TUTR
Mad	TUTR
CG31778	TUTR
CG43707	TUTR
ed	TUTR
Atet	TUTR
ine	TUTR
dpy	TUTR
CG15628	TUTR
smog	TUTR
Rtnl1	TUTR
Col4a1	TUTR
vri	TUTR
Ncoa6	TUTR
TotM	TUTR
CG11030	TUTR
stai	TUTR
smal	TUTR
CG9497	TUTR
Tig	TUTR
homer	TUTR
Pvf3	TUTR
Tep2	TUTR
CG13795	TUTR
Cka	TUTR
Sema1a	TUTR
Argl	TUTR
Ggamma30A	TUTR
jp	TUTR
Pka-C1	TUTR
CG31710	TUTR
Nckx30C	TUTR
nAChRalpha6	TUTR
CG13124	TUTR
CG5708	TUTR
GATAd	TUTR
Cnot4	TUTR
CG17124	TUTR
Ubc2	TUTR
CG6700	TUTR
Ca-beta	TUTR
Dlg5	TUTR
CG31705	TUTR
CG31706	TUTR
crol	TUTR
Pde1c	TUTR
Crys	TUTR
firl	TUTR
CG31760	TUTR
Vha68-1	TUTR
CG9934	TUTR
CG5945	TUTR
B4	TUTR
DIP-kappa	TUTR
b	TUTR
Ance-3	TUTR
NimC1	TUTR
nAChRalpha5	TUTR
Dyrk2	TUTR
l(2)34Fc	TUTR
noc	TUTR
osp	TUTR
Adh	TUTR
CG15282	TUTR
CG34165	TUTR
CG34166	TUTR
side-II	TUTR
GABA-B-R1	TUTR
vig	TUTR
CG4168	TUTR
kek3	TUTR
CG4587	TUTR
beat-Ic	TUTR
Ca-alpha1D	TUTR
Ca-Ma2d	TUTR
crp	TUTR
mtgo	TUTR
Cyt-b5-r	TUTR
CG13284	TUTR
beat-IIIc	TUTR
BicD	TUTR
Sytalpha	TUTR
CadN	TUTR
Arr1	TUTR
CG42750	TUTR
Ptp36E	TUTR
grnd	TUTR
Ugt301D1	TUTR
fon	TUTR
Lar	TUTR
CdGAPr	TUTR
CG16772	TUTR
CG10680	TUTR
CG10947	TUTR
CG31687	TUTR
vari	TUTR
CG9328	TUTR
mAcon1	TUTR
Atg18b	TUTR
CG8677	TUTR
nrv3	TUTR
Df31	TUTR
eEF2	TUTR
step	TUTR
CG40498	TUTR
Scp1	TUTR
RpL38	TUTR
Nipped-B	TUTR
CG17528	TUTR
TpnC41C	TUTR
Not3	TUTR
dpr12	TUTR
EcR	TUTR
Cyp6w1	TUTR
Rab2	TUTR
Eb1	TUTR
Epac	TUTR
mim	TUTR
Dscam1	TUTR
wech	TUTR
Drat	TUTR
CG1358	TUTR
Gdap2	TUTR
CanB2	TUTR
Dgk	TUTR
CG12769	TUTR
Acsl	TUTR
CG8586	TUTR
CG33199	TUTR
Drep2	TUTR
brp	TUTR
Mef2	TUTR
oys	TUTR
14-3-3zeta	TUTR
CG12913	TUTR
Ndg	TUTR
SLO2	TUTR
RanBPM	TUTR
Galphao	TUTR
CG11883	TUTR
CG7220	TUTR
ND-B14	TUTR
Syx6	TUTR
E(Pc)	TUTR
tou	TUTR
CG9005	TUTR
CG9003	TUTR
ths	TUTR
jeb	TUTR
Cam	TUTR
Su(z)2	TUTR
GLaz	TUTR
CG33470	TUTR
drk	TUTR
CG42807	TUTR
CG6191	TUTR
stj	TUTR
CG6329	TUTR
shot	TUTR
AGO1	TUTR
mspo	TUTR
jef	TUTR
AttB	TUTR
Spred	TUTR
ckn	TUTR
Arf51F	TUTR
Khc-73	TUTR
CG30089	TUTR
tun	TUTR
sli	TUTR
ATPCL	TUTR
SP2353	TUTR
spin	TUTR
CG44243	TUTR
Sema2b	TUTR
Syn2	TUTR
CG5065	TUTR
Alk	TUTR
Psi	TUTR
Pkc53E	TUTR
Cbp53E	TUTR
Gbp2	TUTR
CG14478	TUTR
qkr54B	TUTR
Patronin	TUTR
Sema1b	TUTR
Dhit	TUTR
grh	TUTR
olf186-F	TUTR
CG5773	TUTR
CG15067	TUTR
IM3	TUTR
Dp1	TUTR
CG43066	TUTR
zda	TUTR
Hs3st-A	TUTR
MFS14	TUTR
ena	TUTR
Rgk1	TUTR
sm	TUTR
Obp56d	TUTR
Obp56h	TUTR
CG18067	TUTR
dpr1	TUTR
Rgk3	TUTR
HmgZ	TUTR
CG6044	TUTR
VepD	TUTR
qkr58E-3	TUTR
CG10384	TUTR
CG4294	TUTR
CG42260	TUTR
Pal2	TUTR
TBPH	TUTR
CG30172	TUTR
CG16786	TUTR
CG4612	TUTR
Mid1	TUTR
GstE12	TUTR
Dll	TUTR
CG44247	TUTR
NaCP60E	TUTR
uzip	TUTR
Nplp1	TUTR
Vdup1	TUTR
RhoGEF3	TUTR
fwd	TUTR
Hipk	TUTR
Usp10	TUTR
trio	TUTR
rho	TUTR
nSyb	TUTR
drpr	TUTR
Cpr62Bc	TUTR
CG12025	TUTR
Spn	TUTR
CG1143	TUTR
Mrtf	TUTR
Tet	TUTR
CG11486	TUTR
Larp4B	TUTR
Ythdc1	TUTR
sty	TUTR
CG32264	TUTR
enc	TUTR
Eip63F-1	TUTR
CG12605	TUTR
scrt	TUTR
CG11594	TUTR
CG14989	TUTR
ens	TUTR
VhaM9.7-a	TUTR
Cip4	TUTR
DopEcR	TUTR
CG42540	TUTR
Con	TUTR
shep	TUTR
Blimp-1	TUTR
CG13293	TUTR
Ets65A	TUTR
Cpr65Au	TUTR
fmt	TUTR
MCU	TUTR
axed	TUTR
SP1173	TUTR
ple	TUTR
tow	TUTR
Mp	TUTR
unc-13-4A	TUTR
lqf	TUTR
CG32369	TUTR
Pdp1	TUTR
syd	TUTR
nmo	TUTR
Atg18a	TUTR
UbcE2M	TUTR
Dscam4	TUTR
CG6983	TUTR
dally	TUTR
CG43783	TUTR
Rdl	TUTR
GluRIB	TUTR
PGRP-LA	TUTR
bma	TUTR
Rbfox1	TUTR
tna	TUTR
FoxK	TUTR
Mob2	TUTR
Duba	TUTR
CG11658	TUTR
CG6024	TUTR
ND-SGDH	TUTR
SCaMC	TUTR
Ent3	TUTR
bru3	TUTR
Frl	TUTR
Gbs-70E	TUTR
CG9628	TUTR
CG9425	TUTR
CG7656	TUTR
comm	TUTR
DCP2	TUTR
dbo	TUTR
Pka-C3	TUTR
Hip14	TUTR
ringer	TUTR
roq	TUTR
mbf1	TUTR
Abl	TUTR
CG13026	TUTR
Nrt	TUTR
CG9674	TUTR
Nc73EF	TUTR
Nedd4	TUTR
CycT	TUTR
Eip74EF	TUTR
CG7497	TUTR
Crtc	TUTR
CG7430	TUTR
Eip75B	TUTR
hid	TUTR
Cyp12c1	TUTR
CG3961	TUTR
CG3819	TUTR
Mkp3	TUTR
fz2	TUTR
Gbs-76A	TUTR
wnd	TUTR
Su(Tpl)	TUTR
CG7646	TUTR
kug	TUTR
sNPF-R	TUTR
Spn77Ba	TUTR
Pka-R1	TUTR
skd	TUTR
Eip78C	TUTR
AcCoAS	TUTR
Rab26	TUTR
rgn	TUTR
Mkrn1	TUTR
CG7166	TUTR
CG7470	TUTR
olf413	TUTR
Srpk79D	TUTR
Ten-m	TUTR
jim	TUTR
Arf79F	TUTR
nrm	TUTR
nAChRalpha4	TUTR
ND-MLRQ	TUTR
CG40198	TUTR
CG12581	TUTR
CG31522	TUTR
tacc	TUTR
ctrip	TUTR
Ubc6	TUTR
MTA1-like	TUTR
kat-60L1	TUTR
CG11000	TUTR
Pak	TUTR
dpr11	TUTR
Mlp84B	TUTR
alpha-Est9	TUTR
Nlg3	TUTR
CG34384	TUTR
Mkk4	TUTR
CG9837	TUTR
CG11975	TUTR
pum	TUTR
CG8861	TUTR
CG45050	TUTR
ps	TUTR
CG16779	TUTR
by	TUTR
mura	TUTR
Dh44	TUTR
FBXO11	TUTR
tws	TUTR
CG3999	TUTR
Rfx	TUTR
pros	TUTR
Lk6	TUTR
l(3)neo38	TUTR
Octbeta2R	TUTR
2mit	TUTR
Dic1	TUTR
Task6	TUTR
flfl	TUTR
rdx	TUTR
Dop1R1	TUTR
trx	TUTR
NK7.1	TUTR
CG31313	TUTR
CG14853	TUTR
put	TUTR
l(3)L1231	TUTR
kibra	TUTR
smp-30	TUTR
btsz	TUTR
dpr9	TUTR
CG6966	TUTR
CG42404	TUTR
Tm2	TUTR
CG6218	TUTR
Rbp	TUTR
Sap47	TUTR
Akt1	TUTR
CG6006	TUTR
Irc	TUTR
Sur-8	TUTR
P5cr-2	TUTR
Rim	TUTR
cpo	TUTR
sr	TUTR
14-3-3epsilon	TUTR
CG15803	TUTR
CG31122	TUTR
CG7708	TUTR
ChAT	TUTR
EndoA	TUTR
Xrp1	TUTR
Mpc1	TUTR
CG42613	TUTR
cdi	TUTR
Ppcs	TUTR
CG31221	TUTR
Dys	TUTR
Hs6st	TUTR
cic	TUTR
CG42322	TUTR
Atpalpha	TUTR
Calx	TUTR
CG7079	TUTR
SNF4Agamma	TUTR
CASK	TUTR
Eip93F	TUTR
CG5778	TUTR
CG5791	TUTR
CG7084	TUTR
Efa6	TUTR
wake	TUTR
CG45049	TUTR
CG13841	TUTR
Cow	TUTR
unk	TUTR
cnc	TUTR
pnt	TUTR
Irk2	TUTR
CG10175	TUTR
CG18754	TUTR
KrT95D	TUTR
Myo95E	TUTR
twin	TUTR
Ms	TUTR
nAChRalpha1	TUTR
Pp1alpha-96A	TUTR
REPTOR	TUTR
slo	TUTR
Ude	TUTR
sosie	TUTR
Elal	TUTR
CG33494	TUTR
msi	TUTR
CG5890	TUTR
Tsp96F	TUTR
CG6154	TUTR
CG33970	TUTR
Tsp97E	TUTR
side	TUTR
wdb	TUTR
dsd	TUTR
Mlc1	TUTR
Ets98B	TUTR
CG34353	TUTR
CG34354	TUTR
beat-VI	TUTR
spg	TUTR
Pkc98E	TUTR
jus	TUTR
Ptp99A	TUTR
yata	TUTR
CG2246	TUTR
CG12071	TUTR
dco	TUTR
heph	TUTR
krz	TUTR
Map205	TUTR
CG31998	TUTR
NfI	TUTR
Thd1	TUTR
Pur-alpha	TUTR
Ephrin	TUTR
gw	TUTR
bt	TUTR
unc-13	TUTR
mGluR	TUTR
toy	TUTR
PlexA	TUTR
CaMKII	TUTR
apolpp	TUTR
Cals	TUTR
CG11155	TUTR
CG33521	TUTR
Dyrk3	TUTR
CG3777	TUTR
CG13375	TUTR
elav	TUTR
Appl	TUTR
ssx	TUTR
CG32813	TUTR
futsch	TUTR
hfw	TUTR
CG32809	TUTR
east	TUTR
Actn	TUTR
Unc-76	TUTR
csw	TUTR
SmydA-8	TUTR
egh	TUTR
kirre	TUTR
dnc	TUTR
CG10804	TUTR
CG10803	TUTR
Rala	TUTR
CG42541	TUTR
Vap33	TUTR
norpA	TUTR
bi	TUTR
CG3556	TUTR
ctp	TUTR
Proc-R	TUTR
CG32767	TUTR
frma	TUTR
OtopLa	TUTR
cv	TUTR
CG32758	TUTR
CG15765	TUTR
CG3726	TUTR
Ca-alpha1T	TUTR
dtn	TUTR
ND-B16.6	TUTR
Pat1	TUTR
pigs	TUTR
Ctr1A	TUTR
CG14441	TUTR
C3G	TUTR
pod1	TUTR
CG14435	TUTR
CG9657	TUTR
CG32726	TUTR
ct	TUTR
CHES-1-like	TUTR
CARPA	TUTR
dpr14	TUTR
UbcE2H	TUTR
CG2258	TUTR
Smox	TUTR
CG2278	TUTR
sdt	TUTR
nAChRalpha3	TUTR
Trf2	TUTR
Trf4-1	TUTR
Crag	TUTR
Lim1	TUTR
CG12075	TUTR
His3.3B	TUTR
mei-P26	TUTR
CG32700	TUTR
Ptpmeg2	TUTR
nej	TUTR
Sp1	TUTR
CG32695	TUTR
Idgf4	TUTR
CG1889	TUTR
Yp2	TUTR
CG15312	TUTR
Hk	TUTR
flw	TUTR
nocte	TUTR
CG43347	TUTR
X11Lbeta	TUTR
stx	TUTR
CG15211	TUTR
CG2186	TUTR
CG43901	TUTR
CG1552	TUTR
CG15202	TUTR
Cyp4g15	TUTR
Ptp10D	TUTR
Karl	TUTR
pot	TUTR
cac	TUTR
Usp7	TUTR
Ten-a	TUTR
CG42258	TUTR
hwt	TUTR
Pits	TUTR
Tis11	TUTR
Smr	TUTR
Agpat1	TUTR
CG32647	TUTR
Pde9	TUTR
fne	TUTR
HDAC4	TUTR
Tpst	TUTR
up	TUTR
NFAT	TUTR
CG15760	TUTR
Yp3	TUTR
ben	TUTR
CG1461	TUTR
na	TUTR
CG5321	TUTR
NetB	TUTR
CG14408	TUTR
CG9512	TUTR
CG33178	TUTR
CG9164	TUTR
Ac13E	TUTR
sog	TUTR
sd	TUTR
Gbeta13F	TUTR
Lrp4	TUTR
CG9170	TUTR
ND-20	TUTR
Tob	TUTR
disco	TUTR
AnxB11	TUTR
CG9132	TUTR
RSG7	TUTR
CG5162	TUTR
CG12991	TUTR
X11L	TUTR
RhoGAPp190	TUTR
CG8188	TUTR
Frq2	TUTR
CG33639	TUTR
Bx	TUTR
CG42450	TUTR
CG34401	TUTR
CG7378	TUTR
nAChRalpha7	TUTR
CG14207	TUTR
pico	TUTR
obst-A	TUTR
shakB	TUTR
ABCA	TUTR
DIP1	TUTR
Usp2	TUTR
CG42346	TUTR
zyd	TUTR
tim	ALE
CG9527	ALE
LUBEL	ALE
Piezo	ALE
CG8086	ALE
vir-1	ALE
CG43778	ALE
loqs	ALE
Dif	ALE
ninaD	ALE
Irk3	ALE
Ac3	ALE
nolo	ALE
CG41520	ALE
Ptr	ALE
CG43340	ALE
wun	ALE
sqa	ALE
KCNQ	ALE
Dyb	ALE
cg	ALE
Asx	ALE
Strn-Mlck	ALE
mbl	ALE
tn	ALE
tapas	ALE
side-VIII	ALE
MESK2	ALE
Vrp1	ALE
px	ALE
jbug	ALE
prom	ALE
pio	ALE
Mmp1	ALE
GV1	ALE
dsb	ALE
zormin	ALE
Pxn	ALE
Fife	ALE
Shab	ALE
CG42324	ALE
Teh2	ALE
nAChRbeta1	ALE
sif	ALE
corn	ALE
Sh3beta	ALE
Ank2	ALE
GAPcenA	ALE
Cbl	ALE
CG43078	ALE
Fhos	ALE
teq	ALE
nwk	ALE
PGRP-LC	ALE
CG44838	ALE
dysc	ALE
CG17364	ALE
CG17839	ALE
SPoCk	ALE
scro	ALE
5-HT2A	ALE
Cdep	ALE
Gasp	ALE
CG2993	ALE
CG2698	ALE
CG45263	ALE
FoxP	ALE
Mical	ALE
Skeletor	ALE
side-VI	ALE
svp	ALE
Meltrin	ALE
Mhcl	ALE
CG42342	ALE
Dscam3	ALE
PKD	ALE
unc79	ALE
CG34376	ALE
CG31140	ALE
CG13606	ALE
5PtaseI	ALE
CG31038	ALE
jdp	ALE
CG1674	ALE
CG32850	ALE
ewg	ALE
Scgdelta	ALE
Pdfr	ALE
CG34417	ALE
CG32694	ALE
CG42339	ALE
inaE	ALE
eag	ALE
Rab3-GEF	ALE
Cngl	ALE
mmd	ALE
CG4678	ALE
CG7990	ALE
bves	ALE
DIP-beta	ALE
