# Supplementary material for: Diverse cell-specific patterns of alternative polyadenylation in Drosophila
Source: Nat Commun. 2022 Sep 13;13:5372. doi: 10.1038/s41467-022-32305-0 (PMC9470587; doi:10.1038/s41467-022-32305-0)
Supplement: Supplementary file 6 — Supplementary Data 4 [file 41467_2022_32305_MOESM6_ESM.xlsx]

## Sheet: Sheet1
Symbol	group
CG3625	TUTR
AIF	TUTR
Slh	TUTR
oaf	TUTR
Drp1	TUTR
CG3165	TUTR
toc	TUTR
mRpL28	TUTR
CG11030	TUTR
mmy	TUTR
Wee1	TUTR
Fgop2	TUTR
Rab30	TUTR
milt	TUTR
CG31717	TUTR
Cand1	TUTR
pim	TUTR
Cnot4	TUTR
Nse4	TUTR
Lrr47	TUTR
Wdr59	TUTR
CG16890	TUTR
Su(H)	TUTR
Uxt	TUTR
Cul3	TUTR
twe	TUTR
Tpr2	TUTR
elfless	TUTR
CG10492	TUTR
AsnRS	TUTR
CdGAPr	TUTR
Kua	TUTR
Cdc23	TUTR
bur	TUTR
step	TUTR
FBgn0058196	TUTR
CG41378	TUTR
Stlk	TUTR
CG17528	TUTR
mle	TUTR
CG9422	TUTR
CG3358	TUTR
Eaf	TUTR
didum	TUTR
Cul1	TUTR
CG8298	TUTR
mIF3	TUTR
fdl	TUTR
Taz	TUTR
bbc	TUTR
CG10139	TUTR
CG8405	TUTR
Lis-1	TUTR
Psi	TUTR
Dgp-1	TUTR
slim	TUTR
Ntan1	TUTR
isopeptidase-T-3	TUTR
CG9945	TUTR
CG11474	TUTR
qkr58E-3	TUTR
qkr58E-2	TUTR
CG3735	TUTR
FBgn0019948	TUTR
Zfrp8	TUTR
Pdk1	TUTR
Usp10	TUTR
CG12084	TUTR
CG12104	TUTR
CG7974	TUTR
CG1317	TUTR
aly	TUTR
Strip	TUTR
Mul1	TUTR
VhaM9.7-a	TUTR
tant	TUTR
CG7457	TUTR
CG6983	TUTR
foi	TUTR
CG43783	TUTR
CG4911	TUTR
Ubc4	TUTR
CG16711	TUTR
Duba	TUTR
CycA	TUTR
CG10171	TUTR
Pex3	TUTR
CG7841	TUTR
CG15715	TUTR
Tasp1	TUTR
mbf1	TUTR
CycT	TUTR
CG13380	TUTR
nes	TUTR
TORIP	TUTR
trc	TUTR
Rab8	TUTR
polo	TUTR
fbl	TUTR
Mkrn1	TUTR
CG40160	TUTR
CG9795	TUTR
CG9855	TUTR
Nep2	TUTR
CG14657	TUTR
CG1172	TUTR
mia	TUTR
jagn	TUTR
pch2	TUTR
pasi2	TUTR
CG6923	TUTR
Vha55	TUTR
Dic1	TUTR
flfl	TUTR
MetRS-m	TUTR
RpII15	TUTR
PR-Set7	TUTR
Arpc3A	TUTR
CG6005	TUTR
CG11779	TUTR
CG42668	TUTR
Cdk2	TUTR
Idh3b	TUTR
orb	TUTR
eIF4G2	TUTR
spas	TUTR
TTLL5	TUTR
Tsp97E	TUTR
CG5938	TUTR
Mtl	TUTR
CG4884	TUTR
Trc8	TUTR
CG1983	TUTR
ATPsynC	TUTR
ND-B14.5A	TUTR
CG2841	TUTR
Klp3A	TUTR
CG2662	TUTR
dnc	TUTR
CG10803	TUTR
Pp2C1	TUTR
CG32756	TUTR
MCTS1	TUTR
Tom40	TUTR
mahe	TUTR
Miga	TUTR
CG33181	TUTR
Bx42	TUTR
His3.3B	TUTR
Aladin	TUTR
CG42797	TUTR
CG2972	TUTR
CG1628	TUTR
Vago	TUTR
Klp10A	TUTR
Ran	TUTR
GCS1	TUTR
CG42258	TUTR
CG4645	TUTR
CG9281	TUTR
mei-218	TUTR
CG8188	TUTR
CG6762	TUTR
CG6769	TUTR
Pgant7	TUTR
Ssu72	TUTR
Phf7	TUTR
CG14621	TUTR
Nhe3	ALE
CG17834	ALE
lig	ALE
Orcokinin	ALE
Wbp2	ALE
SPoCk	ALE
CG9776	ALE
Mical	ALE
Mhcl	ALE
SF1	ALE
Nmnat	ALE
tau	ALE
CG32850	ALE
CG34417	ALE
mud	ALE
HDAC6	ALE
