# Supplementary material for: Diverse cell-specific patterns of alternative polyadenylation in Drosophila
Source: Nat Commun. 2022 Sep 13;13:5372. doi: 10.1038/s41467-022-32305-0 (PMC9470587; doi:10.1038/s41467-022-32305-0)
Supplement: Supplementary file 7 — Supplementary Data 5 [file 41467_2022_32305_MOESM7_ESM.xlsx]

## Sheet: Sheet1
symbol	group
NLaz	TUTR
Rab5	TUTR
CG17224	TUTR
Hnf4	TUTR
RpL7-like	TUTR
UK114	TUTR
Prosbeta4	TUTR
BicD	TUTR
CG31688	TUTR
CG3651	TUTR
Strica	TUTR
jing	TUTR
Eaf	TUTR
Drat	TUTR
Pkn	TUTR
RanBPM	TUTR
Psc	TUTR
CG44243	TUTR
CG43272	TUTR
CG16799	TUTR
qkr58E-2	TUTR
YME1L	TUTR
FBgn0019886	TUTR
msn	TUTR
Eip63F-1	TUTR
Bre1	TUTR
CG33523	TUTR
Galk	TUTR
CG6685	TUTR
mirr	TUTR
Hip1	TUTR
AdenoK	TUTR
SCCRO	TUTR
CG18081	TUTR
MED10	TUTR
Nc73EF	TUTR
Nedd4	TUTR
CG5577	TUTR
MED19	TUTR
Bet1	TUTR
Deaf1	TUTR
CG31522	TUTR
kra	TUTR
CG11000	TUTR
CG1943	TUTR
alpha-Est5	TUTR
PIG-H	TUTR
RhoL	TUTR
CG9399	TUTR
Best1	TUTR
CG6966	TUTR
CG31296	TUTR
CG7956	TUTR
ATPsynCF6	TUTR
CG42789	TUTR
CG5938	TUTR
PlexA	TUTR
CG14812	TUTR
MCTS1	TUTR
Ubi-p5E	TUTR
CG14435	TUTR
CG10555	TUTR
e(r)	TUTR
CG34026	TUTR
Spase25	TUTR
CG42258	TUTR
CG32633	TUTR
CtsB1	TUTR
ND-20	TUTR
X11L	TUTR
FBgn0027605	TUTR
e(y)3	TUTR
GCS2alpha	TUTR
CG31955	ALE
FBgn0050007	ALE
GstO2	ALE
Tat	ALE
KLHL18	ALE
lili	ALE
CG5028	ALE
Ranbp16	ALE
