# Supplementary material for: Diverse cell-specific patterns of alternative polyadenylation in Drosophila
Source: Nat Commun. 2022 Sep 13;13:5372. doi: 10.1038/s41467-022-32305-0 (PMC9470587; doi:10.1038/s41467-022-32305-0)
Supplement: Supplementary file 8 — Supplementary Data 6 [file 41467_2022_32305_MOESM8_ESM.xlsx]

## Sheet: RBP_list_1633_EuRBP_added_82_Fl
Symbol	group
Gart	EuRBP
RpLP0	EuRBP
bru1	EuRBP
Arl1	EuRBP
Argk	EuRBP
aub	EuRBP
bic	EuRBP
BicC	EuRBP
BicD	EuRBP
brm	EuRBP
bur	EuRBP
c(3)G	EuRBP
CkIIbeta	EuRBP
salr	EuRBP
crn	EuRBP
cup	EuRBP
CycB	EuRBP
SmF	EuRBP
2021-12-01	EuRBP
Dip-B	EuRBP
dwg	EuRBP
eEF1alpha2	EuRBP
eEF2	EuRBP
egl	EuRBP
exu	EuRBP
for	EuRBP
g	EuRBP
Got1	EuRBP
Got2	EuRBP
Gs1	EuRBP
GstD1	EuRBP
hay	EuRBP
His2Av	EuRBP
Hrb98DE	EuRBP
Hsc70-5	EuRBP
Hsp83	EuRBP
Idh	EuRBP
Kr	EuRBP
kz	EuRBP
Hlc	EuRBP
Grip91	EuRBP
eIF4A	EuRBP
FBgn0001974	EuRBP
stc	EuRBP
esg	EuRBP
wor	EuRBP
Mtr4	EuRBP
mRpL4	EuRBP
swm	EuRBP
AspRS	EuRBP
dre4	EuRBP
Prosbeta6	EuRBP
dco	EuRBP
hyd	EuRBP
lds	EuRBP
RpL36	EuRBP
RpS5a	EuRBP
RpLP1	EuRBP
RpS3	EuRBP
RpL32	EuRBP
Map205	EuRBP
mago	EuRBP
mle	EuRBP
mod	EuRBP
Rpn8	EuRBP
mus301	EuRBP
mus308	EuRBP
Blm	EuRBP
ncd	EuRBP
nos	EuRBP
odd	EuRBP
okr	EuRBP
osk	EuRBP
Fib	EuRBP
Pfk	EuRBP
polo	EuRBP
pum	EuRBP
r	EuRBP
ras	EuRBP
Ras85D	EuRBP
rl	EuRBP
r-l	EuRBP
Rm62	EuRBP
RpLP2	EuRBP
RpII18	EuRBP
RpII215	EuRBP
RpI135	EuRBP
RpL4	EuRBP
sbr	EuRBP
RanGAP	EuRBP
shi	EuRBP
shn	EuRBP
sm	EuRBP
snf	EuRBP
sol	EuRBP
spn-E	EuRBP
Sry-delta	EuRBP
sta	EuRBP
stau	EuRBP
su(f)	EuRBP
su(Hw)	EuRBP
Su(var)205	EuRBP
su(w[a])	EuRBP
CCT1	EuRBP
tko	EuRBP
Tm1	EuRBP
tra	EuRBP
tra2	EuRBP
tud	EuRBP
RpL40	EuRBP
RpS27A	EuRBP
ush	EuRBP
Prosalpha4	EuRBP
Pp1-87B	EuRBP
Cdk1	EuRBP
Nrt	EuRBP
mts	EuRBP
nonA	EuRBP
Hrb87F	EuRBP
HmgD	EuRBP
Klp61F	EuRBP
unk	EuRBP
Pep	EuRBP
RpS14a	EuRBP
RpS14b	EuRBP
DNApol-gamma35	EuRBP
me31B	EuRBP
RpIII128	EuRBP
GlyP	EuRBP
Dbp73D	EuRBP
bgcn	EuRBP
Rrp1	EuRBP
B52	EuRBP
gl	EuRBP
Pgd	EuRBP
Hrb27C	EuRBP
RpII15	EuRBP
RpS2	EuRBP
piwi	EuRBP
enc	EuRBP
orb	EuRBP
Scsalpha1	EuRBP
tws	EuRBP
sob	EuRBP
Rb97D	EuRBP
14-3-3zeta	EuRBP
Arl2	EuRBP
Gnf1	EuRBP
eIF2beta	EuRBP
U2af50	EuRBP
RpS17	EuRBP
Calr	EuRBP
RpL7	EuRBP
faf	EuRBP
Pabp2	EuRBP
Rox8	EuRBP
Vha55	EuRBP
GluProRS	EuRBP
Aef1	EuRBP
RpL23	EuRBP
mAcon1	EuRBP
RpA-70	EuRBP
RpS15Aa	EuRBP
Dbp45A	EuRBP
Parp	EuRBP
Rbp4	EuRBP
Rbp9	EuRBP
RpS13	EuRBP
Ssrp	EuRBP
bys	EuRBP
brat	EuRBP
128up	EuRBP
Arf79F	EuRBP
Nc73EF	EuRBP
Gtp-bp	EuRBP
RNaseX25	EuRBP
RpS9	EuRBP
RpL18A	EuRBP
RpS18	EuRBP
RpS19a	EuRBP
mtSSB	EuRBP
NAT1	EuRBP
wal	EuRBP
Bka	EuRBP
Aldh-III	EuRBP
l(2)03659	EuRBP
CCT5	EuRBP
Nup214	EuRBP
Srp54k	EuRBP
sqz	EuRBP
ppan	EuRBP
Ref1	EuRBP
TrpRS	EuRBP
unc-45	EuRBP
l(3)07882	EuRBP
bol	EuRBP
pelo	EuRBP
blw	EuRBP
heph	EuRBP
RpL13	EuRBP
RpS4	EuRBP
Rsf1	EuRBP
Uch-L5	EuRBP
SrpRbeta	EuRBP
fzo	EuRBP
Iswi	EuRBP
La	EuRBP
lark	EuRBP
msi	EuRBP
RnrL	EuRBP
2021-09-01	EuRBP
twin	EuRBP
tsr	EuRBP
dhd	EuRBP
mRpL12	EuRBP
Gem3	EuRBP
CG4038	EuRBP
Tis11	EuRBP
RpL11	EuRBP
pnut	EuRBP
Arf102F	EuRBP
Mtor	EuRBP
Chi	EuRBP
Rab2	EuRBP
Rab5	EuRBP
Rho1	EuRBP
mRpL47	EuRBP
Rnp4F	EuRBP
RpL7A	EuRBP
2021-09-02	EuRBP
fax	EuRBP
Hel25E	EuRBP
mof	EuRBP
noi	EuRBP
CG11899	EuRBP
Cp7Fa	EuRBP
Mcm2	EuRBP
Ost48	EuRBP
Pglym78	EuRBP
Psi	EuRBP
Roe1	EuRBP
CCT3	EuRBP
Ddx1	EuRBP
eIF4E1	EuRBP
Fer1HCH	EuRBP
RpL22	EuRBP
Srp19	EuRBP
Ssb-c31a	EuRBP
abs	EuRBP
CG14906	EuRBP
RabX1	EuRBP
glu	EuRBP
FBgn0015393	EuRBP
Cul1	EuRBP
nonA-l	EuRBP
RpS21	EuRBP
peng	EuRBP
spag	EuRBP
Clp	EuRBP
Cnx99A	EuRBP
RpL9	EuRBP
rin	EuRBP
Rab11	EuRBP
Rab14	EuRBP
Rab18	EuRBP
Rab7	EuRBP
Rab6	EuRBP
Spx	EuRBP
eIF3i	EuRBP
dpa	EuRBP
hrg	EuRBP
mael	EuRBP
smg	EuRBP
CaMKI	EuRBP
Nlp	EuRBP
Past1	EuRBP
RpL29	EuRBP
angel	EuRBP
spen	EuRBP
snRNP-U1-70K	EuRBP
Nelf-E	EuRBP
U2af38	EuRBP
RpS3A	EuRBP
Rga	EuRBP
Pdk	EuRBP
ND-23	EuRBP
Mcm5	EuRBP
RpL14	EuRBP
Smg5	EuRBP
RpS20	EuRBP
RpI1	EuRBP
ND-42	EuRBP
Mitofilin	EuRBP
ATPsyngamma	EuRBP
ATPCL	EuRBP
pcm	EuRBP
lig	EuRBP
dom	EuRBP
crol	EuRBP
Nmt	EuRBP
eRF3	EuRBP
emb	EuRBP
CLIP-190	EuRBP
Rack1	EuRBP
Mcm7	EuRBP
Trxr-1	EuRBP
eIF4B	EuRBP
Rtc1	EuRBP
RpL3	EuRBP
SerRS-m	EuRBP
Nup154	EuRBP
scu	EuRBP
nudC	EuRBP
DCTN2-p50	EuRBP
l(2)k09913	EuRBP
Rs1	EuRBP
eIF3h	EuRBP
Nnp-1	EuRBP
Cse1	EuRBP
lolal	EuRBP
CG3760	EuRBP
CG10340	EuRBP
Tsf1	EuRBP
Pur-alpha	EuRBP
Cbp80	EuRBP
Cbp20	EuRBP
yps	EuRBP
qkr58E-3	EuRBP
qkr58E-2	EuRBP
qkr58E-1	EuRBP
qkr54B	EuRBP
Uba1	EuRBP
SmD3	EuRBP
RpL39	EuRBP
rnh1	EuRBP
eIF4G1	EuRBP
Chd3	EuRBP
Es2	EuRBP
Ocrl	EuRBP
eIF2Bepsilon	EuRBP
mRpL16	EuRBP
CG3071	EuRBP
Nmd3	EuRBP
waw	EuRBP
vig	EuRBP
sip1	EuRBP
drm	EuRBP
Srp54	EuRBP
Plap	EuRBP
MTPAP	EuRBP
CG11417	EuRBP
Bin1	EuRBP
Neos	EuRBP
mEFTu1	EuRBP
Dph5	EuRBP
Cpsf160	EuRBP
RpL10	EuRBP
Dbp80	EuRBP
DIP1	EuRBP
kin17	EuRBP
Tnpo	EuRBP
Irp-1B	EuRBP
Irp-1A	EuRBP
CG2701	EuRBP
ssx	EuRBP
eIF2Bbeta	EuRBP
CG4882	EuRBP
Thiolase	EuRBP
Ip259	EuRBP
CycT	EuRBP
SF1	EuRBP
eIF3e	EuRBP
CG16989	EuRBP
Rtca	EuRBP
beta'COP	EuRBP
TBPH	EuRBP
Fen1	EuRBP
Top3beta	EuRBP
KP78b	EuRBP
Nsun2	EuRBP
Tip60	EuRBP
tyf	EuRBP
Adar	EuRBP
CG14817	EuRBP
ApepP	EuRBP
nop5	EuRBP
gus	EuRBP
eIF1A	EuRBP
msk	EuRBP
eIF5B	EuRBP
bonsai	EuRBP
aft	EuRBP
2021-09-05	EuRBP
FBgn0026370	EuRBP
RpL23A	EuRBP
RpII33	EuRBP
Hsc70Cb	EuRBP
HDAC6	EuRBP
Drp1	EuRBP
CG1307	EuRBP
hang	EuRBP
tacc	EuRBP
l(1)G0045	EuRBP
l(1)G0007	EuRBP
drosha	EuRBP
CG7857	EuRBP
Trap1	EuRBP
Rad23	EuRBP
CSN1b	EuRBP
Eb1	EuRBP
ValRS	EuRBP
TyrRS	EuRBP
ThrRS	EuRBP
ProRS-m	EuRBP
MetRS-m	EuRBP
LysRS	EuRBP
LeuRS-m	EuRBP
IleRS	EuRBP
HisRS	EuRBP
GlyRS	EuRBP
GlnRS	EuRBP
CysRS	EuRBP
ArgRS	EuRBP
AlaRS	EuRBP
Idh3a	EuRBP
CCT6	EuRBP
l(1)G0020	EuRBP
Kap-alpha3	EuRBP
fz3	EuRBP
RecQ5	EuRBP
MRG15	EuRBP
AdSS	EuRBP
RpS10a	EuRBP
Tnks	EuRBP
tapas	EuRBP
nito	EuRBP
CG8108	EuRBP
Cand1	EuRBP
PCB	EuRBP
GCS2alpha	EuRBP
GstE12	EuRBP
CG2790	EuRBP
CG8611	EuRBP
Ythdc1	EuRBP
CG5808	EuRBP
eIF3j	EuRBP
glob1	EuRBP
SMC2	EuRBP
Prp18	EuRBP
Lrpprc2	EuRBP
Dp1	EuRBP
Dgp-1	EuRBP
CstF64	EuRBP
Cpsf100	EuRBP
FBgn0027885	EuRBP
ball	EuRBP
msps	EuRBP
MBD-like	EuRBP
l(1)G0320	EuRBP
ATPsyndelta	EuRBP
cyp33	EuRBP
Nxt1	EuRBP
RNaseZ	EuRBP
Nab2	EuRBP
Non1	EuRBP
CG4119	EuRBP
Mtpalpha	EuRBP
mTTF	EuRBP
x16	EuRBP
hfp	EuRBP
mRpL50	EuRBP
Adat1	EuRBP
spt4	EuRBP
Rpn7	EuRBP
Rpn6	EuRBP
Rpn2	EuRBP
Rpn12	EuRBP
Rpn1	EuRBP
RpL15	EuRBP
Fmr1	EuRBP
eEF1beta	EuRBP
CG5033	EuRBP
jhamt	EuRBP
CG15262	EuRBP
CG15269	EuRBP
CG3491	EuRBP
CG17328	EuRBP
AlaRS-m	EuRBP
Spt6	EuRBP
Uba2	EuRBP
NHP2	EuRBP
Mkrn1	EuRBP
Fkbp59	EuRBP
eEF1gamma	EuRBP
CHORD	EuRBP
312	EuRBP
CG18273	EuRBP
eIF3g1	EuRBP
CG10802	EuRBP
CG10803	EuRBP
CG2875	EuRBP
CG6379	EuRBP
CG3527	EuRBP
CG11444	EuRBP
mRpL30	EuRBP
CG15930	EuRBP
Sas10	EuRBP
RpL35	EuRBP
Shmt	EuRBP
MCTS1	EuRBP
Marf	EuRBP
CG14443	EuRBP
CG3226	EuRBP
CG3224	EuRBP
CG3198	EuRBP
ND-ASHI	EuRBP
RpL17	EuRBP
FBgn0029899	EuRBP
Atx-1	EuRBP
CG14434	EuRBP
CG3032	EuRBP
CG1677	EuRBP
Rab39	EuRBP
mahe	EuRBP
Upf2	EuRBP
alpha-PheRS	EuRBP
CG2129	EuRBP
CG10959	EuRBP
CG18262	EuRBP
Trf4-1	EuRBP
CG1785	EuRBP
CG1789	EuRBP
Rbm13	EuRBP
CG7246	EuRBP
CG6999	EuRBP
Arfrp1	EuRBP
Aladin	EuRBP
RpS28b	EuRBP
CG1354	EuRBP
CG2990	EuRBP
CG2972	EuRBP
CG2889	EuRBP
CG1582	EuRBP
CG2145	EuRBP
Klp10A	EuRBP
Spase25	EuRBP
CG2247	EuRBP
CG1703	EuRBP
prtp	EuRBP
CG1578	EuRBP
Upf1	EuRBP
Lsm12	EuRBP
Usp7	EuRBP
CG1924	EuRBP
mRpL49	EuRBP
Coq5	EuRBP
CG1622	EuRBP
CG15747	EuRBP
Rbp1-like	EuRBP
CG2691	EuRBP
DNAlig4	EuRBP
CG11164	EuRBP
Pdcd4	EuRBP
CG10993	EuRBP
mRpL38	EuRBP
CG1434	EuRBP
mRNA-cap	EuRBP
CG14414	EuRBP
mRpS25	EuRBP
CG5347	EuRBP
Lsd-2	EuRBP
RpL37a	EuRBP
PPYR1	EuRBP
CG5877	EuRBP
CG6227	EuRBP
CG9213	EuRBP
CG8097	EuRBP
CG9281	EuRBP
CG8944	EuRBP
mRpL3	EuRBP
RpIIIC160	EuRBP
mRpS30	EuRBP
CG8578	EuRBP
Rrp47	EuRBP
eIF5	EuRBP
CG8939	EuRBP
CG9784	EuRBP
mRpL22	EuRBP
Rrp45	EuRBP
CG9125	EuRBP
Rcp	EuRBP
DENR	EuRBP
CG8915	EuRBP
ND-24	EuRBP
CG5800	EuRBP
IntS2	EuRBP
CG8173	EuRBP
CG6769	EuRBP
CG7206	EuRBP
Nup35	EuRBP
CG6617	EuRBP
CG18259	EuRBP
CG6961	EuRBP
CG7332	EuRBP
CG14210	EuRBP
Ranbp21	EuRBP
Elys	EuRBP
Ssu72	EuRBP
CG14230	EuRBP
Nup205	EuRBP
Rab35	EuRBP
Obp19c	EuRBP
CG11710	EuRBP
Ntf-2	EuRBP
CG14618	EuRBP
CG11454	EuRBP
CG3709	EuRBP
mRpL10	EuRBP
CG3645	EuRBP
CG13690	EuRBP
Sf3b1	EuRBP
CG4291	EuRBP
CG4887	EuRBP
CG4896	EuRBP
Tgt	EuRBP
mRpL48	EuRBP
CG17652	EuRBP
CG15362	EuRBP
tho2	EuRBP
AIF	EuRBP
papi	EuRBP
CG15390	EuRBP
Cwc25	EuRBP
HemK2	EuRBP
Tnpo-SR	EuRBP
CG2862	EuRBP
CG9641	EuRBP
CG9643	EuRBP
CG3542	EuRBP
Sf3b2	EuRBP
CG17219	EuRBP
SerRS	EuRBP
Art2	EuRBP
CG15440	EuRBP
CG3294	EuRBP
CG3225	EuRBP
mxt	EuRBP
mRpS2	EuRBP
CG3008	EuRBP
mRpL24	EuRBP
Marcal1	EuRBP
CG3756	EuRBP
mRpL28	EuRBP
SelT	EuRBP
CG14036	EuRBP
CG11030	EuRBP
CG9107	EuRBP
CG9117	EuRBP
CG9135	EuRBP
ND-51	EuRBP
Pfdn1	EuRBP
HemK1	EuRBP
Phf5a	EuRBP
CG9596	EuRBP
Rat1	EuRBP
Rab30	EuRBP
Caper	EuRBP
CG6441	EuRBP
r2d2	EuRBP
RpL36A	EuRBP
CG12375	EuRBP
CG8460	EuRBP
Mettl14	EuRBP
CG13390	EuRBP
CG13096	EuRBP
CG13097	EuRBP
mRpL51	EuRBP
CG4364	EuRBP
CG4036	EuRBP
CG13124	EuRBP
Etl1	EuRBP
CG4598	EuRBP
CG4619	EuRBP
CG13126	EuRBP
CG4709	EuRBP
CG4901	EuRBP
eEF1delta	EuRBP
CG5676	EuRBP
mRpS7	EuRBP
CG17768	EuRBP
CG5355	EuRBP
RluA-2	EuRBP
CG6144	EuRBP
CG6094	EuRBP
CG17098	EuRBP
CG12299	EuRBP
Art8	EuRBP
Csl4	EuRBP
CG6287	EuRBP
CG6686	EuRBP
Pex19	EuRBP
CG6712	EuRBP
CG6388	EuRBP
Ref2	EuRBP
CCT4	EuRBP
CG6180	EuRBP
CG5787	EuRBP
Pih1D1	EuRBP
mRF1	EuRBP
Ski6	EuRBP
CG6523	EuRBP
loqs	EuRBP
RpL24	EuRBP
Tpr2	EuRBP
CG17904	EuRBP
CG12288	EuRBP
CG6304	EuRBP
CG15136	EuRBP
Rpb11	EuRBP
mEFTs	EuRBP
Ntf-2r	EuRBP
CG10333	EuRBP
CG10341	EuRBP
mRpL13	EuRBP
CG10602	EuRBP
ssp3	EuRBP
CG10428	EuRBP
Nedd8	EuRBP
CG10495	EuRBP
CG17568	EuRBP
RtcB	EuRBP
CG10237	EuRBP
CG13084	EuRBP
CG13083	EuRBP
CG10628	EuRBP
CG10463	EuRBP
CG10466	EuRBP
COX4	EuRBP
mRpS18B	EuRBP
CG2608	EuRBP
CG2614	EuRBP
Cen	EuRBP
Ns4	EuRBP
Rhau	EuRBP
CG9253	EuRBP
Mpp6	EuRBP
Coq3	EuRBP
Nbr	EuRBP
CG9246	EuRBP
CG1421	EuRBP
RpL21	EuRBP
CG3107	EuRBP
Not3	EuRBP
CG7849	EuRBP
Ars2	EuRBP
CG9422	EuRBP
CG3420	EuRBP
Gadd45	EuRBP
Dhx15	EuRBP
CG11123	EuRBP
mEFTu2	EuRBP
Nop17l	EuRBP
CG8728	EuRBP
ACC	EuRBP
CG12769	EuRBP
Nup50	EuRBP
Gle1	EuRBP
CG8635	EuRBP
AIMP1	EuRBP
PAN2	EuRBP
tsu	EuRBP
Phax	EuRBP
Lsm11	EuRBP
Marc	EuRBP
CG1671	EuRBP
CG12128	EuRBP
CG12129	EuRBP
mRpL42	EuRBP
RpLP0-like	EuRBP
CG12917	EuRBP
CG18011	EuRBP
trsn	EuRBP
CG7637	EuRBP
Lsm10	EuRBP
RpS15Ab	EuRBP
CG12343	EuRBP
CG12325	EuRBP
CG12942	EuRBP
Rpb5	EuRBP
CG7741	EuRBP
tou	EuRBP
Prp8	EuRBP
EndoG	EuRBP
RpS11	EuRBP
CG8545	EuRBP
muskelin	EuRBP
CG4679	EuRBP
cbc	EuRBP
Echs1	EuRBP
CG16935	EuRBP
CG6701	EuRBP
CG8067	EuRBP
CysRS-m	EuRBP
eIF3m	EuRBP
ReepB	EuRBP
mRpS16	EuRBP
RpS23	EuRBP
tej	EuRBP
Arc1	EuRBP
CG17385	EuRBP
Achl	EuRBP
CG8089	EuRBP
CG7544	EuRBP
mRpL41	EuRBP
CG8079	EuRBP
CG8152	EuRBP
Rrp42	EuRBP
CG8441	EuRBP
clu	EuRBP
mrj	EuRBP
krimp	EuRBP
RpS15	EuRBP
AsnRS-m	EuRBP
CG6805	EuRBP
CG8963	EuRBP
CG6967	EuRBP
CG10950	EuRBP
CG4866	EuRBP
eIF3b	EuRBP
Ns2	EuRBP
Dcr-2	EuRBP
eIF3c	EuRBP
CG10931	EuRBP
OstDelta	EuRBP
CG10914	EuRBP
CG5726	EuRBP
CG5174	EuRBP
rswl	EuRBP
mRpS28	EuRBP
Atg7	EuRBP
CG15093	EuRBP
MetRS	EuRBP
CG7137	EuRBP
CG7461	EuRBP
Arl6	EuRBP
CG9143	EuRBP
CG18067	EuRBP
CG11180	EuRBP
CG9344	EuRBP
CG9346	EuRBP
mRpL54	EuRBP
CG4266	EuRBP
eEFSec	EuRBP
CG10321	EuRBP
Rae1	EuRBP
eIF3k	EuRBP
CG4021	EuRBP
Synj	EuRBP
CG3045	EuRBP
mRpS29	EuRBP
CG10384	EuRBP
CG4554	EuRBP
CG4610	EuRBP
CG3927	EuRBP
nsr	EuRBP
CG4294	EuRBP
RpS16	EuRBP
CG17807	EuRBP
CG3732	EuRBP
RYBP	EuRBP
CNBP	EuRBP
RpL37b	EuRBP
LS2	EuRBP
RpL22-like	EuRBP
eIF2Bdelta	EuRBP
Rrp4	EuRBP
mRpL43	EuRBP
Pym	EuRBP
DCP1	EuRBP
Upf3	EuRBP
Not11	EuRBP
RpL12	EuRBP
CG4049	EuRBP
mRpS17	EuRBP
CG4612	EuRBP
CG4622	EuRBP
CG11414	EuRBP
Pof	EuRBP
CG3594	EuRBP
TyrRS-m	EuRBP
thoc7	EuRBP
Dis3l2	EuRBP
Tudor-SN	EuRBP
mRpL17	EuRBP
CG1231	EuRBP
RabX6	EuRBP
Sf3b3	EuRBP
CG9149	EuRBP
CG7879	EuRBP
metl	EuRBP
CG7971	EuRBP
RabX5	EuRBP
CG2021	EuRBP
mRpL46	EuRBP
CG13807	EuRBP
yellow-g2	EuRBP
CG8993	EuRBP
mRpL23	EuRBP
CG9004	EuRBP
mRpS35	EuRBP
CPT2	EuRBP
CG2162	EuRBP
Usp5	EuRBP
CG14966	EuRBP
nSMase	EuRBP
RpL28	EuRBP
eIF1	EuRBP
Larp4B	EuRBP
CG12605	EuRBP
CG14985	EuRBP
CG11586	EuRBP
CG11583	EuRBP
CG1316	EuRBP
CG15014	EuRBP
mRpS6	EuRBP
CG11342	EuRBP
Prpk	EuRBP
CG4611	EuRBP
Blimp-1	EuRBP
lin-28	EuRBP
CG10576	EuRBP
CG6610	EuRBP
Sf3b6	EuRBP
CG8219	EuRBP
FBgn0035707	EuRBP
eIF4E4	EuRBP
CG8519	EuRBP
CG8549	EuRBP
CG10077	EuRBP
RpL18	EuRBP
Sec63	EuRBP
Mcad	EuRBP
eIF4E5	EuRBP
Srp9	EuRBP
CG8038	EuRBP
ldbr	EuRBP
Arl5	EuRBP
Cpsf6	EuRBP
Pus7	EuRBP
CG6638	EuRBP
ValRS-m	EuRBP
Srp68	EuRBP
UGP	EuRBP
mRRF1	EuRBP
Cpsf5	EuRBP
CG3434	EuRBP
CG3335	EuRBP
CG18178	EuRBP
Hez	EuRBP
CG6418	EuRBP
CG7839	EuRBP
mRpL2	EuRBP
Ufd1-like	EuRBP
Plod	EuRBP
CG11726	EuRBP
RIOK1	EuRBP
CG7339	EuRBP
RpL10Ab	EuRBP
Pop2	EuRBP
eIF3l	EuRBP
CG5626	EuRBP
INPP5E	EuRBP
CG10418	EuRBP
CG10638	EuRBP
Sf3a2	EuRBP
CG10948	EuRBP
CG14120	EuRBP
CG14118	EuRBP
mRpL20	EuRBP
SRm160	EuRBP
CG8833	EuRBP
CG6833	EuRBP
Tdrd3	EuRBP
CG9425	EuRBP
mRpL39	EuRBP
Msh6	EuRBP
Prp31	EuRBP
CG7804	EuRBP
CG7275	EuRBP
CG7945	EuRBP
CG12301	EuRBP
CG7372	EuRBP
DCP2	EuRBP
CG18081	EuRBP
mRpS31	EuRBP
IleRS-m	EuRBP
IntS9	EuRBP
roq	EuRBP
GluRS-m	EuRBP
nxf2	EuRBP
Smn	EuRBP
CG9705	EuRBP
CG7728	EuRBP
beg	EuRBP
CG14057	EuRBP
UQCR-Q	EuRBP
U4-U6-60K	EuRBP
CG7564	EuRBP
Edc3	EuRBP
CG5589	EuRBP
TrpRS-m	EuRBP
mRpS26	EuRBP
RpIIIC53	EuRBP
CG18233	EuRBP
Nufip	EuRBP
RpL26	EuRBP
arx	EuRBP
CG6841	EuRBP
CG6839	EuRBP
CG3819	EuRBP
CG3808	EuRBP
CNPYb	EuRBP
Gem2	EuRBP
mRpL21	EuRBP
CG9666	EuRBP
CG9300	EuRBP
CG9330	EuRBP
CG14100	EuRBP
Lon	EuRBP
Prp3	EuRBP
Mtr3	EuRBP
Pfdn6	EuRBP
Gabat	EuRBP
FRG1	EuRBP
eRF1	EuRBP
mRpL15	EuRBP
mTerf3	EuRBP
tzn	EuRBP
CG12975	EuRBP
Tsr1	EuRBP
barc	EuRBP
CG11247	EuRBP
Rpb8	EuRBP
CG7414	EuRBP
Nopp140	EuRBP
P5CDh1	EuRBP
CG11109	EuRBP
CG14641	EuRBP
Suv3	EuRBP
srl	EuRBP
eIF3a	EuRBP
CG1074	EuRBP
Fip1	EuRBP
CG14655	EuRBP
Mms19	EuRBP
RpL35A	EuRBP
mRpL44	EuRBP
CG2931	EuRBP
RpL13A	EuRBP
Rab23	EuRBP
CG1239	EuRBP
CG2100	EuRBP
Sym	EuRBP
CG2091	EuRBP
CG1218	EuRBP
CG10979	EuRBP
Hpr1	EuRBP
CG2017	EuRBP
CG18048	EuRBP
CG1943	EuRBP
Tailor	EuRBP
CG10055	EuRBP
CG1234	EuRBP
CG10053	EuRBP
CG1142	EuRBP
ArgRS-m	EuRBP
mRpS9	EuRBP
CG7878	EuRBP
CG9667	EuRBP
Arl8	EuRBP
CG9630	EuRBP
mRpL1	EuRBP
tex	EuRBP
CG7483	EuRBP
CG9684	EuRBP
SLIRP2	EuRBP
CG8036	EuRBP
mRpL19	EuRBP
ouib	EuRBP
CG8159	EuRBP
CG8223	EuRBP
CCT7	EuRBP
ScsbetaA	EuRBP
RagA-B	EuRBP
CG11980	EuRBP
RpL34b	EuRBP
CG8149	EuRBP
RnpS1	EuRBP
CG9386	EuRBP
CG16790	EuRBP
Son	EuRBP
CG8319	EuRBP
SpdS	EuRBP
trbd	EuRBP
Art4	EuRBP
mtTFB2	EuRBP
CG6254	EuRBP
Rrp46	EuRBP
Art1	EuRBP
Tengl4	EuRBP
mAcon2	EuRBP
CG6689	EuRBP
CG6693	EuRBP
CG5214	EuRBP
mRpL40	EuRBP
Ranbp9	EuRBP
RpL24-like	EuRBP
Exd2	EuRBP
sea	EuRBP
CG14711	EuRBP
CG6813	EuRBP
CG14718	EuRBP
eIF3d2	EuRBP
CG10038	EuRBP
MBD-R2	EuRBP
FBgn0038035	EuRBP
CG5641	EuRBP
CG12267	EuRBP
Gnmt	EuRBP
CG10909	EuRBP
Paip2	EuRBP
CG7488	EuRBP
CG17327	EuRBP
CG7518	EuRBP
CG9799	EuRBP
omd	EuRBP
Art6	EuRBP
CG9925	EuRBP
mRpL11	EuRBP
CG8461	EuRBP
Hexim	EuRBP
Rrp6	EuRBP
UQCR-C1	EuRBP
Nup93-2	EuRBP
CG3817	EuRBP
RpS5b	EuRBP
RpL10Aa	EuRBP
CG6654	EuRBP
Art3	EuRBP
mRpS10	EuRBP
mRpL9	EuRBP
Trax	EuRBP
obe	EuRBP
CG5213	EuRBP
EndoU	EuRBP
mRpS33	EuRBP
CG14894	EuRBP
CG14903	EuRBP
CG5220	EuRBP
Ns1	EuRBP
mRpS11	EuRBP
kuk	EuRBP
alt	EuRBP
CG17806	EuRBP
CG17802	EuRBP
Non3	EuRBP
CG12320	EuRBP
CG8064	EuRBP
CG18600	EuRBP
WRNexo	EuRBP
EndoA	EuRBP
mRpL55	EuRBP
CG5316	EuRBP
CG6195	EuRBP
CG11447	EuRBP
CG4572	EuRBP
Surf6	EuRBP
CG4424	EuRBP
CG10889	EuRBP
mdlc	EuRBP
eIF3g2	EuRBP
TFAM	EuRBP
Srp14	EuRBP
Srp72	EuRBP
Pus1	EuRBP
Syp	EuRBP
RpS30	EuRBP
CG7009	EuRBP
CG7907	EuRBP
Fancm	EuRBP
CG17819	EuRBP
dnd	EuRBP
Idh3b	EuRBP
mRpL35	EuRBP
Gld2	EuRBP
Sar1	EuRBP
CG5380	EuRBP
CG18596	EuRBP
CG13850	EuRBP
Nop56	EuRBP
CG12499	EuRBP
CG5346	EuRBP
CG6937	EuRBP
Dcr-1	EuRBP
CG17141	EuRBP
CG10214	EuRBP
tst	EuRBP
RpS19b	EuRBP
Mettl3	EuRBP
CG18428	EuRBP
GatB	EuRBP
mRpS24	EuRBP
beta-PheRS	EuRBP
CG5728	EuRBP
Dis3	EuRBP
CG18528	EuRBP
CG13625	EuRBP
CG6695	EuRBP
Rpb10	EuRBP
CG13630	EuRBP
Saf-B	EuRBP
CG7006	EuRBP
CG11089	EuRBP
Trf4-2	EuRBP
Smg6	EuRBP
Ythdf	EuRBP
CG11920	EuRBP
RpS27	EuRBP
Nup358	EuRBP
RIOK2	EuRBP
CG4553	EuRBP
XNP	EuRBP
CG5116	EuRBP
Npl4	EuRBP
RpL27	EuRBP
CG5886	EuRBP
CG5913	EuRBP
CG14543	EuRBP
RpL34a	EuRBP
CG14544	EuRBP
CG6066	EuRBP
CG5590	EuRBP
mRpS22	EuRBP
CG12259	EuRBP
CG4849	EuRBP
mIF2	EuRBP
CG14062	EuRBP
Sid	EuRBP
CG1646	EuRBP
eIF4E6	EuRBP
Slu7	EuRBP
CG11837	EuRBP
Cul5	EuRBP
Pdhb	EuRBP
CG14506	EuRBP
Obp99a	EuRBP
IntS11	EuRBP
CG7834	EuRBP
RpS8	EuRBP
eIF2Balpha	EuRBP
CG7903	EuRBP
CG15525	EuRBP
Nph	EuRBP
CG7920	EuRBP
RpS28a	EuRBP
CG15526	EuRBP
RpS7	EuRBP
CG15535	EuRBP
mRpS18C	EuRBP
PH4alphaSG2	EuRBP
eIF4H2	EuRBP
CG12071	EuRBP
CG1542	EuRBP
CG15561	EuRBP
mRpL32	EuRBP
PNPase	EuRBP
CG11334	EuRBP
RpL6	EuRBP
pasha	EuRBP
CG11563	EuRBP
CG11360	EuRBP
Gyf	EuRBP
CG17514	EuRBP
Rab21	EuRBP
Marf1	EuRBP
CG17454	EuRBP
RpL38	EuRBP
Set1	EuRBP
yip2	EuRBP
wds	EuRBP
rept	EuRBP
kat80	EuRBP
eIF3d1	EuRBP
c12.1	EuRBP
Top3alpha	EuRBP
Spt5	EuRBP
RecQ4	EuRBP
CG3021	EuRBP
CG3704	EuRBP
CG14628	EuRBP
CG11398	EuRBP
eIF4E7	EuRBP
CG13375	EuRBP
mRpL14	EuRBP
kappaB-Ras	EuRBP
CG15864	EuRBP
Sf3b5	EuRBP
CG13551	EuRBP
CG12848	EuRBP
ND-B8	EuRBP
lilli	EuRBP
armi	EuRBP
Slbp	EuRBP
Atx2	EuRBP
Rheb	EuRBP
eIF2D	EuRBP
tral	EuRBP
mRpL36	EuRBP
CG18787	EuRBP
CG18789	EuRBP
Capr	EuRBP
CG18823	EuRBP
Arts	EuRBP
Apl	EuRBP
CG18749	EuRBP
MCU	EuRBP
HBS1	EuRBP
Chrac-14	EuRBP
CG5986	EuRBP
CG31381	EuRBP
mask	EuRBP
mRpS14	EuRBP
mRpS5	EuRBP
mRpS21	EuRBP
btz	EuRBP
bai	EuRBP
vig2	EuRBP
Wdr33	EuRBP
GstT1	EuRBP
CG30022	EuRBP
Rif1	EuRBP
CG30100	EuRBP
CG30105	EuRBP
CG30122	EuRBP
Prp38	EuRBP
CG30343	EuRBP
CG30349	EuRBP
CG30382	EuRBP
Sgf29	EuRBP
Opbp	EuRBP
mRpL53	EuRBP
FBgn0050497	EuRBP
CG31013	EuRBP
PH4alphaPV	EuRBP
CG31016	EuRBP
CG31075	EuRBP
Slimp	EuRBP
Rpb7	EuRBP
CG31156	EuRBP
mRRF2	EuRBP
LSm3	EuRBP
CG31301	EuRBP
CG31357	EuRBP
CG31368	EuRBP
CG31388	EuRBP
mRpS18A	EuRBP
CG31510	EuRBP
CG31550	EuRBP
CG31643	EuRBP
Tengl3	EuRBP
Tengl1	EuRBP
Cnot4	EuRBP
RluA-1	EuRBP
AspRS-m	EuRBP
SoYb	EuRBP
CG31759	EuRBP
CG31812	EuRBP
Tap42	EuRBP
CG31922	EuRBP
Sbat	EuRBP
CG31957	EuRBP
gw	EuRBP
4E-T	EuRBP
Rbfox1	EuRBP
CG32075	EuRBP
CG32201	EuRBP
CG32281	EuRBP
Mrtf	EuRBP
CG32344	EuRBP
CG32409	EuRBP
vito	EuRBP
shep	EuRBP
Atox1	EuRBP
Tengl2	EuRBP
Usp10	EuRBP
CG32533	EuRBP
CG32625	EuRBP
CG32706	EuRBP
CG32772	EuRBP
mRpL27	EuRBP
CG33051	EuRBP
CG33057	EuRBP
CG33082	EuRBP
CG33093	EuRBP
CG33099	EuRBP
eIF4EHP	EuRBP
CG33129	EuRBP
AGBE	EuRBP
CG33158	EuRBP
Ranbp16	EuRBP
CG33260	EuRBP
Urm1	EuRBP
CG33346	EuRBP
U3-55K	EuRBP
PNUTS	EuRBP
CG34015	EuRBP
CG34039	EuRBP
Nup153	EuRBP
CG33786	EuRBP
CG33785	EuRBP
endos	EuRBP
GatC	EuRBP
SLIRP1	EuRBP
RpL5	EuRBP
AlkB	EuRBP
RpL41	EuRBP
Rpp20	EuRBP
pps	EuRBP
CG34140	EuRBP
mRpL34	EuRBP
RpS28-like	EuRBP
CG34195	EuRBP
CG34283	EuRBP
CG34317	EuRBP
CG34354	EuRBP
trv	EuRBP
Not1	EuRBP
htk	EuRBP
CG40813	EuRBP
CG41562	EuRBP
snama	EuRBP
Dbp21E2	EuRBP
ALiX	EuRBP
Tpi	EuRBP
Sec61alpha	EuRBP
AsnRS	EuRBP
l(2)37Cb	EuRBP
l(2)37Cg	EuRBP
su(r)	EuRBP
l(2)k09022	EuRBP
RpS25	EuRBP
fne	EuRBP
Spf45	EuRBP
UK114	EuRBP
Bre1	EuRBP
pix	EuRBP
ncm	EuRBP
RpL30	EuRBP
pea	EuRBP
egg	EuRBP
Karybeta3	EuRBP
AGO2	EuRBP
Sbp2	EuRBP
alphaTub67C	EuRBP
kra	EuRBP
CG42232	EuRBP
Chd1	EuRBP
UQCR-C2	EuRBP
AGO3	EuRBP
roh	EuRBP
26-29-p	EuRBP
rig	EuRBP
DNApol-alpha180	EuRBP
glo	EuRBP
fid	EuRBP
Clbn	EuRBP
5PtaseI	EuRBP
Jabba	EuRBP
Nsun5	EuRBP
CG42382	EuRBP
CG42360	EuRBP
wech	EuRBP
zld	EuRBP
2021-09-04	EuRBP
CG42458	EuRBP
Nop60B	EuRBP
flr	EuRBP
elav	EuRBP
mRpS23	EuRBP
Pp2A-29B	EuRBP
FBgn0260441	EuRBP
CG4806	EuRBP
eIF4G2	EuRBP
Larp7	EuRBP
wisp	EuRBP
ctrip	EuRBP
cuff	EuRBP
Rbp6	EuRBP
Rbp1	EuRBP
pic	EuRBP
Incenp	EuRBP
FBgn0261014	EuRBP
Cpsf73	EuRBP
LSm1	EuRBP
LSm7	EuRBP
Prp19	EuRBP
Opa1	EuRBP
Mat89Ba	EuRBP
mRpL37	EuRBP
mtTFB1	EuRBP
IntS6	EuRBP
SdhA	EuRBP
capt	EuRBP
lic	EuRBP
cdm	EuRBP
l(2)34Fd	EuRBP
ps	EuRBP
Thor	EuRBP
RpS6	EuRBP
RpS24	EuRBP
RpS26	EuRBP
RpS29	EuRBP
RpL8	EuRBP
RpL37A	EuRBP
eIF2alpha	EuRBP
larp	EuRBP
salm	EuRBP
CG42726	EuRBP
nocte	EuRBP
SmD2	EuRBP
SmE	EuRBP
SNRPG	EuRBP
snRNP-U1-C	EuRBP
Dhc64C	EuRBP
cu	EuRBP
aPKC	EuRBP
scaf6	EuRBP
SmD1	EuRBP
mtRNApol	EuRBP
kdn	EuRBP
Ire1	EuRBP
Pxt	EuRBP
RanBPM	EuRBP
IntS3	EuRBP
Sec23	EuRBP
Sec24CD	EuRBP
bru2	EuRBP
Vha44	EuRBP
VhaAC45	EuRBP
Mi-2	EuRBP
Mdh2	EuRBP
SmB	EuRBP
dati	EuRBP
Arp3	EuRBP
mbf1	EuRBP
eIF4H1	EuRBP
mub	EuRBP
AGO1	EuRBP
Fs(2)Ket	EuRBP
Rpb12	EuRBP
RpII140	EuRBP
DnaJ-1	EuRBP
Prosalpha1	EuRBP
mEFG1	EuRBP
vret	EuRBP
bin3	EuRBP
bel	EuRBP
vnc	EuRBP
Unr	EuRBP
sqd	EuRBP
lost	EuRBP
l(3)72Ab	EuRBP
DNApol-delta	EuRBP
Zn72D	EuRBP
eIF2gamma	EuRBP
Rpb4	EuRBP
CG34334	EuRBP
mRpL45	EuRBP
qin	EuRBP
spoon	EuRBP
cpo	EuRBP
bru3	EuRBP
Cnx14D	EuRBP
Sxl	EuRBP
orb2	EuRBP
how	EuRBP
CkIIalpha	EuRBP
ens	EuRBP
CG44002	EuRBP
FDY	EuRBP
eIF4E3	EuRBP
CG44242	EuRBP
CG44249	EuRBP
Snp	EuRBP
pAbp	EuRBP
SC35	EuRBP
Cdc5	EuRBP
sno	EuRBP
coro	EuRBP
Doa	EuRBP
Patr-1	EuRBP
GlyS	EuRBP
Tgs1	EuRBP
Ns3	EuRBP
stai	EuRBP
kis	EuRBP
NO66	EuRBP
ebo	EuRBP
pit	EuRBP
Sf3a1	EuRBP
PyK	EuRBP
Pen	EuRBP
rump	EuRBP
HnRNP-K	EuRBP
PheRS-m	EuRBP
vas	EuRBP
SF2	EuRBP
l(2)10685	EuRBP
Rpp30	EuRBP
THG	EuRBP
eEF1alpha1	EuRBP
LeuRS	EuRBP
Impbeta11	EuRBP
bsf	EuRBP
Imp	EuRBP
Rab1	EuRBP
RpS10b	EuRBP
RpL27A	EuRBP
RpL31	EuRBP
RpL19	EuRBP
eEF5	EuRBP
caz	EuRBP
prg	EuRBP
bam	FlyBase
bcd	FlyBase
D	FlyBase
msl-3	FlyBase
otu	FlyBase
su(sable)	FlyBase
swa	FlyBase
TH1	FlyBase
FBgn0015318	FlyBase
CG2034	FlyBase
apt	FlyBase
dbe	FlyBase
ytr	FlyBase
fus	FlyBase
CG2685	FlyBase
anon-25Dd	FlyBase
NiPp1	FlyBase
mRpL18	FlyBase
l(1)G0004	FlyBase
NELF-B	FlyBase
Mt2	FlyBase
CG2124	FlyBase
CG5334	FlyBase
CG6179	FlyBase
CG12788	FlyBase
cactin	FlyBase
CG3436	FlyBase
CG15432	FlyBase
WDR79	FlyBase
CG4438	FlyBase
RpL7-like	FlyBase
CG10189	FlyBase
eIF3f2	FlyBase
U2A	FlyBase
CG8078	FlyBase
mIF3	FlyBase
eIF2Bgamma	FlyBase
CG12970	FlyBase
Panx	FlyBase
CG12782	FlyBase
eIF6	FlyBase
CG3735	FlyBase
thoc5	FlyBase
CG11486	FlyBase
CG12493	FlyBase
blanks	FlyBase
CG7504	FlyBase
PCID2	FlyBase
CG11263	FlyBase
CG12477	FlyBase
eIF3f1	FlyBase
CG1427	FlyBase
CG8043	FlyBase
Elp1	FlyBase
Sra-1	FlyBase
CG7706	FlyBase
Nelf-A	FlyBase
CG6015	FlyBase
CG6204	FlyBase
Ude	FlyBase
CG4884	FlyBase
PIP4K	FlyBase
CG17168	FlyBase
CG31249	FlyBase
nxf4	FlyBase
tut	FlyBase
CG32708	FlyBase
CG33172	FlyBase
Vps36	FlyBase
Snup	FlyBase
Rrp40	FlyBase
ban	FlyBase
bft	FlyBase
Nxf3	FlyBase
Rcd5	FlyBase
CG43902	FlyBase
Pcf11	FlyBase
mbl	FlyBase
Top2	FlyBase
Rnmt	FlyBase
hoip	FlyBase
FBgn0287187	FlyBase
