# Supplementary material for: Diverse cell-specific patterns of alternative polyadenylation in Drosophila
Source: Nat Commun. 2022 Sep 13;13:5372. doi: 10.1038/s41467-022-32305-0 (PMC9470587; doi:10.1038/s41467-022-32305-0)
Supplement: Supplementary file 9 — Supplementary Data 7 [file 41467_2022_32305_MOESM9_ESM.xlsx]

## Sheet: FCA_body
Symbol	adult_ventral_nervous_system	adult_peripheral_nervous_system	leg_muscle_motor_neuron	gustatory_receptor_neuron	multidendritic_neuron	scolopidial_neuron	muscle_cell	follicle_cell	adult_fat_body	adult_glial_cell	adult_oenocyte	enteroendocrine_cell	escort_cell	hemocyte
128up	0.12488	0.0885662	0.0935086	0	0.263685	0.0732743	0.195079	0.350033	0.182464	0.175083	0.234258	0.114605	0.201527	0.14134
14-3-3zeta	10.5568	11.5018	10.7712	14.281	11.5481	11.388	10.4477	11.135	8.67558	10.3879	8.42385	10.5742	8.78005	8.82119
26-29-p	0.330361	0.367998	0.207387	0.34761	0.345352	0.361835	0.601568	1.34217	0.562829	0.601989	0.753394	0.693536	0.668532	0.813266
312	0.122526	0.122656	0.0806846	0.249348	0.119801	0.241786	0.100852	0.144618	0.097018	0.0767253	0.0933482	0.113697	0.103015	0.0446211
4E-T	1.07096	1.03765	1.14555	0.557104	1.14143	0.934228	1.37239	1.15751	1.33267	1.13785	1.33904	0.807821	1.53389	1.18902
5PtaseI	0.356775	0.291071	0.25482	0.154804	0.202188	0.229718	0.364919	0.35085	0.182635	0.365235	0.238408	0.258728	0.348435	0.324711
ACC	0.841846	0.945877	0.597516	0.756004	0.724639	0.844831	0.836592	1.01786	18.1458	1.27823	16.1982	1.22296	0.712571	0.993922
AGBE	0.180063	0.259884	0.138158	0.128502	0.194864	0.196474	0.43166	0.339574	1.48904	0.315098	0.307764	0.207816	0.143063	0.290387
AGO1	7.81358	7.09746	5.86019	8.53166	12.9168	7.12362	5.91027	8.75475	5.50627	5.27532	4.79082	7.48133	7.92996	8.46679
AGO2	0.900374	0.975494	0.812389	1.12709	0.520176	0.957357	1.13554	1.31737	2.11254	1.41047	1.79969	1.38217	1.36371	1.41241
AGO3	3.27387	3.48309	2.34217	1.47239	7.05516	3.66118	1.95117	6.37601	10.7012	2.90566	8.35959	10.3954	5.11935	18.3533
AIF	0.174228	0.179218	0.158831	0.162971	0.270211	0.155109	0.149804	0.410682	0.210031	0.167441	0.186386	0.175941	0.304141	0.248822
AIMP1	0.0984882	0.0928419	0.0479308	0.0324844	0.130683	0.0778161	0.159305	0.324417	0.168899	0.148323	0.189453	0.124353	0.217016	0.202537
ALiX	0.194051	0.288695	0.20988	0.310448	0.33819	0.220827	0.251034	0.347141	0.337255	0.33584	0.319154	0.449371	0.312557	0.29367
ATPCL	0.557792	0.72406	0.562682	0.507188	0.243908	0.571967	0.414414	0.725727	3.54908	1.1889	3.58308	1.12583	0.804936	0.575645
ATPsyndelta	1.1172	1.00071	0.987111	0.617433	0.423833	1.10727	1.58276	1.28404	1.04059	1.03301	0.75779	0.948276	0.898353	0.822199
ATPsyngamma	0.729167	0.839475	0.560625	0.732311	0.466399	0.959343	1.87233	1.37916	1.16716	1.50507	1.05543	0.935035	0.867873	1.05902
Achl	0.0498337	0.0393454	0.0227159	0	0	0.0601426	0.219779	0.0401191	0.162473	0.874764	1.20385	0	0.00736488	0.0839447
AdSS	0.658644	0.668222	0.604511	0.779242	0.548545	1.23954	2.17045	1.72549	1.28179	2.84074	1.30541	1.49947	0.785712	1.16665
Adar	2.60534	2.99978	2.6342	3.32236	2.06917	2.97702	2.49026	2.19132	0.302903	2.0293	1.61493	3.32053	1.87497	3.23836
Adat1	0.0552252	0.0396401	0.0163693	0	0.146912	0.0337363	0.0188771	0.0624305	0.0372197	0.0201731	0.0630891	0.0417771	0.0975311	0.0117721
Aef1	0.384965	0.36705	0.298353	0.314981	0.596783	0.357522	0.283372	0.618247	0.389299	0.411648	0.380214	0.347365	0.373349	0.509317
AlaRS	0.138334	0.156258	0.136259	0.0921113	0.052415	0.192869	0.193922	0.47512	0.288514	0.130053	0.431833	0.28689	0.294935	0.264728
AlaRS-m	0.0545761	0.0499787	0.0704087	0.0344885	0.0268832	0.0440237	0.05587	0.0893458	0.0985124	0.0425344	0.137968	0.0406292	0.0181762	0.0682448
Aladin	0.054794	0.0620333	0.0166566	0.232675	0	0.0606859	0.0490505	0.167345	0.0571518	0.0442086	0.0372812	0.0786409	0.110652	0.0734364
Aldh-III	1.38181	1.20916	0.963244	1.01967	0.299653	1.0365	0.538536	1.019	2.85044	1.18434	7.28836	1.49119	1.2414	2.80894
AlkB	0.0629437	0.0592327	0.0234276	0	0	0.0198535	0.0508825	0.225308	0.117146	0.100033	0.0755874	0.146173	0.100784	0.145565
ApepP	0.0703805	0.0920368	0.110155	0.268603	0.135719	0.122651	0.114871	0.163059	0.145624	0.112083	0.127622	0.246195	0.147262	0.251836
Apl	0.151275	0.177633	0.132596	0.347106	0.081283	0.162704	0.162415	0.412987	0.150516	0.141388	0.20467	0.167953	0.133442	0.184116
Arc1	0.296868	0.303467	0.245989	1.08364	0.404547	0.312377	0.875741	0.357501	0.202179	0.484846	1.03756	0.519889	0.150255	0.52365
Arf102F	0.519465	0.536303	0.327005	0.863424	0.934949	0.340201	0.506665	0.827734	0.67965	0.68836	0.667091	0.571163	0.625259	0.730792
Arf79F	0.944839	1.04123	0.861275	1.22207	0.917297	0.827588	0.831103	1.45938	2.43646	1.14392	2.26289	1.41851	1.47147	1.5364
Arfrp1	0.0808036	0.0796925	0.0749353	0.215923	0.0811919	0.0465827	0.0727736	0.133825	0.0948435	0.0860091	0.089096	0.214839	0.161186	0.0793926
ArgRS	0.0573982	0.0795448	0.0434451	0.128132	0.081283	0.0403498	0.0921307	0.152551	0.0973956	0.100355	0.138833	0.0827609	0.141973	0.0802765
ArgRS-m	0.0800065	0.0459164	0.0835633	0.0821462	0	0.108409	0.0324993	0.0991457	0.0938207	0.046476	0.0705796	0.0569765	0.109607	0.0649206
Argk	4.57308	3.71347	3.94967	3.15678	4.42046	4.07897	13.0217	2.08364	0.810594	9.32805	0.925391	2.46042	3.52804	1.45428
Arl1	0.0908983	0.118106	0.0404354	0.146104	0.0864629	0.102118	0.126259	0.226265	0.224558	0.175219	0.189448	0.248236	0.2142	0.149299
Arl2	0.054177	0.0692916	0.0453636	0	0	0.0659641	0.0408827	0.0655667	0.0386581	0.0581817	0.0202237	0.024585	0.0152328	0.0156313
Arl5	0.104517	0.12261	0.0768388	0.190636	0	0.0769974	0.120136	0.182455	0.134681	0.170832	0.0908455	0.270922	0.167932	0.185065
Arl6	0.0229601	0.310963	0.0202332	0.774817	0	0.525866	0.0171064	0.0315828	0.0620018	0.0201937	0.0424268	0.0206915	0.0220946	0.0379199
Arl8	0.328216	0.395336	0.331367	0.221813	0.225305	0.259046	0.257923	0.270743	0.376444	0.302025	0.232725	0.33947	0.25346	0.448519
Arp3	0.14038	0.202932	0.186365	0.116681	0.29384	0.15307	0.186138	0.339018	0.261309	0.263467	0.229604	0.324312	0.232225	0.399579
Ars2	1.20522	1.2564	1.17083	1.61738	1.16188	1.18749	0.699768	1.85767	1.65162	1.48669	1.54204	1.8092	1.63459	1.52827
Art1	0.0923461	0.0930542	0.0641599	0.155451	0.115416	0.0280243	0.128517	0.374407	0.116177	0.15005	0.202789	0.0859057	0.140978	0.120176
Art2	0.0160438	0.0123163	0	0	0	0	0.00355211	0.062256	0.00644776	0.0219291	0.00452767	0.0386454	0.0115206	0.00831347
Art3	0.0566557	0.0777546	0.031364	0.0178129	0	0.0339018	0.0736504	0.215528	0.112421	0.105322	0.142771	0.0662848	0.220216	0.134159
Art4	0.161602	0.146689	0.0918183	0.0830073	0.27534	0.226269	0.197996	0.319668	0.141268	0.184468	0.197045	0.181545	0.293374	0.247886
Art6	5.41184e-05	0	0	0	0	0	0.000293813	0.00222747	0	0.00362606	0	0	0.0024359	0
Art8	0.0159229	0.0278688	0.00276796	0	0.0623076	0.0120662	0.0220981	0.0819029	0.0230132	0.0338536	0.0230938	0.0143143	0.0557838	0.0146709
Arts	0.0331924	0.0457314	0.00829143	0	0.0909821	0.047517	0.0262347	0.0944604	0.0344993	0.0251977	0.0409207	0.0397187	0.012081	0.0549844
AsnRS	0.163077	0.204269	0.134916	0.151058	0.529228	0.136588	0.235806	0.38792	0.303171	0.159488	0.422961	0.226437	0.226591	0.342809
AsnRS-m	0.0274023	0.0482794	0.0291896	0.0513094	0	0.0180622	0.0248691	0.0764626	0.0666175	0.0418251	0.0269556	0	0.0721981	0.0374059
AspRS	0.170484	0.232368	0.105753	0.149322	0.158805	0.202146	0.247086	0.416461	0.310156	0.220835	0.276544	0.553977	0.298177	0.381502
AspRS-m	0.158482	0.124581	0.118719	0.0213296	0.362704	0.136738	0.12674	0.265238	0.228464	0.148129	0.142751	0.145406	0.353567	0.131471
Atg7	0.0715585	0.0861343	0.0568303	0.0723126	0	0.102078	0.0675974	0.118096	0.0895747	0.030109	0.0858378	0.0861458	0.0802983	0.114067
Atox1	0.351673	0.277416	0.252788	0.281589	0.465217	0.289041	0.233644	0.325751	0.420211	0.468502	0.303942	0.198431	0.160396	0.374208
Atx-1	0.00417836	0.00618806	0.00806603	0	0	0	0.00712361	0.0269348	0.0121253	0.0156989	0.0200575	0.0630427	0.0348017	0
Atx2	1.18157	1.36848	0.978831	1.31246	1.06397	1.16733	1.36189	1.49628	1.42998	1.37025	6.00715	0.986125	1.60808	1.63171
B52	5.30379	4.23246	4.99549	4.97225	3.97773	4.86458	2.97367	5.11006	3.9359	2.83107	6.92123	3.11596	4.87225	3.43679
BicC	0.000881461	0.00629758	0.00520084	0	0	0	0.0007573	0	0	0.00478575	0	0	0	0.00706882
BicD	1.74767	2.37389	2.04772	3.76868	2.43268	1.91339	1.25322	1.7169	1.05176	1.63824	1.55229	1.841	1.25052	1.90552
Bin1	0.144359	0.145089	0.103885	0	0.110416	0.237256	0.192893	0.237047	0.981964	0.148008	0.342517	0.188096	0.46845	0.304521
Bka	0.082004	0.106439	0.0953413	0.118827	0.326641	0.0429602	0.111173	0.264416	0.127962	0.130504	0.11928	0.135116	0.0860912	0.146483
Blimp-1	3.35671	3.22969	2.44834	2.60287	3.27888	2.65319	4.60859	1.41412	5.0122	8.55133	1.22388	5.17227	1.69796	6.64831
Blm	0.144962	0.125237	0.103098	0.122109	0.109619	0.131882	0.106066	0.255482	0.125322	0.121916	0.132315	0.158527	0.288132	0.140896
Bre1	0.172105	0.241579	0.122216	0.216978	0.241714	0.0957333	0.110514	0.299189	0.146249	0.19048	0.152885	0.192723	0.281173	0.14467
CCT1	0.216658	0.302358	0.167371	0.197611	0.449146	0.171584	0.367806	0.828877	0.441596	0.423061	0.486278	0.558204	0.423325	0.3173
CCT3	0.240749	0.313536	0.206414	0.141182	0.137418	0.257052	0.402022	0.936152	0.606108	0.418154	0.568953	0.583842	0.431163	0.554305
CCT4	0.232084	0.266404	0.12312	0.0986044	0.352738	0.24817	0.396111	0.709031	0.459385	0.396464	0.42323	0.475348	0.336357	0.483395
CCT5	0.228544	0.22878	0.0797151	0.162245	0.267076	0.242186	0.425489	0.822389	0.6517	0.336576	0.606678	0.491943	0.540372	0.485282
CCT6	0.237242	0.332115	0.287323	0.276314	0.199302	0.288623	0.427116	0.804078	0.442443	0.330886	0.644922	0.423021	0.537593	0.390511
CCT7	0.21618	0.267236	0.1114	0.462319	0.229736	0.21702	0.316938	0.688213	0.368099	0.338812	0.327788	0.568435	0.287768	0.448362
CG10038	0.0968966	0.106768	0.104948	0.233987	0	0.0998165	0.0884194	0.159061	0.150401	0.0913185	0.133419	0.0755588	0.0635453	0.142548
CG10053	0.0230205	0.0531417	0.0122279	0.0399642	0	0.0488502	0.0390201	0.0436294	0.0349602	0.0274637	0.0155942	0.0364235	0.0379237	0.0419451
CG10055	0.0941144	0.0736782	0.0651739	0.0746536	0.0180057	0.0577704	0.105571	0.158482	0.133191	0.15723	0.0812559	0.169329	0.28922	0.181861
CG10077	34.2881	29.6278	36.7423	23.8675	35.0049	44.7176	17.1149	13.0197	16.3462	13.8815	12.298	15.8592	11.0172	12.118
CG10189	0.0185764	0.0163286	0.0313587	0	0.0180057	0.0244564	0.0325136	0.0387077	0.0284978	0.0290744	0.020401	0.0538006	0.0442364	0.0229655
CG10214	0.0457054	0.0380525	0.0195327	0.0396021	0	0.0533867	0.0919443	0.130524	0.13135	0.0621929	0.116703	0.071914	0.0458912	0.0852538
CG10237	0.62811	0.692219	0.192119	0.931633	0.541849	0.356676	0.377224	0.583382	1.57098	1.48878	10.7486	0.642117	0.270479	0.987263
CG10321	0.199378	0.205246	0.200626	0.135706	0.267765	0.135871	0.20108	0.320707	0.137382	0.329135	0.194641	0.458461	0.332374	0.310935
CG10333	0.066002	0.0772877	0.0309841	0.153632	0	0.0699299	0.0732902	0.116866	0.0918157	0.0600627	0.0791154	0.111463	0.0887374	0.0983735
CG10340	0.148734	0.165445	0.177873	0.136493	0.137537	0.15282	0.184704	0.258311	0.208779	0.192879	0.288053	0.171463	0.280815	0.163982
CG10341	0.0561013	0.0428259	0.0342077	0.102047	0.0180057	0.0651381	0.0691503	0.206183	0.113276	0.0830446	0.165732	0.0409687	0.151095	0.0551547
CG10384	1.07238	0.0440622	1.40235	0	0.173762	0.0981762	0.0132541	0.0107901	0.00517001	0.0305513	0.0075344	0.0248655	0.0504272	0
CG10418	0.0767141	0.0656056	0.0944801	0.15773	0	0.0646373	0.0873955	0.155343	0.101553	0.0782488	0.0507366	0.0521383	0.251334	0.0856536
CG10428	0.071285	0.117684	0.064247	0.120267	0.155626	0.0949932	0.0793046	0.287022	0.183357	0.177263	0.13566	0.160998	0.307844	0.0838639
CG10463	0.12611	0.18769	0.145642	0.241356	0	0.104339	0.12586	0.619182	0.316356	0.10897	0.360341	0.181165	0.233592	0.285184
CG10466	0.0896773	0.0976083	0.0951404	0.050028	0.0297898	0.10787	0.0899251	0.0739223	0.0502266	0.02927	0.0814292	0.0683813	0.0886693	0.0441201
CG10495	0.0392764	0.0314488	0.0358223	0.0653755	0.124244	0.0193333	0.0381158	0.0673807	0.0296741	0.0331393	0.0289988	0.0233334	0.00969029	0.0329788
CG10576	0.353623	0.394882	0.206833	0.476452	0.143668	0.368006	0.571375	1.40529	0.782862	0.515638	0.859176	0.376385	0.89613	0.682554
CG10602	0.224771	0.216928	0.137684	0.104474	0.158868	0.181168	0.266366	0.390295	0.184089	0.492193	0.34055	0.591344	0.0949936	0.304741
CG10628	0.0916438	0.076201	0.0606938	0.0657237	0.0718644	0.111211	0.0827046	0.15943	0.0989562	0.0484634	0.17797	0.0346955	0.101655	0.125851
CG10638	0.127521	0.109539	0.0890202	0.138447	0.113372	0.147243	0.130938	0.223753	0.196101	0.201304	0.303603	0.121935	0.130185	0.16514
CG1074	0.0895173	0.132999	0.0888195	0.223417	0.116566	0.069724	0.105481	0.351911	0.118218	0.092081	0.156209	0.0926323	0.254165	0.161612
CG10802	0.0864296	0.057063	0.10549	0.180669	0.13893	0.137561	0.0758012	0.161064	0.0914442	0.0954073	0.0839026	0.209689	0.114537	0.0852613
CG10803	0.861987	0.792454	0.977477	0.891974	1.44488	0.656847	0.499375	2.29962	0.787743	0.70327	1.01789	0.930798	1.47975	1.0419
CG10909	0.000156074	0.00402382	0	0	0	0	0.00112807	0	0.00139547	0	0	0	0	0
CG10914	0.0442841	0.0442889	0.0219837	0.107312	0	0.0302325	0.0301485	0.0733471	0.0612592	0.0369141	0.0590547	0.0215127	0.0577216	0.0967374
CG10931	0.001448	0.00424737	0.00411303	0	0	0.00471444	0.00319049	0.00260229	0.000882957	0	0	0	0	0
CG10948	1.17987	1.0135	1.51248	0.778785	1.46925	0.842271	0.526151	1.10751	0.449172	0.784558	0.461907	0.674416	0.921127	0.498655
CG10950	0.00354158	0.00789158	0	0.0528318	0	0.0376702	0.00491357	0.000354817	0.00715133	0.0048412	0.00952655	0	0	0
CG10959	0.0205148	0.0249382	0.022882	0	0	0.00688647	0.0296174	0.0406609	0.0312062	0.0213016	0.054483	0.0445213	0.0343295	0.0309867
CG10979	0.1882	0.27818	0.204305	0.10782	0.413068	0.257537	0.200293	0.459421	0.248123	0.204459	0.461123	0.314911	0.219333	0.294551
CG10993	0.00280361	0	0.0171825	0	0	0.00878731	0.000789952	0.00259842	0.000651448	0	0	0	0.0143982	0.0186105
CG11030	2.39744	1.19798	1.3441	1.05383	0.391952	1.11232	0.688497	1.85074	0.733961	0.735698	1.00737	1.46823	1.91731	1.07391
CG11089	0.0921458	0.0715978	0.0348035	0.054509	0	0.0701683	0.129569	0.62554	0.79616	0.166372	0.241844	0.148272	0.238816	0.245535
CG11109	0.0782736	0.113515	0.0642965	0.0477427	0.116129	0.108769	0.0506193	0.102035	0.119082	0.0552427	0.100687	0.0818941	0.154201	0.151366
CG11123	0.0417361	0.0403292	0.0255809	0.0738509	0.0896829	0.0110385	0.0473185	0.111132	0.0492826	0.0530713	0.0763947	0.0559946	0.0912707	0.108255
CG11164	0.0127718	0.0146981	0.00397162	0.0915255	0.0793689	0.0124796	0.0240671	0.0609526	0.0190495	0.0238386	0.00832168	0	0.0410633	0.0356415
CG11180	0.219994	0.212571	0.175896	0.368115	0.267022	0.17621	0.198659	1.05532	0.38567	0.164957	0.385489	0.50627	0.410392	0.308885
CG11247	0.407777	0.475926	0.246378	0.34654	0.371684	0.378929	0.416674	0.601381	0.486095	0.722763	0.569968	0.497625	0.793411	0.41137
CG11263	0.001413	0	0	0	0	0	0.00358251	0.00244485	0	0.0056114	0.00238233	0	0	0.00592746
CG11334	0.087821	0.106423	0.052469	0	0.0640989	0.0529437	0.178006	0.300742	0.640961	0.285645	0.183481	0.183992	0.281995	0.0944794
CG11342	0.00554134	0.00864494	0.0117867	0	0	0.00810415	0.0141563	0.0214878	0.0152485	0.0207302	0.00968424	0.0398867	0.0483193	0.00233232
CG11360	5.417	2.72678	4.80529	4.3552	6.22225	2.75265	1.30575	3.86781	2.03655	1.64194	2.11459	2.87472	4.12829	1.98356
CG11398	0.0511015	0.0533359	0.0585252	0.0421358	0.154062	0.055313	0.042796	0.155689	0.0576958	0.112087	0.0635589	0.102327	0.219878	0.128468
CG11414	0.115222	0.117426	0.0484921	0.197378	0.0981434	0.0691216	0.147031	0.228165	0.292726	0.121811	0.178167	0.519936	0.203757	0.188881
CG11417	0.127514	0.171832	0.0482271	0.0794449	0.187257	0.113901	0.16932	0.503302	0.110613	0.120352	0.199202	0.266091	0.242311	0.230737
CG1142	0.224484	0.18558	0.277209	0.178344	0.155429	0.299871	0.127716	0.401419	0.263567	0.114058	0.183644	0.255916	0.49497	0.350992
CG11444	0.091463	0.136802	0.037144	0.0650567	0.0663477	0.194827	0.169599	0.278521	0.124764	0.18815	0.142555	0.235378	0.137082	0.188283
CG11447	0.0416759	0.0427692	0.0289118	0	0.0486334	0.0307291	0.0435303	0.0908479	0.0480691	0.0400028	0.0443157	0.0692184	0.0977825	0.0346533
CG11454	0.055096	0.0802102	0.0725376	0.0898174	0.08152	0.058315	0.0401426	0.0713599	0.0556321	0.0587447	0.067659	0.0928255	0.0222518	0.0469889
CG11563	0.0638346	0.0764541	0.0287606	0.0712164	0.0341327	0.0700577	0.0831058	0.275907	0.1115	0.0847879	0.0714563	0.104944	0.0952418	0.120919
CG11583	0.0755721	0.0883432	0.0687131	0	0.0636764	0.0330039	0.101967	0.237707	0.0942297	0.0942336	0.139551	0.078139	0.187351	0.106864
CG11586	0.118506	0.120894	0.0813945	0.207353	0.167992	0.184471	0.0940565	0.180645	0.10992	0.162446	0.117766	0.108238	0.230478	0.133643
CG11710	0.117519	0.148856	0.0732111	0.136645	0.13115	0.094778	0.0904575	0.167021	0.174869	0.0919879	0.165981	0.114826	0.143712	0.14126
CG11726	0.00268844	0.00742933	0	0	0	0	0.00241929	8.99964e-05	0.00249367	0.0135119	0.00312459	0	0	0
CG11837	0.0417373	0.0614154	0.00658889	0.115237	0	0.0420407	0.0525591	0.174019	0.0682065	0.0710021	0.0794504	0.029578	0.0846794	0.0543463
CG11899	0.100791	0.133848	0.0774442	0.17094	0	0.112419	0.20386	0.269118	2.01252	0.323675	0.2643	0.18446	0.180159	0.185748
CG11920	0.040629	0.0455818	0.0165889	0	0.0205396	0.0077724	0.0555715	0.135463	0.0550573	0.0606173	0.056026	0.0153604	0.0595193	0.0409726
CG11980	0.102016	0.111454	0.0709124	0.269033	0.172932	0.0926446	0.145299	0.310621	0.177221	0.338042	0.196183	0.123197	0.269159	0.180879
CG12071	1.1237	1.14046	0.82563	0.619931	0.695725	0.90415	0.025768	0.0772973	0.0552967	0.0341535	0.0969687	0.545691	0.0511715	0.00451053
CG12128	0.139197	0.18856	0.0702722	0.0852096	0.105273	0.107665	0.142103	0.341197	0.110538	0.164449	0.165969	0.231942	0.406671	0.237045
CG12129	0.117968	0.154219	0.0979448	0.192235	0.311001	0.112156	0.112474	0.248638	0.223522	0.191289	0.239779	0.123772	0.165777	0.166044
CG1218	0.0584439	0.0661746	0.0206319	0.0830933	0.0297898	0.0855922	0.0488952	0.0898767	0.0502317	0.103359	0.0550337	0.0231548	0.113342	0.0356337
CG12259	0.0397916	0.0287635	0.0179051	0.0313001	0.0139327	0.0383497	0.0384308	0.054731	0.0323938	0.0354189	0.0475988	0.053731	0.0590964	0.0918122
CG12267	0.0402731	0.0365216	0.0362986	0.0582751	0	0.0131727	0.0314216	0.114497	0.0576451	0.0328	0.0476862	0.0316393	0.110592	0.0570443
CG12288	0.118959	0.110724	0.0586207	0.111257	0.219476	0.122232	0.0898854	0.306396	0.181324	0.0777355	0.0975525	0.131814	0.20069	0.149087
CG12299	0.0893003	0.0366521	0.0298779	0.0179593	0.0139327	0.0386521	0.0597427	0.194218	0.0310087	0.0429522	0.0381996	0.0578013	0.224493	0.0472524
CG12301	0.113634	0.130974	0.0959427	0.148898	0.0787749	0.109178	0.0918564	0.508869	0.247926	0.143173	0.2278	0.129082	0.260979	0.166679
CG1231	0.0213439	0.00534971	0.0354645	0	0	0	0.000591232	0.00200459	0.00576104	0	0.0159942	0	0	0
CG12320	0.0226948	0.0147497	0.0222286	0	0.0935223	0.0232465	0.0193504	0.0343216	0.0263837	0.0411468	0.0485195	0.0490254	0.0631298	0.00566523
CG12325	0.0616096	0.0972143	0.0405063	0.0601866	0.195134	0.131513	0.0382622	0.227978	0.0701631	0.098667	0.0760604	0.0250973	0.111767	0.116857
CG1234	0.139398	0.1467	0.0775337	0.152205	0.0829956	0.098892	0.131156	0.463517	0.206955	0.145022	0.208522	0.274508	0.172431	0.281212
CG12343	0.0831346	0.125698	0.0622652	0.136903	0.043561	0.103344	0.143632	0.166012	0.117313	0.172954	0.112915	0.0770026	0.108492	0.138046
CG12375	0.0596869	0.0786588	0.0379937	0.0594276	0	0.0670212	0.0641698	0.0999892	0.142071	0.0777352	0.164861	0.0532893	0.0627849	0.130355
CG1239	0.0798001	0.0757972	0.0546845	0.0864017	0.0896829	0.101099	0.0715756	0.174646	0.0790167	0.0365387	0.0756134	0.112267	0.107794	0.0702729
CG12477	0.00079884	0.00215481	0	0	0	0	0.00187433	0.0115184	0.00140127	0.0266271	0.00148007	0.021724	0	0.0112956
CG12493	0.0223401	0.0250734	0.00959646	0	0.0180057	0.0260482	0.0186236	0.0509482	0.0100954	0.0323907	0.0194597	0.0701354	0.0617109	0.0338924
CG12499	0.144924	0.155136	0.0632814	0.0744509	0.0341327	0.104146	0.166872	0.627353	0.187444	0.16355	0.162204	0.16893	0.391242	0.295748
CG12605	2.40143	3.25733	1.88084	3.98183	2.44826	2.30838	0.0595819	0.0661036	0.0283087	0.0736038	0.0297744	0.26616	0.267889	0.0207766
CG12769	1.46695	1.30148	1.98287	1.33792	0.383964	1.38105	1.19849	0.389808	0.127848	0.493716	0.296199	0.884009	0.384683	0.460525
CG12782	0.00192142	0	0	0	0	0.00482279	0.0019844	0.00428888	0.00964353	0.012563	0.00769615	0	0	0
CG12848	0.205232	0.210002	0.122007	0.17971	0.251913	0.245422	0.201752	0.360405	0.252716	0.194792	0.242282	0.435751	0.231395	0.221092
CG12917	0.00570711	0.0044172	0	0	0	0	0.00711734	0.00590191	0.0260753	0.0255335	0	0.0297808	0	0.0110395
CG12942	0.0483461	0.0471429	0.0493835	0.0752646	0.0574937	0.0550198	0.0533922	0.115092	0.151316	0.091036	0.0590476	0.0554883	0.176217	0.0497458
CG12970	0.0112527	0.0234395	0.00265879	0	0	0.0153799	0.0105397	0.0156424	0.0453738	0.0213162	0.017785	0	0.0229791	0.0128998
CG12975	0.0932468	0.0750306	0.079084	0.0344885	0.15289	0.079265	0.0585652	0.136637	0.0693468	0.0669309	0.0453027	0.0637303	0.146657	0.043834
CG1307	0.133378	0.114735	0.0611269	0.248154	0.0139327	0.0892338	0.133337	0.277969	0.125347	0.0611254	0.107691	0.0999904	0.168124	0.164976
CG13083	0.0297511	0.0457382	0.0037089	0	0.054017	0.0494802	0.0767385	0.108539	0.0267034	0.0401834	0.024366	0.0182541	0.021402	0.043717
CG13084	0.0132014	0.0069136	0.0236625	0	0	0.015439	0.0313882	0.0542755	0.0174219	0.0308034	0.0125906	0.00440857	0.00484359	0.0356241
CG13096	0.165808	0.148797	0.0841401	0.202905	0.130336	0.138525	0.213036	0.699945	0.207882	0.145765	0.14716	0.164832	0.517827	0.211804
CG13097	0.105405	0.102035	0.0891768	0.161756	0.0437225	0.0721595	0.12311	0.451444	0.165848	0.13088	0.176346	0.190585	0.241438	0.144085
CG13124	1.14659	1.0019	0.642346	0.52497	1.79844	0.803841	8.1899	1.18731	0.96861	5.2922	1.18033	1.03189	1.21131	2.13584
CG13126	0.0781757	0.0911575	0.233482	0.116331	0.0840492	0.0786792	0.14479	0.0795501	0.0721037	0.0660038	0.0780169	0.0308142	0.126945	0.068402
CG1316	0.834497	0.797059	0.527102	0.593409	0.4543	0.536071	0.645462	0.813235	0.548341	0.716395	0.600298	0.873311	1.23226	0.55286
CG13375	1.06895	0.253391	0.736022	1.07321	0.344848	0.202339	0.030759	0.0334097	0.0255199	0.0483623	0.0715143	1.77394	0.0585112	0.80688
CG13390	0.0275457	0.0306464	0.0138548	0	0	0.0197992	0.0297494	0.0560638	0.0400022	0.0576833	0.0310452	0.00818671	0.0164863	0.0257991
CG1354	0.321181	0.408471	0.336679	0.37253	0.158679	0.310107	0.320577	0.902802	0.600765	0.378578	0.405476	0.272509	0.519564	0.630623
CG13551	0.682114	0.940676	0.595001	0.653453	0.758601	0.887498	0.841129	1.20235	0.983618	0.880704	0.636906	0.945639	0.97962	0.688862
CG13625	0.125602	0.191637	0.0863762	0.329857	0.123658	0.124348	0.117443	0.131089	0.0896483	0.216402	0.0931989	0.115208	0.222746	0.151332
CG13630	0.0473336	0.0512219	0.0423682	0.23758	0.0924336	0.0297616	0.0973325	0.112855	0.0676462	0.0949097	0.0894182	0.0678449	0.0462366	0.0954637
CG13690	0.0190769	0.0187378	0.024763	0.0201919	0	0.00411639	0.0446767	0.0644532	0.0182713	0.0161132	0.01078	0	0.0420947	0.0349113
CG13807	0.0484829	0.0540282	0.0609799	0.133567	0.0627134	0.0324159	0.0791111	0.110493	0.102306	0.0913844	0.0764692	0.0988564	0.0541835	0.0646269
CG13850	0.0662116	0.0766572	0.0719359	0	0	0.041966	0.0789611	0.122842	0.0703236	0.0700735	0.0510488	0.0686499	0.0447945	0.106599
CG14036	0.0525855	0.0710474	0.0359908	0	0	0.0298951	0.126096	0.159759	0.045016	0.100951	0.0802987	0.0674916	0.0704168	0.0419577
CG14100	0.0388114	0.0397195	0.0816533	0.0661306	0.043561	0.0271517	0.0377769	0.0572258	0.0329425	0.0843387	0.0351147	0.0363308	0.036592	0.0286844
CG14118	0.00630838	0.00658228	0	0	0	0.00651776	0.0171274	0.00592863	0.0076397	0	0	0.0127923	0	0
CG14120	0.038652	0.0431524	0.00277135	0.0201919	0	0.0409544	0.0727746	0.0997653	0.0250703	0.0466654	0.0327308	0.137313	0.0526531	0.0551436
CG1421	0.00287756	0	0	0	0	0	0.00158711	0.000207619	0.000386823	0	0.000690574	0.0361529	0	0
CG14210	0.126937	0.104735	0.0797955	0.148146	0	0.11388	0.192607	0.445719	0.147709	0.193772	0.151093	0.137746	0.17448	0.253074
CG14230	0.0719849	0.0988343	0.0280478	0.211081	0.106568	0.0388697	0.107267	0.266442	0.10743	0.119528	0.171932	0.0647556	0.217093	0.0850314
CG1434	0.0365698	0.0344015	0.0121869	0.0454843	0	0.00624959	0.041561	0.0819914	0.0505252	0.0702268	0.0314865	0.0648572	0.035194	0.0613616
CG14414	0.389805	0.416078	0.32999	0.460928	0.338814	0.407771	0.161532	0.372862	0.323576	0.277228	0.404873	0.269658	0.403265	0.223595
CG14434	0.441917	0.290595	0.536956	1.05053	0.705625	0.392905	0.189509	0.252852	0.125903	0.119784	0.154553	0.21257	0.156194	0.0767775
CG14443	0.0347378	0.0316864	0.0236346	0.0914646	0	0.0277511	0.0105986	0.00960656	0.0211277	0.00425359	0.00231036	0.152327	0.0822227	0.122825
CG14506	0.00376202	0.0104713	0	0	0	0	0.00202627	0.0431427	0.00863608	0	0	0.0237606	0.0353493	0.0643768
CG14543	0.0783001	0.0727167	0.0794117	0.250263	0.0550427	0.0221789	0.100032	0.270303	0.0973401	0.10912	0.144608	0.0936924	0.156899	0.207426
CG14544	0.0148399	0.0512001	0.0101845	0	0.0180057	0.00505432	0.0205665	0.098736	0.0164864	0.0104998	0.0161865	0.0360094	0.0409406	0.0293317
CG14618	0.0473091	0.0529735	0.0247455	0.138642	0	0.060451	0.0559531	0.105912	0.0778688	0.136603	0.0541719	0.0245271	0.0674575	0.0366415
CG14628	0.00738712	0	0	0	0	0.0109177	0.0119985	0.00717818	0.00290907	0.0105144	0.00188469	0.0288452	0	0
CG14641	0.221321	0.140323	0.288075	0.132149	0.166235	0.247635	0.177445	0.18773	0.234158	0.210842	0.134272	0.132798	0.24549	0.177333
CG14655	0.0882241	0.0537366	0.0156783	0.0399642	0	0.111327	1.12787	0.077013	0.0302856	0.0513369	0.0403613	0.0661934	0.071457	0.0707148
CG14711	0.0753967	0.0732729	0.0401746	0.168879	0.155942	0.101764	0.0690466	0.180353	0.113541	0.0577274	0.13892	0.144747	0.134114	0.082355
CG14718	0.0160092	0.0099085	0.00303806	0	0	0.0284811	0.0191791	0.00756885	0.0135517	0.106243	0.0162193	0.0151382	0	0.0333321
CG14817	0.176433	0.189344	0.0876431	0.13895	0.0319383	0.252987	0.256858	0.29702	0.328169	0.202625	0.276235	0.216375	0.192226	0.224784
CG14894	0.127387	0.135396	0.0773053	0.0684369	0.249979	0.159187	0.127177	0.295695	0.256962	0.179259	0.26869	0.155693	0.264162	0.335263
CG14903	0.156982	0.159389	0.0413343	0.288902	0.123658	0.152247	0.112254	0.160897	0.148818	0.0904757	0.101755	0.119315	0.169066	0.115341
CG14906	0.0386616	0.0530677	0.0184707	0	0.0463175	0.00951382	0.0362757	0.0553648	0.0585579	0.0398979	0.0229705	0.0264897	0.0299817	0.0327798
CG14966	0.0358787	0.0522933	0.0198224	0	0.0780315	0.043446	0.0589329	0.0860694	0.0542158	0.0679825	0.0352244	0.0367758	0.119059	0.0940917
CG14985	0.0831364	0.17913	0.0249708	0.178724	0.0364689	0.11479	0.130961	0.222331	0.200284	0.206187	0.148382	0.216669	0.173789	0.1657
CG15014	0.036123	0.0254149	0.0351479	0.0617955	0	0.0391017	0.0542791	0.0995396	0.0674884	0.0620182	0.0467658	0.0616821	0.0862583	0.0667857
CG15093	0.189503	0.238634	0.12103	0.119665	0.192327	0.132436	0.366672	0.77654	0.865543	0.333841	0.561672	0.427112	0.283338	0.342242
CG15136	0.00780187	0.013803	0.014667	0	0	0	0.00897668	0.00632126	0.00851204	0.00995313	0.00293941	0	0.00343219	0.00463324
CG15262	0.00189318	0	0	0	0	0.0165704	0.00310375	0.00422007	0.00159243	0	0	0.0375767	0	0.00967769
CG15269	0	0	0	0	0	0	0	0.00153236	0	0	0	0	0	0
CG15362	0.0412306	0.0595895	0.0285637	0.0324844	0	0.044269	0.0578391	0.123913	0.0736376	0.104221	0.0765645	0.0592266	0.0511551	0.0872067
CG15390	0.0179114	0.0160265	0.0108317	0	0	0	0.0141489	0.041081	0.00994975	0.00980344	0.00597387	0.0200254	0.0166036	0.0533187
CG1542	0.0748009	0.0871999	0.0216623	0.0206162	0	0.0315567	0.105984	0.281895	0.132491	0.0870649	0.112046	0.0194064	0.159634	0.106652
CG15432	0.06141	0.0559479	0.0134065	0.239247	0	0.0302473	0.0658875	0.110947	0.055074	0.0731828	0.0547342	0.0675899	0.0884386	0.0773314
CG15525	0.0479235	0.0625204	0.0437545	0.0695759	0	0.0317738	0.0553525	0.0786003	0.0642165	0.0360291	0.0377427	0.00474564	0.0883944	0.0621978
CG15535	0.204416	0.104003	0.132895	0.135394	0.0920975	0.083689	0.0804465	0.17913	0.224583	0.270019	0.121593	0.165554	0.209711	0.102597
CG15561	0.12863	0.193149	0.132922	0.090192	0.222826	0.205595	0.11642	0.409935	0.124589	0.0657473	0.111154	0.106005	0.342345	0.223549
CG15747	0.179978	0.131686	0.166014	0.49824	0.281772	0.167442	0.113205	0.344613	0.127137	0.120683	0.267815	0.354538	0.501713	0.149679
CG1578	2.31227	2.28005	2.59676	2.59488	2.10681	2.78606	1.69991	2.18374	4.94425	1.50384	1.18068	3.48303	0.970855	2.02449
CG1582	0.215761	0.191537	0.141468	0.198066	0.358885	0.178917	0.171005	0.536449	0.202516	0.168731	0.217628	0.178846	0.270601	0.173139
CG15864	0.053352	0.01672	0.0247642	0.0540798	0	0.0639347	0.0123452	0.0493119	0.031914	0.0360678	0.0646669	0.0211023	0.0304045	0.00848486
CG15930	0.000214649	0.00110004	0	0	0	0	0.000887676	0.00456616	0.00374588	0.00149802	0	0	0	0.00293842
CG1622	0.243095	0.213698	0.222274	0.0541417	0.338493	0.241328	0.207405	0.528558	0.241486	0.325378	0.213117	0.333601	0.67357	0.317051
CG1646	2.17036	2.35457	2.685	2.47602	2.32478	3.74607	1.89697	2.68101	1.2142	1.24097	0.978253	1.16332	1.66183	1.49395
CG1671	0.0408169	0.0425428	0.028586	0	0.055464	0.0242921	0.0535433	0.160517	0.03807	0.0494627	0.026686	0.0794999	0.0804892	0.103587
CG1677	3.83482	3.32362	3.58948	2.72322	2.28511	3.11378	3.00043	2.78667	3.04076	3.15049	2.08865	3.46862	3.15327	2.64205
CG16790	0.0362019	0.0582264	0.0220305	0.121792	0	0.0379538	0.0310907	0.0713247	0.340948	0.0390795	0.0606151	0.291015	0.0700865	0.04338
CG16935	0.0627416	0.0825983	0.0858059	0.0797296	0.0518917	0.0680788	0.10639	0.115434	0.186801	0.197	0.139281	0.154632	0.133315	0.119399
CG16989	0.0884874	0.0681884	0.0645866	0.117462	0.102166	0.0849788	0.163351	0.251663	0.152502	0.180986	0.130916	0.0467106	0.142171	0.17959
CG1703	0.290611	0.331207	0.264846	0.384748	0.467303	0.365608	0.270308	0.623867	0.364363	0.373889	0.467151	0.261431	0.629373	0.528457
CG17098	0.0196817	0.0249551	0.00333453	0	0	0.0297525	0.0251466	0.00841588	0.0244204	0.0212143	0.0121964	0.0234402	0.00333877	0.0167485
CG17141	0.0326456	0.0186864	0.0301028	0.050028	0.0377317	0.00807292	0.0393305	0.0604638	0.0374349	0.0618366	0.0464546	0.0333842	0.00611448	0.00550414
CG17168	0.218551	0.234101	0.222251	0.252863	0.459494	0.288465	0.156887	0.285351	0.345916	0.366207	0.175508	0.157819	0.378925	0.227052
CG17219	0.0308654	0.046322	0.0195125	0.0263291	0.245334	0.038946	0.030605	0.156684	0.0798039	0.0241846	0.101184	0.0253608	0.0852563	0.0510223
CG17328	0.0258877	0.030866	0.0227151	0	0	0.00262405	0.021336	0.0477974	0.0425275	0.0207988	0.048286	0.0604356	0.0665481	0.0143386
CG17385	0.128299	0.104021	0.111822	0.181369	0.0574937	0.144776	0.180261	0.211249	0.18144	0.160514	0.101165	0.106118	0.155452	0.157662
CG17454	0.827364	0.91235	0.608462	0.90174	0.599983	0.839476	0.733708	1.17687	1.06809	1.15122	0.681061	0.84142	1.23869	0.882966
CG17568	0.0727816	0.0797028	0.0974229	0.0248717	0.0268832	0.0865929	0.0399079	0.0854747	0.0626511	0.0543399	0.0704594	0.213984	0.0600764	0.0605784
CG17652	0.0277702	0.0321562	0.0306829	0.0907629	0.0822984	0.029435	0.0472787	0.0681024	0.0831481	0.029005	0.0423315	0.0302443	0.129683	0.0189841
CG17802	0.224986	0.228806	0.207142	0.374423	0.138458	0.212182	0.133591	0.370443	0.243592	0.168336	0.286787	0.313328	0.343636	0.151753
CG17806	0.116056	0.126184	0.0825801	0.340279	0.241659	0.0880528	0.0400228	0.1387	0.151669	0.0744428	0.198918	0.203401	0.144911	0.151038
CG17807	0.0351299	0.0490299	0.0350283	0.0661306	0.037959	0.012777	0.0465623	0.058737	0.042409	0.0723544	0.0284734	0.0275108	0.104407	0.062141
CG17819	0.00764265	0.00662992	0	0	0	0	0.010631	0.00580853	0.00441392	0.0115567	0.0129832	0	0	0.0143401
CG1785	0.0893361	0.111163	0.0164281	0.0624198	0	0.0863773	0.113787	0.353708	0.189299	0.0940978	0.138998	0.110704	0.249132	0.157799
CG1789	0.0887198	0.118131	0.0605097	0.166425	0.140875	0.0548707	0.103211	0.236136	0.0846055	0.123643	0.0492562	0.116526	0.196624	0.0965525
CG17904	0.074579	0.0705988	0.0645601	0.054509	0.0992191	0.0951825	0.105263	0.129294	0.110477	0.189019	0.0769373	0.174767	0.0998914	0.141626
CG18011	0.0325451	0.053434	0.0464223	0	0	0.00865298	0.0393649	0.0668227	0.0528234	0.0905057	0.0352601	0.03787	0.0398221	0.0779041
CG18048	0.0341809	0.0440019	0.00484433	0.0178129	0	0.0298358	0.029976	0.0411426	0.0256209	0.0448915	0.00507397	0.0237839	0.017208	0.0264283
CG18067	1.32343	1.46641	0.422295	1.36928	2.92609	1.22704	1.50446	1.84277	10.5295	2.46404	1.00492	1.26452	1.14458	1.2275
CG18081	0.123169	0.1216	0.101987	0.176121	0.112303	0.175002	0.202838	0.359369	0.245461	0.266562	0.205771	0.20717	0.322733	0.192467
CG18178	0.04586	0.0848634	0.0163794	0.1798	0	0.0457236	0.0579022	0.15346	0.109222	0.0367511	0.0804113	0.043061	0.136501	0.154197
CG18233	0.0265436	0.0343141	0.0285659	0	0.169209	0.00753662	0.0277193	0.139781	0.0194541	0.049194	0.0210801	0.00429571	0.0616357	0.02538
CG18259	0.0616797	0.0682734	0.0674185	0.128557	0.0139327	0.0559166	0.0744837	0.101841	0.0550671	0.0687817	0.0457216	0.111375	0.180525	0.0439963
CG18262	0.0339457	0.0403325	0.0594916	0	0.043561	0.0199842	0.0325965	0.062741	0.0531657	0.0411578	0.0300358	0	0.0451279	0.0237333
CG18273	0.0997017	0.0901378	0.0608502	0	0.0139327	0.114109	0.0913473	0.389268	0.136837	0.0961334	0.115863	0.126247	0.195366	0.166177
CG18428	1.36432	1.34686	1.33966	1.56707	0.548125	1.31105	0.394237	0.874454	0.712303	0.585866	1.54889	0.768602	0.896217	0.678946
CG18528	0.0148294	0.0205762	0.00211743	0	0.0377317	0.021039	0.0248754	0.0286327	0.0179263	0.00958473	0.00817959	0.0312884	0.0191477	0.0834661
CG18596	0.0656629	0.05941	0.0579225	0.0653317	0.0487807	0.0943045	0.0808634	0.162008	0.0918264	0.0681192	0.0964802	0.31101	0.14421	0.133217
CG18600	0.0647052	0.0819636	0.0625203	0.153142	0	0.0841193	0.0562913	0.225298	0.081645	0.0702656	0.0699623	0.0721126	0.109587	0.0634444
CG18787	0.0271252	0.0246371	0.0266433	0.0533595	0	0	0.0336024	0.0441205	0.0510038	0.0471246	0.0565779	0.0382599	0.0453042	0.0172523
CG18789	0.0286758	0.0278053	0.0282659	0.0460507	0	0.00753732	0.0244963	0.0307883	0.0188351	0.0285939	0.0303421	0.0430368	0.0255592	0.00716776
CG18823	0.00231989	0.00231836	0.00848418	0	0	0	0.00171426	0.0085261	0.00199139	0	0.00378608	0	0.0105884	0
CG1924	0.00724374	0	0	0	0	0.00945404	0.000466886	0.00137242	0.000139458	0	0	0	0.0017161	0
CG1943	0.336568	0.387798	0.348058	0.398467	0.0761651	0.306753	0.488835	0.994556	0.450526	0.624108	0.240896	0.667504	0.632359	1.3241
CG2017	0.699394	0.681579	0.777613	0.904083	0.689009	0.50597	0.958168	0.544162	0.349182	0.447623	0.652375	0.917681	0.494432	0.483331
CG2021	0.150972	0.138753	0.0646729	0.125471	0.043561	0.115994	0.143546	0.288011	0.109841	0.136392	0.21573	0.0397204	0.206979	0.122367
CG2034	0.0506885	0.0748294	0.0239633	0.0763486	0.0906364	0.0209686	0.0784739	0.183286	0.0737529	0.124087	0.0762579	0.0685891	0.100459	0.118481
CG2091	0.0704065	0.0719372	0.0842686	0.0571664	0.0448889	0.0108392	0.066184	0.247315	0.113393	0.0611393	0.13411	0.121679	0.185836	0.114814
CG2100	0.0465398	0.0427767	0.0202735	0.0693751	0	0.0730159	0.0589285	0.089738	0.0567354	0.0949205	0.0488706	0.0598871	0.080701	0.0299066
CG2124	0.080402	0.0349227	0.0853186	0.0932335	0.0487807	0.0825861	0.0233358	0.0531987	0.0447603	0.0314531	0.0309246	0	0.00694964	0.00696842
CG2129	0.0193045	0.0204871	0.0099139	0.083438	0	0.0159464	0.0326965	0.0434929	0.0193473	0.0199027	0.0186328	0.00588983	0.0341381	0.0290146
CG2145	0.0604564	0.0730288	0.021738	0	0.182492	0.0338035	0.062934	0.0711458	0.694965	0.674274	0.0244959	0.0491869	0.0568955	0.0992934
CG2162	0.438247	0.543654	0.383841	0.693062	0.356538	0.563674	0.328599	0.53928	0.526662	0.590575	0.346851	0.312767	0.543917	0.65203
CG2247	0.299249	0.308218	0.324949	0.246779	0.23096	0.251876	0.231523	0.689159	0.353052	0.352672	0.516504	0.299356	1.05458	0.493136
CG2608	0.105335	0.107427	0.116867	0.149716	0	0.0868421	0.209327	0.177972	0.106985	0.162466	0.10681	0.159843	0.236023	0.0920399
CG2614	0.0625146	0.0616101	0.033979	0.0877108	0	0.0548357	0.0598326	0.214412	0.123948	0.0804025	0.150653	0.0770353	0.126664	0.0686417
CG2685	0.0976419	0.0807534	0.0715406	0.0540798	0.116411	0.0577329	0.0680983	0.136057	0.0910116	0.102431	0.103766	0.137525	0.14346	0.060366
CG2691	0.112149	0.103127	0.0440285	0.18164	0.0319383	0.110416	0.144501	0.418853	0.166872	0.127088	0.183989	0.2232	0.403503	0.130867
CG2701	0.176208	0.177689	0.117494	0.255055	0.384257	0.127343	0.173168	0.272081	0.304824	0.245495	0.217623	0.302324	0.272726	0.17855
CG2790	0.128685	0.0882012	0.140551	0.057371	0.0584986	0.142632	0.15573	0.273193	0.175824	0.143387	0.779828	0.120842	0.220152	0.194915
CG2875	0.0799343	0.0976162	0.0312548	0	0.14866	0.109039	0.0849199	0.288864	0.0803877	0.0612778	0.0982821	0.0641459	0.242871	0.0832102
CG2889	0.178788	0.167369	0.125284	0	0.573748	0.085386	0.0772316	0.152972	0.115031	0.123624	0.0827372	0.104976	0.144893	0.143147
CG2931	0.0725253	0.0960113	0.0458191	0.236558	0.0463175	0.0722819	0.0678354	0.108968	0.0467519	0.116274	0.0285865	0.0641588	0.0875186	0.0287678
CG2972	0.0529539	0.0506486	0.0519986	0	0.132157	0.0411402	0.070819	0.161698	0.0646046	0.0717866	0.0645455	0.0616848	0.0917816	0.0932719
CG2990	0.0112091	0.0200618	0.0199719	0	0	0.00809181	0.015689	0.0785063	0.00184331	0.00076108	0.00651255	0.0083813	0.0792109	0.00692655
CG30022	0.295253	0.233356	0.275399	0.432474	0.260414	0.174903	0.290139	0.446544	0.426287	0.520298	0.402908	0.31397	0.515423	0.354598
CG3008	0.0966201	0.130609	0.0582879	0.147945	0.0139327	0.0989819	0.240275	0.171038	0.357777	0.146241	0.23166	0.211409	0.143624	0.150079
CG30105	0.0205442	0.0304094	0.0293519	0.112953	0	0.0245475	0.0298227	0.0786097	0.0287667	0.047649	0.0408752	0.0204806	0.0728121	0.0618347
CG30122	1.1874	1.20989	1.18817	1.13598	1.58251	1.00806	0.74882	2.00281	1.06704	1.05182	1.38933	1.06848	1.93605	1.34661
CG3021	0.0555894	0.0564178	0.0787065	0.0328619	0	0.0707691	0.0535521	0.0754279	0.0442436	0.0687403	0.0547774	0.100757	0.0569583	0.0568589
CG3032	0.012757	0.0306308	0.00266677	0	0	0.00405826	0.00704107	0.00973812	0.00191014	0.00640671	0.0153818	0.0263607	0.0176923	0
CG30349	0.123464	0.12784	0.103512	0.0884796	0.188395	0.123777	0.171624	0.656166	0.238556	0.204356	0.228959	0.175363	0.227258	0.316671
CG3045	0.03952	0.0383444	0.0232946	0.0365604	0	0.0700612	0.0389445	0.133214	0.0404103	0.0566514	0.0357206	0.0722077	0.0204107	0.054066
CG3071	0.0730698	0.0779701	0.0552334	0.0490081	0.138191	0.0425779	0.0750399	0.199729	0.112986	0.115033	0.0863732	0.0994856	0.19476	0.0675077
CG31013	0.0026792	0.00415374	0.00559254	0	0	0.00187723	0.00145488	0.00461349	0.00120284	0.0032604	0	0.0762539	0.00657451	0.00852231
CG31016	0.00226638	0	0	0	0	0	0.00288446	0.00207494	0.00601635	0.00750253	0.0023421	0.0263321	0	0
CG3107	0.605724	0.689938	0.470489	0.851834	0.535882	0.558476	0.517937	0.952347	0.607098	0.601456	0.715154	0.443764	0.86365	0.720175
CG31075	0.0604006	0.0550134	0.040851	0.0453128	0	0.132334	0.0501416	0.117559	0.259067	0.0647326	0.0605715	0.169108	0.0640032	0.332457
CG31156	0.178566	0.178772	0.0699084	0.205715	0.226557	0.120871	0.11624	0.216516	0.132364	0.212011	0.184672	0.168509	0.0849952	0.127861
CG31249	0.0724531	0.083672	0.0681947	0.0370964	0.0394361	0.0836464	0.076293	0.156897	0.146358	0.0594461	0.086785	0.136766	0.127262	0.0935801
CG31301	0.103034	0.126465	0.101013	0.167613	0	0.166006	0.128915	0.270906	0.197965	0.177665	0.134183	0.272047	0.311145	0.197405
CG31357	0.0736935	0.110198	0.0388406	0.0693751	0.0364689	0.100246	0.0786855	0.0864583	0.0605569	0.0315496	0.0624143	0.0288943	0.0748108	0.0815305
CG31368	0.0883934	0.0943722	0.0636144	0.0457005	0.232548	0.182726	0.0581718	0.159614	0.0780549	0.112605	0.091378	0.102648	0.214554	0.110717
CG31381	0.0254766	0.0278766	0.00780785	0.0421727	0.0180057	0.0211688	0.0257665	0.165814	0.0759249	0.0658259	0.040643	0.026706	0.0601184	0.0880123
CG31388	0.0874801	0.0959052	0.0531409	0.131281	0	0.102094	0.0397751	0.105158	0.0631324	0.0510114	0.0556674	0.0263607	0.0890007	0.0837009
CG31510	0.362452	0.508168	0.503412	0.520018	0.137986	0.50749	0.19235	0.363786	0.208177	0.19275	0.174524	0.278022	0.370623	0.29697
CG31550	1.02733	0.886099	1.47955	0.286684	0.292985	1.5472	0.438654	0.513842	0.529051	0.461037	0.383554	0.589075	0.432389	0.461024
CG31643	0.0316801	0.0188458	0.0290348	0.0303133	0	0.0177924	0.0424578	0.0805592	0.0380561	0.0355533	0.023164	0.0472037	0.0360077	0.0697554
CG31759	0.0483672	0.0343139	0.0120588	0.091535	0.043561	0.0693174	0.0356114	0.082523	1.17485	0.0374683	0.0387724	0.0273371	0.0987717	0.0883761
CG31922	0.0541348	0.0755481	0.0380552	0.14089	0.0640989	0.0312967	0.0346918	0.0741218	0.103399	0.118767	0.11849	0.0649743	0.092583	0.0650655
CG31957	0.0456997	0.0939213	0.0360139	0.0449737	0	0.0327877	0.0530693	0.121928	0.0704405	0.0493009	0.0467922	0.0462861	0.070836	0.0652325
CG3198	3.05287	2.88249	3.39658	3.24321	2.38976	3.25659	2.89201	2.51184	1.35195	1.60124	1.14494	1.87611	1.96964	2.1445
CG32075	0.0720894	0.114969	0.065087	0.130644	0	0.0669389	0.0701796	0.21033	0.169196	0.132423	0.114153	0.0516164	0.100368	0.145025
CG32201	0.00601079	0.00513857	0.00797518	0	0.123658	0.00442658	0.00415169	0.0726927	0.00177894	0.0021736	0.0152008	0	0.136737	0.00450807
CG3224	0.141497	0.183075	0.181594	0.142989	0.0377317	0.0826304	0.223567	0.463375	0.241487	0.156092	0.178151	0.230519	0.257656	0.179287
CG3225	0.0646769	0.0489346	0.0307913	0.0326166	0	0.0431044	0.0129959	0.0224538	0.00933747	0.0128392	0.0251409	0.0175781	0.0394902	0.00515841
CG3226	0.162067	0.199103	0.0528374	0.307175	0.265736	0.173524	0.230428	0.480941	0.387126	0.23529	0.407532	0.244808	0.250872	0.232338
CG32281	0.0283587	0.0294515	0.0263667	0.0395695	0	0.0285068	0.0446833	0.0606089	0.0411846	0.0136922	0.0533704	0.0290624	0.0620364	0.0412815
CG32344	0.132186	0.137894	0.0922468	0.164122	0.11752	0.0710162	0.13336	0.488245	0.184268	0.0975754	0.146691	0.0824245	0.275711	0.164027
CG32409	0.0946121	0.103528	0.0851149	0.128772	0.0896829	0.10107	0.103947	0.452054	0.149177	0.136333	0.157027	0.130296	0.347049	0.144104
CG32533	0.0565742	0.132112	0.0277016	0.0825684	0.043561	0.017618	0.0523366	0.137343	0.0645789	0.0378268	0.0528716	0.0798805	0.0866331	0.0741732
CG32625	0.0232089	0.0231278	0.0104891	0.0225713	0	0.0274172	0.0665236	0.124638	0.0253314	0.0222268	0.0585093	0	0.0864812	0.110673
CG32706	0.0515323	0.0524138	0.0413418	0.0638881	0.0738544	0.05069	0.0185098	0.0162525	0.00809534	0.0174207	0.00783678	0.0158198	0.0607791	0.0300507
CG32708	0.0391227	0.0534107	0.041494	0.0439862	0	0.0446501	0.0446601	0.0882177	0.0513788	0.0571895	0.0534309	0.0835709	0.0601864	0.0542621
CG32772	1.13747	1.1431	0.969657	1.25006	0.759984	1.10175	1.48826	2.29439	0.731849	1.12311	0.786657	0.857939	2.06729	1.33173
CG3294	0.0846499	0.0832353	0.0836872	0.0541332	0.0867397	0.140932	0.0568718	0.231336	0.10236	0.108973	0.169891	0.123405	0.109915	0.155966
CG33051	0.06842	0.0743833	0.0681064	0.0873448	0.081283	0.0710926	0.0627649	0.1474	0.112668	0.0870283	0.0896329	0.0452921	0.0863416	0.098864
CG33057	0.00116722	0	0	0	0	0	0.00143973	0.00392306	0	0	0	0	0	0
CG33093	0.000353228	0	0	0	0	0	0.000700329	0.00120262	0.0603092	0	0	0	0	0
CG33099	0.00719628	0.00422857	0	0	0	0	0.0209549	0.0217026	0.07883	0.0308472	0.0172607	0.0170384	0.0676059	0.00982856
CG33129	0.535798	0.598328	0.346783	0.333213	1.03388	0.467806	0.51221	1.16456	0.936136	0.677887	0.811702	0.685422	1.2287	0.889077
CG33158	0.703944	0.732324	0.693991	0.774546	0.247074	0.608977	0.433705	2.02561	0.607319	0.399815	0.820761	1.05709	1.51398	0.982685
CG33172	0.0191173	0.0257501	0.0218625	0	0.118212	0.0167067	0.0348966	0.10673	0.0262394	0.0372746	0.0340541	0.110359	0.0607152	0.0421762
CG33346	0.0371859	0.0398205	0.0226088	0.0345132	0.0410792	0.0164722	0.0860037	0.0852692	0.023297	0.0501846	0.0509565	0.0527882	0.0871199	0.0707443
CG3335	0.131677	0.169905	0.0554073	0.270799	0	0.102688	0.120494	0.448471	0.212974	0.162039	0.166476	0.100463	0.36859	0.276267
CG34015	0.0661168	0.0834602	0.0217111	0.0805376	0	0.0497625	0.0681287	0.11656	0.0873335	0.120903	0.0794088	0.0747881	0.112016	0.103485
CG34039	0.0558368	0.0812299	0.0435389	0.0399642	0.0297898	0.0398928	0.0564488	0.0776405	0.105156	0.064382	0.0547071	0.0605337	0.0205142	0.0563007
CG34195	0.0336353	0.0548703	0.0411435	0.0507141	0.0964654	0.0714721	0.066441	0.0973528	0.0577446	0.127831	0.110628	0.054668	0.116328	0.0313514
CG3420	0.125607	0.146003	0.128859	0	0	0.143409	0.165634	0.235565	0.352068	0.207694	0.134371	0.19097	0.157747	0.115238
CG34283	0.000741453	0.00210846	0.0040038	0	0	0	0	0.000799428	0	0	0	0	0	0
CG34334	0.0163293	0.000656584	0.0314784	0	0	0	0.00735965	0.00102798	0.00307535	0.0269021	0	0	0	0.00661852
CG3434	0.0256118	0.0126995	0.0379188	0	0.0966647	0.0225389	0.0340097	0.0596878	0.0353863	0.0628829	0.0259553	0.0412193	0.107716	0.0503108
CG34354	7.03816	9.31672	5.69114	11.0681	14.561	3.38992	0.481143	0.458	1.80027	0.536722	0.280339	0.981513	0.864549	0.25219
CG3436	0.164607	0.13855	0.107868	0.375871	0.0139327	0.121692	0.173214	0.242542	0.206524	0.212069	0.184645	0.0799493	0.170643	0.215945
CG3491	0.0368533	0.0345925	0.0577821	0	0.0364689	0.0755775	0.00335768	0.00677173	0.00177211	0.00541019	0	0	0.0162644	0
CG3527	0.0671704	0.0630414	0.0315863	0.0423212	0.232929	0.109949	0.0725711	0.236677	0.111071	0.106343	0.0963936	0.0306134	0.226325	0.114273
CG3542	0.149726	0.167986	0.130759	0.10623	0.0139327	0.131839	0.0885492	0.242542	0.209882	0.130449	0.179057	0.207331	0.521894	0.217278
CG3594	0.0485336	0.0513372	0.0243896	0	0.0139327	0.0597656	0.052125	0.205204	0.0469842	0.0860302	0.0751201	0.0835764	0.0195378	0.057053
CG3645	0.207639	0.36945	0.276518	0.553585	0.635965	0.171652	0.162688	0.386787	0.241641	0.205109	0.285369	0.235954	0.358749	0.19485
CG3704	0.0804678	0.108614	0.0506822	0.0606266	0.234088	0.0850016	0.105672	0.335803	0.108784	0.0435898	0.0778702	0.143952	0.160775	0.110088
CG3709	0.0304585	0.0555423	0.0302281	0	0	0.0360262	0.0204507	0.0703655	0.0487377	0.0496209	0.0377916	0	0.0573424	0.0414555
CG3732	0.12214	0.104738	0.115275	0.153383	0	0.129866	0.106317	0.210472	0.181299	0.186819	0.154969	0.14816	0.288583	0.121403
CG3735	0.0680501	0.075205	0.0612621	0.0260016	0	0.0657101	0.118685	0.258292	0.109063	0.0721794	0.112542	0.1204	0.117679	0.144098
CG3756	0.0435185	0.0488393	0.0525406	0.116205	0.106355	0	0.0476056	0.132108	0.0586044	0.0554169	0.0480292	0.0390538	0.0633478	0.12719
CG3760	0.169106	0.196596	0.133187	0.403607	0.337279	0.150138	0.23641	0.471219	0.290104	0.234258	0.337774	0.175504	0.268474	0.323411
CG3808	0.0633792	0.0483695	0.0494239	0	0	0.0501112	0.198567	0.189887	0.301101	0.0751562	0.0783322	0.118193	0.166648	0.0855891
CG3817	0.0530915	0.0524496	0.040298	0.0978173	0.105273	0.0229421	0.0894385	0.255225	0.0819997	0.0619791	0.0699391	0.128825	0.192752	0.135928
CG3819	0.0166837	0.00315488	0	0	0	0.0847454	0.013983	0.0200395	0.00751375	0.00833182	0.00670492	0.104345	0.0834799	0.00293842
CG3927	0.00998825	0.00966212	0	0	0	0	0.0192359	0.0066892	0.00543195	0.00751291	0.00436394	0.0134678	0	0.011261
CG4021	0.0068003	0.00509385	0	0	0	0	0.0129441	0.00659077	0.00888876	0.00652864	0.00727708	0.00323334	0	0.0277778
CG4036	0.0354306	0.0396217	0.0220426	0.158614	0	0.0191501	0.0353769	0.0761194	0.0460004	0.0722031	0.121314	0.0649122	0.0374975	0.0497577
CG4038	0.265197	0.312519	0.14709	0.432684	0.226699	0.246228	0.389111	1.30387	0.338429	0.33258	0.569431	0.431558	0.637591	0.514272
CG4049	0.265471	0.237496	0.301629	0.320282	0.099108	0.212324	0.183431	0.349112	0.32694	0.189907	0.285424	0.429294	0.425546	0.198332
CG40813	0.000927198	0	0	0	0	0	0.000601625	0.000553419	0.00289751	0.00725211	0	0	0.0211585	0
CG4119	0.231689	0.21327	0.230027	0.161328	0.265911	0.192379	0.178016	0.414415	0.29058	0.173386	0.38048	0.204659	0.374237	0.264747
CG41562	0.00115741	0	0	0	0	0.00608971	0.000426712	0.00188458	0	0	0	0	0.00361632	0
CG42232	0.395057	0.391117	0.372096	0.664269	0.928189	0.336067	0.22577	0.824547	0.206291	0.313836	0.230684	0.340189	1.63639	0.450743
CG42360	0.209269	0.190683	0.127242	0.279661	0.0971139	0.262706	0.16736	0.560423	0.235984	0.168082	0.284303	0.135999	0.310015	0.273999
CG42382	0.0206836	0.014783	0.0126442	0	0	0.0229895	0.0169923	0.0247626	0.0300284	0.023667	0.00791698	0.0322492	0	0.032154
CG42458	1.15246	2.00428	0.545942	0.274293	1.74997	7.91581	1.8876	0.0881129	0.0490228	0.253448	0.128425	1.62034	1.94475	0.0710018
CG4266	0.516963	0.537885	0.446647	0.784949	0.23371	0.407717	0.391143	0.763609	0.778909	0.51488	0.633548	0.605116	0.993587	0.564516
CG4291	0.0744212	0.0953132	0.0365268	0.148461	0	0.065787	0.0547161	0.0990812	0.0541151	0.095495	0.087121	0.147552	0.0633833	0.113482
CG4294	1.64044	1.3555	1.45515	1.07986	0.823137	1.40676	1.1887	1.92854	1.50396	1.5215	1.46318	2.0256	1.54991	1.8417
CG4364	0.389506	0.397609	0.325271	0.0907611	0.345849	0.29908	0.555664	1.10473	0.430284	0.532626	0.573125	0.492051	0.686144	0.581367
CG43902	3.4193	7.47126	1.38445	9.9893	8.9087	10.6109	0.119745	0.263987	0.067544	0.115388	0.0724036	0.242257	0.464719	0.15519
CG44002	0.0140781	0.0268768	0.00595111	0.050501	0.0487807	0	0.00894233	0.017318	0.0111699	0.0237751	0.00506713	0	0.0307732	0.0209337
CG4424	0.021565	0.0177429	0.0198674	0	0	0.0400774	0.0198132	0.0253693	0.0317441	0.0513552	0.039907	0.0496787	0.0452625	0.0332862
CG44242	0.289443	0.371672	0.281286	0.179733	0.372772	0.522245	0.495279	0.409553	0.319651	0.402909	0.241749	0.157288	0.310325	0.393153
CG44249	0.0682703	0.0535164	0.0355187	0.0210679	0.0463175	0.114384	0.0850774	0.146097	0.127403	0.0499273	0.0580697	0.0411463	0.138548	0.222155
CG4438	0.0501696	0.00476038	0.0402681	0	0.0651067	0.00804326	0.0126427	0.00967742	0.0105259	0.0182493	0.00342828	0	0.00803607	0
CG4553	0.0152127	0.0190139	0	0.0548823	0	0.0131416	0.0186049	0.0282998	0.0173289	0.0259011	0.0200852	0.0383764	0.02247	0
CG4554	0.075134	0.0612768	0.0610569	0.0300106	0	0.0466737	0.0856116	0.358084	0.129101	0.0466737	0.0798961	0.0745158	0.302945	0.168119
CG4572	0.145382	0.141651	0.040386	0.467413	0.230377	0.141422	0.220235	0.508761	0.176011	0.248379	0.506471	0.306219	0.347976	0.319495
CG4598	0.0751625	0.0746976	0.0524678	0.0409863	0.0139327	0.0317123	0.112369	0.139633	0.322064	0.24345	0.241955	0.173606	0.0964175	0.267171
CG4610	0.0349599	0.0391106	0.0470536	0.0669729	0	0.0169905	0.0531056	0.0727971	0.0258947	0.0735108	0.0421962	0.0423942	0.0521735	0.0524065
CG4611	0.0286884	0.0315926	0.0261626	0.0701973	0.0394361	0.0106682	0.0307677	0.0475503	0.053632	0.0483341	0.026522	0.0272744	0.0593497	0.0299678
CG4612	0.85149	1.04521	0.567971	0.940087	0.655163	0.650095	0.561689	0.647498	0.442464	0.613413	0.481028	0.544813	0.463368	0.603214
CG4619	0.0473808	0.0508225	0.0451375	0.0729814	0.277704	0.0144724	0.0589625	0.177932	0.298674	0.0580879	0.0957893	0.0526206	0.0982542	0.107685
CG4622	0.244192	0.189755	0.103766	0.248364	0.0180057	0.253409	0.172181	0.250435	0.186517	1.12113	0.687041	0.27824	0.420296	0.36071
CG4679	0.0657543	0.0595335	0.0632764	0.073717	0.0297898	0.0525601	0.0771181	0.165591	0.111192	0.0710702	0.104219	0.0450611	0.127934	0.0625078
CG4709	0.0601021	0.0416549	0.0585181	0.0985183	0.357562	0.0517911	0.046049	0.101374	0.0993829	0.0727273	0.0870469	0.188927	0.11616	0.0997993
CG4806	0.128045	0.113582	0.150403	0.0201411	0.172968	0.131304	0.15015	0.333602	0.204263	0.209875	0.211453	0.082173	0.130804	0.19761
CG4849	0.0665303	0.0595851	0.0329469	0	0.0411492	0.0268759	0.0598346	0.122456	0.0757133	0.0414597	0.0687846	0.115418	0.125054	0.0453037
CG4866	0.0483058	0.0546181	0.0152704	0.0909686	0.254983	0.0410936	0.0642999	0.124324	0.0754597	0.0351787	0.0629592	0.0372502	0.103284	0.0680684
CG4882	0.164381	0.131098	0.0826117	0.084367	0.0486334	0.140462	0.0881698	0.194712	0.0985996	0.100841	0.0781499	0.135304	0.0950578	0.155982
CG4887	2.06797	2.32681	2.78726	2.26292	2.7897	1.67355	0.844479	1.30735	1.02202	1.40747	0.889923	1.91368	0.831112	1.19955
CG4896	0.942554	0.914529	1.3529	0.825769	0.712226	0.737456	0.43786	0.784857	0.849378	0.915692	1.37198	0.670668	0.750806	0.857151
CG4901	0.0684107	0.0686585	0.0175434	0	0.0377317	0.0606101	0.0920811	0.267028	0.155274	0.114718	0.155127	0.119622	0.172954	0.099047
CG5033	0.0671248	0.0880852	0.0453124	0.087245	0	0.014939	0.0891666	0.272507	0.0903424	0.109237	0.0906058	0.129822	0.159679	0.119327
CG5116	0.0298365	0.0426325	0.0288043	0	0	0.0085655	0.0413274	0.0317981	0.0561058	0.0293669	0.0226562	0.0187942	0.0121138	0.0125404
CG5174	0.478839	0.564636	0.543044	1.13783	0.702297	0.466428	0.478238	0.881046	0.599553	0.590947	0.558571	0.782177	0.340608	1.77399
CG5213	0.00276479	0	0	0	0	0	0.00442469	0.00340589	0.00345503	0.0052029	0	0	0	0.00735686
CG5214	0.530983	0.580371	0.540953	0.316659	0.114165	0.765681	0.976184	0.724995	1.10435	0.881187	0.620642	0.428693	0.451216	0.615205
CG5220	0.0528231	0.0537308	0.0521262	0	0.055464	0.0823753	0.0471906	0.0788491	0.0476876	0.0393408	0.0621567	0.0378645	0.0995371	0.0911969
CG5316	0.38539	0.332836	0.327266	0.220713	0.400329	0.267394	0.222216	0.370842	0.526451	0.318448	0.262449	0.342694	0.452936	0.354649
CG5334	0.00399004	0.00354933	0	0	0	0.0153799	0.000892269	0.000392602	0.000694862	0.00515354	0	0	0	0
CG5346	0.479617	0.408036	0.188589	0.201924	0.159365	0.421339	0.434335	0.844169	0.32045	0.880294	1.16625	0.669932	0.992759	0.681565
CG5347	0.00162129	0	0	0	0	0	0.000849696	0	0	0	0	0	0	0
CG5355	0.142894	0.161349	0.125658	0	0.108551	0.0924148	0.208152	0.34023	0.25012	0.198722	0.238645	0.123127	0.222276	0.206535
CG5380	0.0705537	0.0642805	0.117483	0	0	0.0741498	0.0443986	0.128668	0.0722756	0.0471126	0.0716826	0.0174415	0.137465	0.0805887
CG5589	0.0929462	0.0998049	0.119536	0	0.0793689	0.16717	0.0760309	0.368512	0.115417	0.0735044	0.126736	0.0898502	0.28855	0.115404
CG5590	0.105905	0.0839366	0.0382491	0.0449317	0.129206	0.0653286	0.209898	0.261913	0.363272	0.22625	0.335361	0.123137	0.317376	0.161385
CG5641	0.0545631	0.0752586	0.0138475	0.0596488	0.104569	0.0895162	0.0796484	0.0931601	0.0848301	0.081475	0.0621713	0.111152	0.0569649	0.0985831
CG5676	0.284449	0.269574	0.231002	0.331124	0.393485	0.294763	0.424451	0.414936	0.3758	0.474195	0.377627	0.276223	0.375909	0.342628
CG5726	0.557302	0.538886	0.566265	0.9022	0.640628	0.535553	0.33127	0.370831	0.32958	0.227507	0.397216	0.370503	0.177355	0.21423
CG5728	0.101121	0.0737115	0.0853991	0.0693751	0.24121	0.12055	0.117787	0.364424	0.139309	0.111321	0.13091	0.0793652	0.27529	0.154847
CG5787	0.0889342	0.109648	0.109622	0	0.055464	0.0501769	0.0962806	0.207044	0.110008	0.160617	0.0989861	0.195411	0.261498	0.107224
CG5800	0.0323473	0.0693231	0.010525	0.0631611	0.137198	0.0601917	0.0654756	0.170457	0.0657432	0.0782548	0.0717231	0.055961	0.148853	0.0543227
CG5808	0.0595247	0.0942848	0.0359217	0	0.193101	0.0638341	0.0565433	0.133924	0.082887	0.0315649	0.0725605	0.0295688	0.0966741	0.0236542
CG5877	0.0792732	0.060681	0.0401089	0.140178	0	0.106029	0.0541826	0.0685491	0.0494393	0.093449	0.0281086	0.0312019	0.0611155	0.0552121
CG5886	0.118536	0.103776	0.0962453	0.152229	0.210421	0.121453	0.121603	0.20153	0.0893469	0.115534	0.0830618	0.0360878	0.283218	0.126545
CG5913	0.0418413	0.0611428	0.0351928	0	0	0.0258669	0.0501444	0.0890946	0.0444151	0.0361243	0.0810138	0.123571	0.0302893	0.0440274
CG5986	0.191502	0.239143	0.146819	0.21647	0.0640139	0.206977	0.204065	0.389822	0.384652	0.20005	0.292492	0.312419	0.523953	0.308951
CG6066	0.093771	0.11995	0.0468887	0.116248	0.0377317	0.104434	0.102822	0.139713	0.0949678	0.147929	0.0939562	0.171981	0.170576	0.10086
CG6094	0.0576099	0.0545879	0.0481791	0.0988355	0	0.0479243	0.0674975	0.0955816	0.0646062	0.0755717	0.0571339	0.0557634	0.0444127	0.0522414
CG6144	0.0791137	0.0962801	0.0531504	0.0313001	0.0701828	0.0740414	0.0627719	0.10743	0.0545862	0.0748293	0.0295281	0.0186731	0.0333907	0.0544545
CG6179	0.0434775	0.0646563	0.0590465	0.035016	0	0.0345948	0.0501545	0.0812437	0.0544198	0.0425356	0.0462817	0.0593805	0.0451817	0.0390351
CG6180	0.0932738	0.157861	0.0771799	0.189935	0.037959	0.0761466	0.210342	0.237836	0.108891	0.198873	0.168305	0.143398	0.184982	0.235282
CG6195	0.154325	0.207286	0.169621	0.183219	0.106256	0.0909441	0.192971	0.417344	0.262472	0.187526	0.224831	0.0872871	0.164611	0.236696
CG6204	0.0526682	0.0472831	0.0308096	0	0	0.0372824	0.041206	0.0901928	0.0791249	0.0784012	0.0563428	0.0804288	0.0506608	0.0516576
CG6227	0.129746	0.14056	0.0722509	0.0851333	0.101189	0.0931513	0.0940813	0.226597	0.129475	0.0898547	0.143988	0.147551	0.147242	0.187096
CG6254	0.102754	0.0795883	0.0996406	0.292719	0.0623076	0.0745654	0.0585676	0.123323	0.081999	0.122216	0.0708177	0.108836	0.1044	0.0461921
CG6287	0.374066	0.340323	0.135457	0.2887	0.213847	0.326816	0.461055	0.739894	3.81305	1.25033	0.887429	0.343536	0.317197	0.823216
CG6304	0.00952462	0.00883966	0	0	0.0297898	0.00187723	0.0143895	0.0109768	0.0146182	0.0346075	0.0059322	0.0168672	0	0.0112664
CG6379	0.0898829	0.0938219	0.07215	0.107774	0.0640139	0.107705	0.0590198	0.11291	0.0666058	0.051279	0.0660781	0.175115	0.118258	0.0624435
CG6388	0.0473476	0.038588	0.0238092	0.041589	0	0.0663332	0.0731485	0.120857	0.0723143	0.118056	0.0764268	0.0408285	0.0862502	0.0658027
CG6418	0.0626009	0.0416559	0.0179715	0.0631611	0.0486334	0.0473621	0.0407489	0.055937	0.0247292	0.0582956	0.0342389	0.0154384	0.0658881	0.0133175
CG6441	0.0183444	0.00865749	0.00537619	0	0	0.0115656	0.0130709	0.0201524	0.00133189	0.0215724	0.0467443	0.0112934	0.0234049	0.0297496
CG6523	0.112671	0.179543	0.113406	0	0	0.038901	0.193171	0.27523	0.217116	0.234889	0.225498	0.184843	0.195834	0.179067
CG6610	0.059371	0.0728545	0.0441778	0.0431875	0	0.0895962	0.0737391	0.133719	0.0639357	0.077501	0.0666798	0.0302247	0.172232	0.109347
CG6617	0.111926	0.112812	0.0565207	0.0695743	0.0268832	0.0901842	0.145364	0.198231	0.127325	0.206943	0.132638	0.170612	0.287387	0.189291
CG6638	0.0638706	0.0938085	0.041185	0.160564	0	0.0359109	0.147594	0.194044	0.199219	0.16954	0.310824	0.204014	0.147198	0.128185
CG6654	0.970173	0.888558	1.34615	1.12311	1.3013	1.02823	0.18996	0.525584	0.348972	0.554202	0.321401	0.334825	0.283999	0.374253
CG6686	0.277454	0.259143	0.211533	0.176239	0.250449	0.169125	0.238316	0.469966	0.300035	0.242273	0.261275	0.260691	0.75362	0.396389
CG6689	0.105975	0.103546	0.092961	0.108036	0.123658	0.132599	0.166462	0.133067	0.135366	0.176785	0.11216	0.121132	0.176258	0.167106
CG6693	0.0548672	0.0482234	0.0124503	0.10894	0.0899612	0.0159376	0.0800457	0.153659	0.0582275	0.0687703	0.0640027	0.0523215	0.11405	0.0468981
CG6695	0.335991	0.345632	0.316411	0.594286	0.204106	0.301591	0.22589	0.791057	0.519241	0.36339	0.474302	0.29823	0.606553	0.595017
CG6701	0.52376	0.495785	0.13636	0.3172	0.417181	0.436941	0.815779	1.58972	1.93605	1.36209	1.20867	0.943164	3.45035	6.98799
CG6712	0.122841	0.147699	0.0477018	0.132273	0.192795	0.0666285	0.147645	0.473149	0.114758	0.186475	0.267124	0.16879	0.214695	0.238473
CG6769	0.0959477	0.114015	0.0448525	0	0.0756407	0.137266	0.107118	0.204679	0.158885	0.112501	0.14027	0.0767772	0.246758	0.132847
CG6805	0.096685	0.116079	0.0496314	0.0905738	0	0.0837976	0.110088	0.123707	0.321051	0.261487	0.0343932	0.0561088	0.209502	0.159908
CG6813	0.0595847	0.0774076	0.0735172	0.168071	0.052415	0.0297317	0.0276707	0.11583	0.0448796	0.0385313	0.0423016	0.0176506	0.112081	0.0456759
CG6833	0.0391011	0.03362	0.0193643	0	0	0.00731604	0.0529262	0.0989297	0.0715068	0.056609	0.0748849	0.0741772	0.0245899	0.0765662
CG6839	0.0291627	0.069975	0	0	0	0.0516667	0.0826211	0.0938773	0.0347439	0.0646938	0.0786872	0.067746	0.106093	0.0522147
CG6841	0.13915	0.15635	0.129477	0.127072	0	0.201871	0.110816	0.225562	0.174238	0.235881	0.171332	0.220324	0.298471	0.193373
CG6937	0.08589	0.103546	0.0407509	0.283156	0.0364689	0.0615452	0.167728	0.426354	0.177851	0.127309	0.177268	0.138267	0.328707	0.264998
CG6961	0.0382153	0.0243753	0.0360117	0	0.0486334	0.0323566	0.0564036	0.10688	0.0475641	0.0487808	0.0467744	0.12592	0.0422934	0.055075
CG6967	0.0762789	0.136254	0.0668596	0.142263	0.0341327	0.108929	0.132483	0.199868	0.0712469	0.162686	0.117762	0.123781	0.145507	0.105824
CG6999	0.0696612	0.0797821	0.0818432	0.0201919	0	0.0651771	0.0249451	0.0125131	0.0119811	0.0424739	0.00934396	0.0366773	0.0223301	0.0541447
CG7006	0.0792927	0.108617	0.0446272	0.147822	0.0341327	0.0827183	0.13001	0.415071	0.159254	0.125898	0.178563	0.129178	0.284566	0.144671
CG7009	0.0330824	0.0428939	0.0108226	0.0280987	0.0606391	0.0334809	0.0414644	0.0893886	0.0574954	0.0572824	0.122045	0.0335078	0.0363528	0.0719908
CG7137	0.0856435	0.0713744	0.0661952	0.1221	0	0.0900577	0.0736122	0.177189	0.0772877	0.072427	0.0494307	0.0502668	0.0978027	0.132314
CG7206	0.427259	0.407808	0.429495	0.366935	0.626089	0.388144	0.347923	0.794043	0.817819	0.818568	0.677003	0.987559	0.527451	0.887467
CG7246	0.0510328	0.0607624	0.0111788	0	0.078086	0.0310145	0.0534166	0.221373	0.0437605	0.0543563	0.0516159	0.0651488	0.0849241	0.0740024
CG7275	0.0411701	0.0685983	0.0571555	0.171385	0	0.041839	0.0574849	0.108897	0.0780595	0.0635982	0.0802526	0.0758309	0.0868963	0.0637886
CG7332	0.337091	0.359134	0.360713	0.34953	0.0812927	0.333744	0.300894	0.389359	0.281616	0.400586	0.237771	0.312561	0.291208	0.340406
CG7339	0.0640789	0.0831967	0.0342625	0.132303	0.0139327	0.0335353	0.0735877	0.194347	0.135945	0.0945021	0.127117	0.046779	0.158885	0.0832466
CG7414	0.382377	0.447004	0.192938	0.415384	0.414283	0.291176	0.627532	1.03529	0.548698	0.490329	0.604558	0.383723	0.707489	0.578344
CG7461	0.0905569	0.0960526	0.0401733	0.190992	0.0775976	0.0808234	0.179498	0.186627	0.467434	0.20743	0.138359	0.111656	0.179476	0.236681
CG7483	0.0773284	0.0897602	0.0748006	0.0766508	0.07049	0.0861695	0.113586	0.168417	0.100512	0.136488	0.112923	0.108755	0.15038	0.133035
CG7488	0.0320575	0.0510048	0.0211776	0	0.0988049	0.0350722	0.0569767	0.063675	0.0431464	0.069765	0.037025	0.0210657	0.0806274	0.0303584
CG7504	0.148918	0.151442	0.110708	0.0607154	0.0625661	0.150576	0.114656	0.253154	0.115029	0.125158	0.118091	0.234656	0.336769	0.135377
CG7518	0.58381	0.477616	0.545284	0.570358	0.442722	0.395774	0.508878	0.889905	0.549963	0.4186	0.612065	0.582389	1.10743	0.590746
CG7544	0.0438023	0.0841511	0.0501509	0.572823	0	0.0530578	0.0500979	0.166184	0.0891511	0.0802567	0.068546	0.0512051	0.110671	0.0803302
CG7564	0.786329	0.67491	0.681737	0.831645	0.346574	0.719858	0.413607	0.513106	0.388736	0.466034	0.310484	0.348556	0.709312	0.286353
CG7637	0.109917	0.137444	0.0467005	0.103602	0.155694	0.157159	0.232741	0.591206	0.182366	0.215218	0.217553	0.120658	0.377753	0.318368
CG7706	0.0703544	0.111072	0.0250044	0.0684856	0.0341327	0.0371466	0.0600362	0.103665	0.068388	0.0961096	0.0907607	0.199259	0.0737777	0.0922128
CG7728	0.0653488	0.0600791	0.0740199	0.0887975	0	0.0550139	0.105206	0.24864	0.0897799	0.0667513	0.087447	0.0420119	0.103353	0.137761
CG7741	0.0694729	0.0801513	0.0589631	0.0848304	0.0701828	0.106802	0.0570087	0.153767	0.0915417	0.0573552	0.0744055	0.030777	0.222784	0.12022
CG7834	0.276046	0.30561	0.0887795	0.263627	0.0627134	0.17438	0.545573	0.641105	0.861927	0.768913	0.833837	0.602978	0.297415	0.363999
CG7839	0.161209	0.199049	0.123318	0.526161	0	0.152274	0.17533	0.621131	0.233156	0.289446	0.228239	0.1478	0.318843	0.294409
CG7849	0.0893468	0.073919	0.112094	0.0206162	0.0865124	0.106537	0.110338	0.146226	0.141548	0.107195	0.0874453	0.0912209	0.110377	0.102218
CG7857	0.0632925	0.0484999	0.0522846	0.0298244	0.254228	0.0588626	0.0485595	0.0851139	0.0696278	0.0640175	0.0570746	0.0626581	0.136029	0.0801804
CG7878	0.172203	0.170473	0.131496	0.0870734	0.31928	0.173593	0.182871	0.422255	0.201424	0.264699	0.17923	0.261761	0.208619	0.197804
CG7879	0.493645	0.482384	0.370929	0.611845	0.135754	0.492499	0.544643	0.623614	0.712124	0.63167	0.483341	0.370839	0.796511	0.499501
CG7903	0.0890466	0.0835171	0.0522191	0.0830324	0.101635	0.133134	0.0840686	0.160887	0.125861	0.148517	0.0974626	0.186798	0.153379	0.179687
CG7907	0.0039053	0	0	0	0	0	0.00310102	0.00610988	0.00121703	0	0.00876229	0.00887665	0	0
CG7920	1.14171	1.29599	0.755036	0.710803	0.99406	1.21364	3.6978	1.84161	4.09481	2.02062	2.78718	1.62587	1.04947	2.03555
CG7945	0.755394	0.701988	0.521525	0.779298	0.78863	0.636404	0.480119	0.694977	1.72407	1.05967	0.998365	0.740217	1.01906	0.883592
CG8036	0.537244	0.637636	0.351413	0.283735	0.472575	0.559351	0.687671	2.9813	5.38534	0.940359	5.34699	0.763996	0.883828	1.14106
CG8043	0.0456783	0.0680418	0.029196	0.37425	0	0.0570617	0.0688279	0.0659201	0.054106	0.106532	0.0719692	0.0197426	0.0719477	0.0750916
CG8064	0.0444028	0.0776455	0.0704467	0.140481	0	0.0295142	0.0632515	0.15806	0.0489311	0.0692756	0.0643987	0.103895	0.109972	0.0566487
CG8067	0.0461268	0.042333	0.061023	0	0.0139327	0.0878174	0.0598459	0.0878461	0.12026	0.0738739	0.160719	0.0905093	0.0912886	0.0732922
CG8078	0.0714986	0.0934726	0.0462833	0.0648811	0.0297898	0.106304	0.0968214	0.167494	0.118194	0.169968	0.139773	0.0978155	0.092723	0.108093
CG8079	0.611834	0.696296	0.641354	0.778792	0.270243	0.451079	0.245492	0.519782	2.07499	0.434263	0.486604	0.444871	0.679328	0.732104
CG8089	0.0125724	0.00825394	0.0429755	0	0.0595919	0.0201815	0.0210775	0.0464065	0.0318838	0.064751	0.0563095	0.0555568	0.0451297	0.0600242
CG8097	0.0620563	0.100653	0.0683263	0.113002	0	0.0562759	0.0595666	0.21443	0.112631	0.11605	0.071814	0.136399	0.138338	0.0272775
CG8108	3.50224	2.6369	4.0686	3.4336	2.35233	2.99634	1.51559	2.52133	2.72301	1.23282	5.9564	1.66381	3.63026	1.82214
CG8149	0.067549	0.0848319	0.0322285	0.078303	0.0341327	0.0922237	0.103544	0.155098	0.0945383	0.102205	0.0920578	0.101708	0.209603	0.0770175
CG8152	0.0363649	0.0610748	0.0298296	0.0280987	0	0.0176012	0.0339232	0.0251411	0.0269362	0.0605353	0.0210375	0.0881347	0.0120515	0.0198821
CG8159	0.0231755	0.0253913	0.0334293	0	0	0.00930227	0.019045	0.0599089	0.0434659	0.0274876	0.0473723	0.052967	0.0124234	0.0231302
CG8173	0.0463984	0.022991	0.0201427	0	0.0599757	0.0122376	0.0375642	0.120604	0.03712	0.0503866	0.0453216	0.0400905	0.117027	0.0417155
CG8219	0.00740763	0.00542235	0.00971514	0	0	0.0182373	0.0054306	0.0109082	0.0280398	0	0.0123792	0	0	0
CG8223	0.192593	0.194967	0.155181	0.211221	0.0595919	0.280396	0.252743	0.530277	0.154423	0.230438	0.182778	0.168382	0.345958	0.254748
CG8319	0.0284373	0.0593599	0.0133315	0.100802	0.0976601	0.0451615	0.0415158	0.100946	0.0738153	0.0630314	0.0243587	0.0463534	0.051039	0.044829
CG8441	0.059221	0.0728231	0.0252493	0.0752793	0.133397	0.0916181	0.078243	0.145155	0.105868	0.0491595	0.0740948	0.048838	0.0891828	0.0828324
CG8460	0.0421794	0.0851825	0.0317468	0.0686489	0	0.0435379	0.0496013	0.14698	0.0617658	0.0555005	0.0830704	0.0741817	0.148852	0.0450988
CG8461	0.0584021	0.0657399	0.0453033	0.0198912	0	0.0348651	0.0494505	0.156623	0.0858315	0.100765	0.0816563	0.0171344	0.0723336	0.049612
CG8519	0.104262	0.092424	0.101838	0.102619	0.052415	0.129616	1.19707	0.0935147	0.201717	0.169804	0.0211246	0.175695	0.163515	0.105749
CG8545	0.107173	0.134509	0.0860449	0.162535	0.204188	0.0800025	0.164546	0.532966	0.176008	0.183353	0.238822	0.146157	0.348649	0.186493
CG8549	0.0778352	0.0867507	0.0372161	0.0689388	0.0364689	0.0206511	0.129092	0.208364	0.217819	0.108397	0.121065	0.261554	0.207422	0.0869915
CG8578	0.766179	0.814784	0.629749	1.10452	0.562322	0.610093	0.713147	0.925994	0.686882	0.612089	1.26901	1.3258	0.634648	0.657977
CG8611	0.117936	0.155817	0.113568	0.120869	0.290231	0.137806	0.105028	0.423323	0.158745	0.0961824	0.124715	0.143002	0.173484	0.112672
CG8635	0.243803	0.212962	0.218254	0.242152	0.144482	0.213091	0.308146	0.669116	0.467261	0.375425	0.376632	0.342815	0.435924	0.458664
CG8728	0.0899096	0.0825555	0.0391081	0.184508	0.0820196	0.0501728	0.0987665	0.174645	0.137778	0.121859	0.129037	0.255082	0.123059	0.109004
CG8833	0.0652128	0.0744441	0.0743517	0.0831041	0.0623076	0.0658068	0.0551079	0.111198	0.0816008	0.0534032	0.0747277	0.0526453	0.134461	0.051188
CG8915	0.0601402	0.0568295	0.049644	0.0409863	0	0.0254594	0.0373698	0.107265	0.0690958	0.0844872	0.0515577	0.0617129	0.170937	0.0752606
CG8939	0.0635755	0.0885253	0.036925	0.0623208	0.0833767	0.087672	0.103292	0.311206	0.110934	0.106854	0.0581343	0.0722074	0.242684	0.174992
CG8944	0.138158	0.195047	0.125021	0.141409	0.0793689	0.115377	0.279193	0.274592	0.441406	0.213042	0.198	0.288256	0.266981	0.201741
CG8963	0.850524	0.80287	0.6645	0.932666	0.703476	0.844911	0.709305	1.25097	0.834739	0.815428	1.30222	1.08345	1.34818	0.858968
CG8993	0.23952	0.32758	0.104441	0.0287713	0.171001	0.31945	0.411456	0.379008	0.309972	0.348494	0.38032	0.334379	0.288551	0.322934
CG9004	0.0897991	0.13084	0.0796665	0.050028	0.0542191	0.0721658	0.0730743	0.219526	0.124805	0.111445	0.130514	0.00983862	0.174174	0.118942
CG9107	0.03213	0.038809	0.00832788	0	0	0.0424478	0.048335	0.111261	0.0392816	0.0520889	0.0706193	0.0243925	0.0486943	0.0770609
CG9117	0.00541624	0.00600242	0	0	0.118212	0.0120679	0.00868764	0.0292469	0.015518	0.0207663	0.0106513	0	0.0180257	0.0283657
CG9135	0.102113	0.146325	0.0777814	0.178217	0.0822051	0.0804237	0.106552	0.304741	0.0879922	0.151806	0.147759	0.185813	0.488977	0.129939
CG9143	0.123636	0.138819	0.0605592	0.0280987	0	0.0799816	0.093908	0.396611	0.191979	0.0840272	0.196008	0.0713512	0.186476	0.242766
CG9149	0.0655849	0.076716	0.00972072	0.038126	0.0627936	0.0869069	0.11612	0.209147	0.119506	0.335795	0.337935	0.132977	0.101686	0.151796
CG9213	0.0341453	0.0314338	0.0161742	0.0588457	0.163945	0.0213411	0.0354714	0.0618324	0.0349472	0.0375936	0.0246365	0.0243309	0.0505248	0.0203054
CG9246	0.139273	0.188224	0.155414	0.147995	0.0463175	0.1164	0.169412	0.572774	0.177702	0.151462	0.274933	0.276958	0.257495	0.199178
CG9253	0.31536	0.290517	0.268576	0.166238	0.268705	0.231543	0.294328	1.39621	0.581557	0.29811	0.591475	0.255054	0.822633	0.684408
CG9281	0.606596	0.776084	0.485636	0.627623	0.525822	0.66706	0.671752	1.93952	1.05609	0.559763	0.994127	0.812956	1.10286	1.04694
CG9300	0.0465881	0.0491794	0.0102743	0	0.0921931	0.0609586	0.0631399	0.183234	0.0612955	0.0567861	0.0389861	0.135735	0.126484	0.0868474
CG9330	0.173604	0.216756	0.206773	0.0508923	0.08003	0.277233	0.202527	0.308958	0.281584	0.19848	0.24401	0.26999	0.276786	0.244047
CG9344	0.0846767	0.0889767	0.013109	0.136231	0.21132	0.0379148	0.115018	0.200608	0.119748	0.0640642	0.0676031	0.124976	0.112333	0.0630885
CG9346	0.349214	0.394943	0.266394	0.352034	0.353486	0.328645	0.276606	0.479285	0.44333	0.398396	0.383714	0.501492	0.727583	0.446144
CG9386	0.033309	0.0437289	0.033781	0.0337382	0.0542191	0.0182202	0.0350677	0.0762697	0.0441038	0.0498767	0.0176481	0.0170863	0.00440561	0.0260319
CG9596	0.0387742	0.0419692	0.0243549	0	0	0.0460145	0.0581331	0.174925	0.129897	0.0464148	0.066364	0.0766526	0.111186	0.077419
CG9630	0.0368151	0.0251723	0.0094918	0	0.078086	0.0245136	0.0416939	0.103044	0.0310048	0.0869113	0.0451713	0.00901546	0.0888915	0.0614421
CG9641	0.0948931	0.0741654	0.035916	0.0814528	0.139319	0.1207	0.067226	0.180594	0.0420486	0.0973593	0.0261921	0.00696163	0.134418	0.0472508
CG9643	0.0612837	0.131723	0.0519062	0.0836511	0	0.0826231	0.0952058	0.196923	0.0789083	0.0804928	0.0678843	0.0985336	0.282924	0.0852701
CG9667	0.057892	0.0763731	0.0575709	0.189923	0.0486334	0.0331031	0.0617115	0.079695	0.0810451	0.0633003	0.175779	0.2117	0.100995	0.0859891
CG9684	0.0676849	0.0843799	0.0525121	0	0.0701828	0.0618583	0.0695732	0.225467	0.0894521	0.111701	0.0959423	0.0441525	0.20853	0.0868282
CG9705	0.804459	0.867366	1.04013	1.08121	0.701141	0.699801	1.2429	1.43655	1.56134	1.82283	2.1103	1.28227	1.22696	1.86381
CG9784	0.243908	0.27471	0.160663	0.349236	0.221565	0.173611	0.195351	0.257797	0.223441	0.196462	0.361406	0.268159	0.393829	0.170173
CG9799	0.0544589	0.0435374	0.0482491	0.0613226	0.153887	0.0599981	0.0883988	0.214852	0.0741311	0.126289	0.120688	0.0361089	0.132928	0.102419
CG9925	0.0325345	0.0582647	0.0516666	0	0.0682654	0.0237835	0.0775976	0.113134	0.0372967	0.0469874	0.0280445	0.0615494	0.0980849	0.0849213
CHORD	0.0588816	0.058417	0.0494922	0.175467	0.0649899	0.0286427	0.0674925	0.111471	0.264307	0.0755223	0.106217	0.0397377	0.117558	0.0957996
CLIP-190	6.28203	6.08615	4.7378	5.10513	5.26354	5.22904	7.58807	7.5648	17.9364	16.2212	12.2409	9.51058	6.09458	9.28181
CNBP	1.42469	1.54284	0.88046	2.17022	1.07947	1.26697	1.6967	4.14468	1.62811	1.71905	1.57143	1.843	4.16342	1.97388
CNPYb	0.0971186	0.122746	0.0362051	0	0.191243	0.0604958	0.0889717	0.177852	0.0729974	0.0921969	0.0928062	0.22711	0.13729	0.0909384
COX4	1.87653	1.98749	1.35705	1.7917	1.50051	1.81234	3.48082	2.79648	2.37431	2.90672	1.88258	2.18733	1.79006	1.7879
CPT2	0.0235692	0.0273851	0.0201088	0	0	0	0.0699914	0.0699989	0.120123	0.0787472	0.0907616	0.051561	0.109142	0.0521371
CSN1b	0.0553814	0.062382	0.0251384	0.0853942	0	0.0346591	0.0726219	0.0767774	0.0721702	0.0578287	0.0883279	0.0375659	0.0540163	0.0894565
CaMKI	6.34328	6.44697	5.6533	8.79197	7.89976	6.21137	4.72536	3.70345	40.3327	2.76013	9.3612	5.54403	4.87773	4.50889
Calr	1.26389	1.57153	0.919544	1.85803	1.44892	1.17458	1.47911	3.70566	4.24557	1.97066	1.84884	4.57718	4.38071	3.47924
Cand1	0.083712	0.103801	0.0758052	0.271374	0.145016	0.0630957	0.103954	0.156532	0.121599	0.106589	0.10928	0.111241	0.293662	0.0862752
Caper	8.4413	9.36189	8.06017	8.75971	6.12656	7.48671	4.13124	5.40213	16.1628	5.28154	5.57804	5.10228	7.22265	4.2768
Capr	0.313434	0.373056	0.234838	0.0703691	0.180519	0.334997	0.393353	0.845009	0.399396	0.414922	0.341968	0.559427	0.936819	0.660337
Cbp20	0.118428	0.1448	0.0422027	0.058559	0.143306	0.0641822	0.136033	0.273864	0.220892	0.226169	0.350437	0.368316	0.334742	0.141246
Cbp80	0.189056	0.139667	0.170444	0.0904971	0.135411	0.201504	0.142548	0.445025	0.249743	0.147634	0.432373	0.253735	0.445013	0.365675
Cdc5	0.0996119	0.0658353	0.0728479	0	0.0463175	0.0624884	0.0728727	0.159815	0.0721746	0.0753514	0.0950187	0.158531	0.161465	0.0438206
Cdk1	0.0326434	0.0539794	0.0122592	0.0449317	0	0.0917171	0.0620686	0.184639	0.0393834	0.0844661	0.0434143	0.0597253	0.148759	0.0707049
Cen	0.0834776	0.0756317	0.0723061	0.178903	0	0.0960819	0.0593289	0.0794493	0.143177	0.0799911	0.0773549	0.105461	0.0416542	0.0691342
Chd1	0.568202	0.735562	0.328118	0.674886	0.248541	0.584291	0.525726	0.835171	0.621396	0.603903	0.631809	0.605631	0.820966	0.806595
Chd3	0.0167685	0.0250855	0.00358335	0.0840506	0	0	0.0307303	0.0620839	0.0106763	0.0244607	0.0210194	0	0.153001	0.009885
Chi	0.0735904	0.0901246	0.0587186	0.327238	0.0806497	0.0898789	0.095009	0.142172	0.0966944	0.0864213	0.0584011	0.198311	0.150002	0.0841043
Chrac-14	0.0744767	0.0988801	0.0783202	0.0640172	0.0627936	0.0818175	0.111872	0.252272	0.0801387	0.136019	0.036132	0.10911	0.320099	0.0444171
CkIIalpha	1.15089	1.01826	0.960954	0.982684	1.67916	1.33987	1.0194	2.0448	1.19064	1.07834	1.02141	1.08118	1.37911	1.22152
CkIIbeta	3.34134	3.3812	2.88315	4.99426	4.58624	3.0841	2.33499	4.13016	2.85981	3.10495	3.44664	3.67594	4.43495	3.47449
Clbn	0.141009	0.179349	0.129439	0.344529	0.390173	0.0905262	0.135611	0.22835	0.200528	0.216602	0.165304	0.181668	0.251283	0.2221
Clp	0.0383779	0.0169839	0.0222348	0	0.081283	0.0229832	0.0406939	0.0909055	0.0466714	0.078712	0.049839	0.00905167	0.0888772	0.0546069
Cnot4	1.05778	1.1609	0.961605	1.10965	0.738082	0.939765	1.60784	1.33884	1.73068	1.64136	2.34692	1.37424	1.72149	1.23024
Cnx14D	0.0406082	0.0963462	0.0637719	0.197354	0.210369	0.0821302	0.00442185	0.00452381	0.0023644	0	0	0	0	0
Cnx99A	0.75961	1.41197	0.632951	1.41163	0.596546	1.11431	0.55364	1.23154	1.11661	0.964273	0.725741	1.30697	1.16279	1.29048
Coq3	0.0332194	0.0473863	0.0382021	0.0902797	0.0487807	0.0896241	0.0465851	0.0760581	0.0648161	0.0690044	0.0670473	0	0.0914075	0.00992427
Coq5	0.0623768	0.0559839	0.037843	0.0280987	0.0899612	0.0891587	0.0573417	0.085754	0.0795094	0.119383	0.0211051	0.0839068	0.071515	0.0408361
Cp7Fa	0.0456576	0.0271445	0.0228273	0	0.0180057	0.0297753	0.0738327	0.124333	0.0429787	0.0497085	0.0272573	0.0192544	0.0576955	0.0522971
Cpsf100	0.0281009	0.0432937	0.0100479	0	0	0	0.0367066	0.0700621	0.0433866	0.0400474	0.0492861	0	0.063177	0.0445596
Cpsf160	0.0694956	0.0642203	0.107098	0.0598138	0.0919642	0.0729739	0.0724887	0.136077	0.088671	0.109307	0.0706253	0.179343	0.104844	0.0628397
Cpsf5	0.769555	0.665419	0.556068	0.858691	0.714945	0.564284	0.430117	1.03929	0.477623	0.653016	0.341461	0.488051	1.00372	0.56786
Cpsf6	1.03934	1.06156	0.738662	1.34458	0.617645	0.925782	1.01342	1.72287	1.32915	1.32729	1.42315	1.21444	2.01446	1.29361
Cpsf73	0.0243496	0.042876	0.0334597	0	0.0463175	0.0114538	0.032427	0.0804159	0.0528024	0.0375872	0.0534635	0.0704305	0.051092	0.0276715
Cse1	0.14074	0.148335	0.0607767	0.11988	0.188426	0.134085	0.182838	0.543686	0.300848	0.278969	0.191025	0.145346	0.317122	0.228711
Csl4	0.0491632	0.0395581	0.0048728	0.171092	0	0.0714077	0.0734378	0.207868	0.0818325	0.033642	0.0997374	0.00365439	0.0578619	0.0687171
CstF64	0.0362052	0.0363229	0.0195822	0	0	0.0228062	0.0362142	0.0641416	0.0604109	0.0326214	0.0385804	0.0164398	0.0845958	0.0104851
Cul1	1.16557	0.966242	0.802096	0.840782	0.770668	0.725728	0.80582	1.62252	1.37316	1.35357	1.12108	0.947632	1.56646	1.21566
Cul5	0.0847649	0.0536295	0.0657979	0.291893	0.0360113	0.0713563	0.0830663	0.169709	0.138637	0.145962	0.133893	0.153341	0.119199	0.155202
Cwc25	0.184509	0.224174	0.19732	0.152073	0.305085	0.167915	0.199022	0.366609	0.224546	0.315485	0.218488	0.243562	0.423569	0.257348
CycB	0.370139	0.492794	0.234531	0.424333	0.575881	0.277505	0.819802	1.55964	0.311193	0.75426	0.381623	0.515138	1.0525	0.579734
CycT	1.24734	1.45813	1.13536	1.38361	1.14405	1.37084	1.46739	2.15549	1.73323	1.37141	1.56386	1.48865	2.64932	1.70631
CysRS	0.0673941	0.0529621	0.0337712	0.0182248	0.129916	0.0904752	0.0684729	0.13829	0.0781196	0.0940951	0.0927547	0.0814451	0.109301	0.0968512
CysRS-m	0.0378547	0.033154	0.0209456	0.139883	0.0550427	0.0356148	0.0356691	0.0587281	0.0565735	0.0424162	0.0544714	0.084857	0.0616577	0.0206464
D	0.0372765	0.0398042	0.0219222	0	0	0.0663124	0.00867674	0.0169484	0.000956689	0.0175028	0.00526556	0.0124518	0.242349	0
DCP1	0.0497217	0.0818694	0.0195568	0	0.0487807	0.047407	0.0854227	0.0911708	0.0837824	0.0881968	0.0794088	0.0460312	0.062595	0.0519937
DCP2	1.48112	1.4637	1.28377	1.614	1.16953	1.44449	1.8585	2.0225	1.52124	1.74038	1.29668	1.85226	3.08588	2.98418
DCTN2-p50	0.0717426	0.0675194	0.0798238	0.0789509	0.13817	0.0498135	0.0952155	0.114452	0.0936905	0.108187	0.203488	0.0610984	0.147116	0.102757
DENR	0.128357	0.1429	0.0798297	0	0	0.176926	0.150994	0.208646	0.124209	0.16085	0.125822	0.272686	0.161599	0.0809306
DIP1	4.51698	3.84546	7.38838	2.62081	6.13598	3.89127	3.71915	4.13921	5.09868	4.10333	8.18908	4.04423	4.18868	4.56354
DNAlig4	0.0227561	0.017442	0.0394949	0	0.0139327	0.0199468	0.0222599	0.0333717	0.0253068	0.0259846	0.0173775	0.0118574	0.0152425	0.0208331
DNApol-alpha180	0.0577701	0.0623824	0.0586968	0.106973	0.0926351	0.0280144	0.0664816	0.53052	0.0434663	0.0326763	0.0356672	0.110991	0.371609	0.114561
DNApol-delta	0.0309387	0.0318731	0.00512601	0	0.0463175	0.0128048	0.0341818	0.0961231	0.0252018	0.0258327	0.0228365	0.0217904	0.0378363	0.0292814
Dbp21E2	0.0261152	0.0760691	0.0275451	0.0263291	0.043561	0.121384	0.0379937	0.0686624	0.0247681	0.0172143	0.0139487	0.0943773	0.0423582	0.0594312
Dbp45A	0.0705291	0.0636448	0.0372697	0	0.145297	0.0702446	0.0793482	0.202847	0.0935959	0.116468	0.0970199	0.0253041	0.154565	0.192422
Dbp73D	0.0519244	0.0649045	0.0302962	0.116654	0.0268832	0.0263374	0.0593463	0.202367	0.168333	0.0945596	0.0907748	0.0288546	0.155805	0.056165
Dbp80	18.9447	19.069	18.361	21.9532	17.6612	17.6573	13.3937	24.9248	14.7994	16.586	37.1188	22.5419	22.6514	26.3217
Dcr-1	0.0408973	0.0531341	0.0202094	0	0	0.0391467	0.0545577	0.0826317	0.05378	0.0420475	0.0501974	0.0247717	0.043875	0.0493423
Dcr-2	0.188061	0.164205	0.0898377	0.1118	0.315314	0.118585	0.193909	0.85871	0.771782	0.29344	0.345902	0.398553	0.63154	0.603425
Ddx1	0.0669274	0.0767357	0.0530777	0.0300106	0.0668571	0.0562258	0.0463344	0.12066	0.108923	0.0104858	0.0879264	0.0304668	0.175981	0.0659316
Dgp-1	0.176354	0.163018	0.182264	0.228446	0.291042	0.0894891	0.180854	0.177472	0.250394	0.196534	0.186033	0.280035	0.140604	0.201547
Dhc64C	0.457482	0.546656	0.409755	0.616088	0.999884	0.454591	0.474904	0.683938	0.53435	0.877034	0.367621	0.835999	0.677335	0.505069
Dhx15	0.252409	0.202982	0.201405	0.194643	0.0867984	0.168051	0.203152	0.57653	0.299522	0.187014	0.507563	0.137704	0.437645	0.360396
Dip-B	0.191409	0.250468	0.184801	0.214772	0.0960911	0.198727	0.356964	0.700068	0.587191	0.334767	0.38342	0.520301	0.239675	0.782143
Dis3	0.0513526	0.0550018	0.0184122	0.0640599	0	0.0236502	0.069432	0.15855	0.0676888	0.0802032	2.42915	0.0885529	0.117686	0.0854011
Dis3l2	0.18106	0.128438	0.0956326	0.0453128	0.105101	0.137928	0.165596	0.284963	0.304157	0.248238	0.166605	0.284768	0.512165	0.317217
DnaJ-1	1.42897	1.70658	0.77582	1.47754	1.30827	1.47886	2.91574	2.89998	11.3181	2.79343	10.3947	3.93057	2.30697	4.26541
Doa	3.72533	3.79106	3.6395	2.61938	3.10704	3.84314	12.868	4.8073	3.30345	4.2169	6.27508	4.26428	9.58306	6.0246
Dp1	0.728863	0.799614	0.555488	0.859383	1.10164	0.804342	0.953264	1.91937	1.69462	0.959936	4.97332	1.51787	1.19601	1.57198
Dph5	0.137771	0.189771	0.0780113	0.251	0.106957	0.147282	0.28646	0.530779	0.15842	0.293306	0.225445	0.144595	0.360994	0.216289
Drp1	0.298318	0.332507	0.270375	0.464931	0.380041	0.361676	0.265933	0.469816	0.735549	0.51455	0.909588	0.297544	0.211778	0.528888
Eb1	1.34931	1.44203	1.36433	4.58029	1.53899	1.16785	0.911171	1.86284	1.49138	1.81543	1.30629	1.48846	2.46102	3.22555
Echs1	0.304748	0.354935	0.238857	0.0213296	0.334457	0.239934	0.678634	1.11887	1.14028	0.806681	0.891048	0.579938	0.585615	0.64298
Edc3	0.690397	0.698077	0.349297	0.711593	1.23134	0.564039	0.696715	1.03781	1.0479	0.848864	1.25346	0.799256	0.981916	0.997643
Elp1	0.103992	0.0765596	0.0702637	0.127934	0.222901	0.0806703	0.109697	0.257314	0.16882	0.0975317	0.137598	0.201132	0.174801	0.154263
Elys	0.150985	0.117894	0.040085	0.164982	0.0701828	0.115066	0.0881059	0.184326	0.0653733	0.0510125	0.0652294	0.133438	0.12185	0.0858348
EndoA	3.73379	3.30249	3.96638	5.54923	3.60778	3.25186	0.996678	1.41247	1.16379	1.21471	1.44302	2.96443	1.67212	1.45214
EndoG	0.0330062	0.0407222	0.0304319	0	0	0.0283833	0.0446567	0.072673	0.0425791	0.0510991	0.0442004	0.0329498	0.0731244	0.00396936
EndoU	0.0271834	0.0477421	0.024705	0.0494364	0	0.00421168	0.109421	0.0926227	0.0163224	0.133679	0.032069	0.026964	0.155942	0.0769895
Es2	0.0350303	0.0475222	0.011445	0	0	0.0385662	0.0342798	0.0579472	0.0497807	0.069605	0.0304934	0.0164261	0.114069	0.0744232
Etl1	0.139651	0.117935	0.108857	0.270188	0.0806497	0.140497	0.116651	0.240936	0.111341	0.137743	0.161475	0.0753069	0.238744	0.134224
Exd2	0.0348051	0.0573243	0.0290609	0.0454843	0	0.0605212	0.0622926	0.10221	0.0971894	0.0717457	0.130565	0.0797907	0.0910628	0.159294
FRG1	0.162279	0.127741	0.0707459	0.323688	0.0420323	0.146175	0.0871522	0.130154	0.125571	0.0879849	0.0782287	0.101922	0.193821	0.0878601
Fancm	0.0472132	0.0881585	0.0363864	0	0	0.0497312	0.0571879	0.113879	0.127609	0.108421	0.0652677	0.118095	0.0776647	0.0768504
Fen1	0.0202807	0.0166378	0.0190152	0.0388972	0	0.026576	0.0359646	0.096611	0.0240694	0.0309756	0.0179376	0.0450668	0.0439854	0.0278247
Fer1HCH	2.21024	2.14321	1.56143	1.44733	2.34584	1.94453	2.83158	3.60191	9.76634	3.60901	5.24916	4.02357	2.47814	12.8283
Fib	0.351489	0.508277	0.272788	0.267202	0.245599	0.369312	0.459545	2.08665	0.485155	0.363226	0.676474	0.400971	0.796295	0.70617
Fip1	0.14551	0.140482	0.071995	0.0287713	0.131715	0.111962	0.1235	0.302749	0.148408	0.141847	0.169896	0.111648	0.301955	0.189508
Fkbp59	0.230812	0.23468	0.202204	0.37484	0.22641	0.259631	0.273415	0.521918	0.301363	0.268543	1.19414	0.328624	0.319093	0.395308
Fmr1	0.899553	0.867556	1.07487	1.1306	0.748182	0.829662	0.842069	1.41704	0.899362	0.630981	1.05494	1.0892	1.60991	1.24469
Fs(2)Ket	2.05949	2.41921	2.27287	2.74124	2.59927	2.58383	1.99953	4.17657	2.1448	1.92849	2.32817	3.06345	3.81091	2.82568
GCS2alpha	0.742742	0.767358	0.414439	0.572239	1.4207	0.623298	0.521379	1.23764	0.386031	0.654939	0.364275	0.894195	0.87001	0.560068
Gabat	0.3686	0.285233	0.271327	0.259134	0.384341	0.341956	0.175163	0.212092	0.0844102	0.75575	0.108079	0.656358	0.164744	0.121749
Gadd45	0.607752	0.469893	0.684351	0.627173	0.667004	0.26324	0.92066	0.800674	0.7455	1.05178	0.781191	1.57768	0.593863	1.55989
Gart	0.0903737	0.108838	0.0577739	0.149969	0	0.0470626	0.134596	0.526508	1.14091	0.260016	0.0955161	0.25945	0.287677	0.21074
GatB	0.0847603	0.06799	0.0716673	0.109703	0.0886913	0.0320763	0.0807401	0.120366	0.179415	0.15935	0.108487	0.028801	0.0783512	0.0757108
Gem2	0.031882	0.0548586	0.0278748	0.119334	0	0.0274982	0.022084	0.066686	0.0268003	0.0441353	0.0238051	0.00696163	0.0095739	0.0219837
Gem3	0.0543319	0.074259	0.0861877	0.403183	0.037959	0.0230016	0.0553848	0.113441	0.0412027	0.0631009	0.0382226	0.0940392	0.253797	0.109243
Gld2	0.214234	0.0802432	0.247813	0.050028	0.479253	0.161198	0.0608581	0.0597919	0.0154453	0.163907	0.00551773	0.269792	1.77966	0.0147846
Gle1	0.127931	0.119184	0.0939624	0.0242445	0.135218	0.192692	0.0832327	0.160816	0.112294	0.119544	0.0563769	0.0650717	0.12049	0.0984322
GlnRS	0.0707713	0.0745857	0.0576447	0	0.0654005	0.0695054	0.134909	0.194508	0.0906488	0.204982	0.12616	0.067471	0.11207	0.192688
GluProRS	0.0897633	0.0857616	0.0395433	0.0325064	0.0180057	0.0821718	0.140481	0.262232	0.197013	0.166941	0.158975	0.170324	0.200922	0.191962
GluRS-m	0.0138723	0.00527875	0.00952113	0	0	0.0105471	0.00916303	0.03082	0.0159253	0.013077	0.025166	0.0275364	0.0218072	0.0196646
GlyP	0.636662	0.58596	0.479214	0.641145	0.478741	0.465984	1.63595	0.849019	2.03517	0.858852	0.41974	0.883153	0.68262	0.474099
GlyRS	0.118141	0.14564	0.0876046	0.102204	0	0.0913904	0.134937	0.225288	0.150515	0.182614	0.121253	0.148643	0.137088	0.151403
GlyS	0.390246	0.283905	0.233449	0.230009	0.396468	0.270828	1.63893	0.488746	0.64813	0.553285	0.313625	0.392644	0.546597	0.438638
Gnf1	0.113527	0.0844654	0.040915	0.0936814	0.17817	0.0648837	0.160543	0.335862	0.127956	0.183293	0.128823	0.0872084	0.257084	0.128384
Gnmt	0.04068	0.0585476	0.00381177	0	0	0.0235324	0.0610701	0.0694658	2.00451	0.0733049	0.082881	0.25669	0.0389794	0.0420796
Got1	0.218698	0.222181	0.151637	0.431011	0.153277	0.262934	0.372395	0.343128	0.574541	1.33671	0.306906	0.33942	0.248443	0.302661
Got2	0.330334	0.319302	0.191745	0.419045	0.501122	0.606855	0.627562	0.668152	1.35408	0.892404	0.530111	0.57268	0.415835	0.54407
Grip91	0.12818	0.167114	0.0973308	0.303455	0.0867397	0.0416006	0.126994	0.27779	0.234959	0.170184	0.598411	0.107596	0.267992	0.161837
Gs1	0.339734	0.252099	0.34169	0.0636097	0.227625	0.401281	0.341327	0.21976	1.2794	0.179103	0.241578	0.323978	0.53035	0.436853
GstD1	1.34229	1.43707	0.643008	2.72279	2.62535	1.38503	3.23843	2.75775	2.28944	5.04695	2.40994	4.239	1.83293	2.11048
GstE12	0.445714	0.461919	0.210451	0.449927	0.363303	0.472422	0.769494	0.900157	2.14177	0.958216	0.713822	1.02865	0.568044	1.01872
GstT1	0.173471	0.211724	0.120026	0.34788	0.232232	0.147801	0.207889	0.402326	0.810786	0.420903	0.34913	0.217936	0.203641	0.317531
Gtp-bp	0.143548	0.146117	0.147925	0.0225713	0	0.167754	0.220423	0.291593	0.168405	0.217243	0.417495	0.233033	0.333853	0.228387
Gyf	4.35718	3.56796	4.48443	2.47286	2.91996	3.75179	3.47425	4.56553	4.22297	3.45374	3.25163	2.83861	3.98259	4.3519
HBS1	0.0520216	0.0529646	0.0313211	0.152906	0.0668571	0.00197144	0.079119	0.0999942	0.0418474	0.0512853	0.0829442	0.0672772	0.133756	0.0566026
HDAC6	0.422512	0.437479	0.331171	0.880777	0.256213	0.490257	0.330962	0.586962	2.45243	0.600519	0.501373	0.686618	0.586498	0.542121
Hel25E	0.357037	0.401499	0.314339	0.383845	0.29209	0.34932	0.388584	1.04766	0.578934	0.373577	0.429621	0.380287	1.05976	0.748442
HemK1	0.0569595	0.0778624	0.0283002	0.0454843	0.0180057	0.0465556	0.0268875	0.0540979	0.0475264	0.0304527	0.046153	0.0260587	0.0029673	0.0483335
Hexim	0.101532	0.152692	0.0476167	0.151742	0	0.0875048	0.111926	0.163756	0.0758841	0.170809	0.151089	0.15174	0.19219	0.11625
His2Av	0.614759	0.727939	0.457889	1.09694	0.30465	0.589449	0.64518	1.90921	0.67684	0.462411	0.534097	0.76323	1.7664	0.864852
HisRS	0.266079	0.334307	0.208892	0.449278	0.205578	0.237114	0.240389	0.570439	0.468201	0.335674	0.537324	0.436107	0.419714	0.491354
Hlc	0.202175	0.236244	0.249482	0.182929	0.311027	0.190703	0.305167	0.618288	0.304885	0.424362	0.283038	0.256835	0.459285	0.332223
HmgD	0.793604	0.817024	0.570338	1.68098	0.631798	0.736196	1.6269	2.19646	0.822486	0.828191	0.686075	1.06298	2.97845	1.22412
HnRNP-K	3.61593	3.4656	3.73809	57.7573	10.1614	3.16985	2.39133	4.29624	2.03294	2.94101	2.31457	2.75234	9.16118	2.66881
Hpr1	0.0469023	0.0562607	0.0603606	0.129965	0.0518917	0.014166	0.0395237	0.0831863	0.0735846	0.0738721	0.0540665	0.0368257	0.0993323	0.0717897
Hrb27C	10.2844	8.6653	9.76919	8.91563	11.2028	10.2609	8.21328	11.3615	8.73367	6.13697	8.97095	6.38065	9.49565	8.94521
Hrb87F	1.80895	1.68683	1.58828	1.65463	1.21688	1.60143	1.13976	3.73204	1.89871	1.33935	2.02334	2.31356	3.8937	2.21624
Hrb98DE	3.11652	2.93322	3.10255	4.36893	2.313	3.19095	2.00355	4.72563	3.18452	2.28774	2.6743	3.29449	4.09107	4.1733
Hsc70-5	0.375958	0.425154	0.417309	0.440022	0.263055	0.561389	0.616331	0.721073	1.03061	0.524149	0.645756	0.600307	0.338718	0.497406
Hsc70Cb	1.96543	2.05319	1.31906	2.67441	2.30161	2.01413	2.06538	4.41032	6.39896	2.5366	7.37574	2.90244	3.0373	3.82893
Hsp83	8.71988	9.95037	4.67862	7.79049	8.35739	8.20769	13.2399	23.0171	52.2099	18.0373	47.1186	24.2767	13.9157	27.3802
INPP5E	0.0882749	0.177159	0.123312	0.0778952	0	0.0445875	0.060145	0.0323763	0.0272881	0.0232125	0.16837	0.0273163	0.034888	0.0426577
Idh	0.601014	0.602994	0.396404	0.585737	0.107662	0.406962	0.744463	1.28319	3.52992	1.2159	3.85173	1.50899	0.822151	1.31796
Idh3a	0.851598	0.888569	0.745812	0.588307	0.366078	1.10045	1.58436	1.43784	1.26845	1.06952	0.639444	0.637851	1.06807	0.989668
Idh3b	0.425484	0.496941	0.340272	0.301628	0.465406	0.596113	0.762654	0.552096	0.40812	0.532605	0.316488	0.340902	0.466546	0.364564
IleRS	0.137532	0.20931	0.12624	0.256648	0.07049	0.0785699	0.193554	0.456171	0.288203	0.255399	0.638389	0.403294	0.48674	0.304691
IleRS-m	0.0366566	0.0375546	0.0764399	0.0754362	0	0.0226895	0.0281246	0.130165	0.0613277	0.0396106	0.0365271	0.0259668	0.0706566	0.0912018
Imp	7.24656	6.36948	12.3975	6.77793	14.056	5.81071	5.65445	23.8392	6.56931	6.75362	6.78512	10.5293	22.6231	8.4695
Impbeta11	0.0669369	0.132907	0.0489609	0.0904437	0.0623076	0.0503158	0.0851116	0.174481	0.119357	0.076338	0.140578	0.0967204	0.168785	0.118227
Incenp	0.0448271	0.076499	0.00445695	0.0201411	0.134407	0.0639177	0.0824972	0.322568	0.0342245	0.0915719	0.0556188	0.019823	0.518188	0.12724
IntS11	0.0371162	0.0691311	0.0095476	0.0305444	0.065371	0.0193421	0.082551	0.165183	0.121461	0.127319	0.105266	0.0946536	0.108122	0.0837396
IntS2	0.0454722	0.0740408	0.0532332	0.078944	0.191672	0.117118	0.0865104	0.161455	0.0770121	0.107307	0.116705	0.119185	0.0683911	0.107029
IntS3	1.35103	1.16882	1.35906	1.70339	1.13169	1.18784	1.02278	2.07832	1.24802	1.58388	1.20433	1.38992	1.55473	1.32776
IntS6	0.705508	0.605144	0.49607	0.717672	0.672611	0.521789	0.762126	0.925758	0.822484	0.770625	0.751408	1.01461	0.709472	0.87493
IntS9	0.0150078	0.00567186	0.0254352	0.0853942	0.162111	0	0.0169562	0.0307118	0.0243633	0.056958	0.0367941	0.0529431	0.0274714	0.0198721
Ip259	1.40118	1.63578	1.09517	1.83415	0.751181	1.33684	1.72234	6.7125	3.09422	1.44255	3.32465	1.74841	2.57204	2.87942
Ire1	0.491348	0.522381	0.571392	0.937962	0.598049	0.342378	0.419504	0.668226	1.22998	0.711035	0.789542	1.19681	0.562196	0.910246
Irp-1A	0.0846581	0.109873	0.0602766	0.0490081	0	0.136855	0.084453	0.159476	0.0847809	0.0768662	0.0931352	0.159057	0.0725734	0.196318
Irp-1B	0.155158	0.189618	0.115897	0.099828	0	0.178614	0.250755	0.217885	1.17284	0.155858	0.908238	0.231701	0.211689	0.23346
Iswi	0.123125	0.126381	0.0607762	0.121561	0.270981	0.102821	0.113614	0.355212	0.107068	0.102353	0.143306	0.112486	0.362184	0.141769
Jabba	0.212151	0.300136	0.100977	0.231933	0.246292	0.341969	0.486525	0.662163	6.54736	0.522875	0.365327	0.266177	0.30961	1.30862
Kap-alpha3	0.553066	0.687346	0.392322	0.489096	0.442419	0.505891	0.905099	1.13566	1.45347	1.01074	0.944499	0.56509	0.771866	0.847679
Karybeta3	0.528838	0.609018	0.367963	0.565885	0.291266	0.547573	1.02482	1.59261	1.0404	0.935617	0.976739	0.950128	0.663284	0.730835
Klp10A	1.08027	0.931859	0.828531	1.07148	0.695221	0.90589	1.00164	1.5895	0.546787	0.757927	0.876406	0.935784	1.55907	0.875114
Klp61F	0.017567	0.0417444	0.00779779	0.0182248	0.0180057	0.0187155	0.0300968	0.140877	0.014483	0.0106091	0.0548225	0.0176311	0.21485	0.00863
Kr	0.132876	0.0216825	0.326045	0.0301234	0	0.0532015	0.00676949	0.00666328	0.00246243	0	0	0	0.548823	0.00574203
LS2	0.000705344	0	0	0	0	0	0.000336363	0.00258848	0.00208238	0.00422382	0	0	0	0.0108398
LSm1	0.0995675	0.0945651	0.0524599	0.0342917	0.065597	0.0390516	0.0941399	0.165714	0.1561	0.0992876	0.122111	0.126468	0.221561	0.0736571
LSm3	0.108302	0.155637	0.107117	0.197956	0.251285	0.103992	0.133654	0.280855	0.14979	0.177163	0.176162	0.102878	0.248361	0.170106
LSm7	0.109444	0.117685	0.0443442	0.245636	0.07049	0.110377	0.13117	0.202403	0.161079	0.147334	0.153049	0.164246	0.240568	0.159185
La	0.149965	0.184148	0.0522856	0.10162	0.169466	0.137508	0.192644	0.490089	0.184077	0.201578	0.22612	0.254253	0.296545	0.288594
Larp4B	4.51093	5.47442	4.828	4.66198	4.83921	4.76993	4.69103	4.4661	4.81979	4.77542	9.0616	5.02927	5.26152	5.18262
Larp7	0.0408593	0.0363563	0.00453769	0	0.0640989	0.0437849	0.0463422	0.106548	0.0757692	0.0404564	0.0554075	0.0481925	0.0912391	0.0836407
LeuRS	0.0825149	0.0956364	0.0657201	0	0	0.0977894	0.139957	0.272662	0.185602	0.124206	0.413976	0.204984	0.129009	0.204927
LeuRS-m	0.0806446	0.0505294	0.0619554	0.0607032	0.169263	0.068551	0.0567783	0.121257	0.0547578	0.0867259	0.0535333	0.0918507	0.110146	0.031391
Lon	0.225408	0.216956	0.246774	0.372701	0.0733509	0.161253	0.152055	0.228658	0.215498	0.253474	0.191335	0.28405	0.117502	0.20053
Lrpprc2	0.0483629	0.0501375	0.0638853	0	0.0139327	0.0580574	0.0738172	0.100711	0.0525065	0.078322	0.0484021	0.0613383	0.0207847	0.0422296
Lsd-2	1.69761	1.72542	0.627704	0.406038	0.699311	1.2707	1.97006	2.46212	47.6117	5.17986	48.4477	2.73297	1.46487	4.80936
Lsm10	0.0273238	0.0367229	0.0108813	0	0.0268832	0.0267462	0.0798355	0.0901305	0.0372409	0.0247687	0.0661192	0.0376706	0.0589365	0.102505
Lsm11	0.00712279	0.0123225	0.0355145	0	0	0.0173315	0.0186044	0.0478398	0.0465916	0.0437105	0.00574693	0	0.0256094	0.0124503
LysRS	0.136119	0.164384	0.189114	0.336464	0.137579	0.0624136	0.212936	0.473366	0.169351	0.222828	0.172113	0.178504	0.359108	0.237325
MBD-R2	0.0959247	0.106487	0.0802578	0.0912758	0	0.111531	0.108845	0.202296	0.16218	0.078221	0.129671	0.131501	0.144915	0.181069
MBD-like	0.40619	0.171266	0.362007	0.246551	0.137205	0.222149	0.304067	0.279488	0.28007	0.207762	0.220855	0.144136	0.356123	0.255473
MCTS1	0.139585	0.14838	0.0598536	0.0879794	0.144961	0.114921	0.144365	0.235688	0.100128	0.239864	0.168824	0.116726	0.212525	0.118976
MCU	1.29989	1.47012	1.48436	1.16057	0.911417	0.699455	1.57736	1.15152	0.817648	0.638944	0.396101	1.20579	0.91196	0.676339
MRG15	0.0989372	0.124636	0.0661451	0.187694	0.17361	0.0710162	0.122119	0.211151	0.173146	0.172759	0.143852	0.07531	0.218731	0.164771
MTPAP	0.0932783	0.0588788	0.035018	0.0370964	0.18862	0.0634749	0.0720059	0.185485	0.115398	0.0905206	0.0810852	0.296003	0.0823075	0.0840919
Map205	2.01254	2.20414	2.38002	1.95577	2.46801	1.66514	3.0252	2.46027	2.53532	1.34456	0.761085	1.74863	2.71104	1.98216
Marc	0.0190943	0.0280518	0.00977005	0	0	0.0314787	0.0437904	0.057484	0.0650653	0.082	0.0153354	0.0522946	0.0347249	0.0978304
Marcal1	0.0205783	0.0275368	0.0125517	0.0870959	0.120823	0.014006	0.0409067	0.0842945	0.0411943	0.0653481	0.0386487	0.0432284	0.103764	0.0345453
Marf	2.62988	2.81044	2.50839	3.5324	3.60142	3.60337	3.45728	2.68241	2.99601	3.28123	2.1021	1.71173	1.94735	1.93723
Marf1	0.468956	0.589114	0.343119	0.313422	0.403989	0.267039	0.389739	1.02438	0.325805	0.348771	0.504935	0.726306	0.46365	1.22031
Mat89Ba	0.0891051	0.096907	0.0608107	0.166848	0.067217	0.121159	0.0784569	0.365049	0.126285	0.109967	0.116341	0.0983225	0.199243	0.21036
Mcad	0.216054	0.226681	0.0851184	0.117616	0.241121	0.138192	0.40031	0.47933	1.75205	0.560455	0.88413	0.669004	0.300562	0.376447
Mcm2	0.0383411	0.0386142	0.0212303	0.0362298	0	0.0185424	0.0742745	0.172912	0.0210177	0.0364626	0.0434555	0.0694498	0.113654	0.0570781
Mcm5	0.0509145	0.0423289	0.0418924	0.101458	0.0139327	0.0365025	0.114409	0.259048	0.0515899	0.0313027	0.0606199	0.0236464	0.175004	0.0960212
Mcm7	0.0452809	0.112794	0.0400862	0	0.0595919	0.0263004	0.111407	0.365795	0.0417737	0.161808	0.0592888	0.141493	0.309857	0.0733706
Mdh2	0.648166	0.776957	0.478954	0.579543	0.464438	0.648928	1.28768	1.12646	0.972744	1.19198	0.687965	0.958863	0.856911	0.95618
MetRS	0.0951089	0.0982318	0.106541	0.18516	0	0.0951992	0.112301	0.221068	0.146688	0.184464	0.172836	0.199472	0.11952	0.196755
MetRS-m	0.175036	0.112233	0.205053	0.116091	0.182651	0.128969	0.0542105	0.203354	0.0716364	0.0597524	0.0652033	0.166906	0.0714299	0.0620522
Mettl14	0.0363974	0.0281137	0.00553592	0	0	0.0265431	0.0356818	0.0589795	0.0509952	0.0512093	0.0556873	0.00796951	0.0463778	0.0335082
Mettl3	0.0327534	0.0446846	0.00261849	0	0	0.00892932	0.112346	0.0722725	0.0735596	0.0736647	0.0789846	0.0915973	0.0489837	0.0453938
Mi-2	0.712567	0.814994	0.779144	0.745132	0.639517	0.856734	0.755771	1.36497	1.66712	0.887577	1.41766	1.2623	1.7246	0.998229
Mitofilin	0.372582	0.363393	0.496255	0.359343	0.126709	0.550937	0.536473	0.476244	0.564659	0.513174	0.449188	0.266715	0.479807	0.405209
Mkrn1	0.463312	0.489913	0.361508	0.449756	0.397412	0.446178	0.552824	0.839131	0.668775	0.563736	0.758803	0.79218	0.624523	0.627932
Mms19	0.066307	0.0605202	0.0592351	0	0.180418	0.0296813	0.0618406	0.174198	0.110767	0.128762	0.0969405	0.0968681	0.125632	0.149993
Mpp6	0.0531492	0.0720712	0.050587	0	0.120909	0.0640958	0.0689284	0.103722	0.0511534	0.0498792	0.0690547	0.0484401	0.12899	0.142783
Mrtf	2.01433	2.05385	1.49769	1.37893	2.66823	1.87697	9.20792	1.99159	1.29943	2.30446	1.12238	2.86917	2.47244	2.46575
Msh6	0.0388734	0.0517857	0.0164487	0.0242445	0	0.0333781	0.0353423	0.145848	0.0281742	0.0145509	0.035601	0.0304846	0.118091	0.0584872
Mt2	0.0112588	0.01335	0.00423589	0	0	0.0130802	0.0107041	0.0408833	0.0187754	0.03274	0.0169385	0.0346872	0.012488	0.0211452
Mtor	0.36467	0.481217	0.382311	0.541119	0.392868	0.323272	0.278368	0.826946	0.313094	0.397495	0.33749	0.418487	0.81873	0.456671
Mtpalpha	0.111731	0.113139	0.0607491	0.0827187	0.105601	0.109488	0.21725	0.305032	1.07025	0.427051	0.375567	0.304562	0.251147	0.274438
Mtr3	0.0203217	0.0208934	0.0239635	0.0330653	0	0.0369287	0.0260486	0.0705313	0.0330558	0.0250734	0.0304868	0.0492849	0.0502754	0.038317
Mtr4	0.0352058	0.0251361	0.0130636	0.0594276	0.0463175	0.0433283	0.0469476	0.120862	0.0598428	0.018157	0.0298013	0.0592053	0.185172	0.0557568
NAT1	1.68577	2.05123	1.4378	2.52138	1.77664	1.92243	2.29734	2.8172	3.33844	2.97924	2.49005	2.31655	2.74009	3.50639
ND-23	0.426529	0.554071	0.419231	0.241491	0.617131	0.574624	0.831025	0.582581	0.473945	0.564066	0.396596	0.417944	0.484354	0.375398
ND-24	0.337327	0.352236	0.233204	0.450066	0.0633522	0.357386	0.77318	0.502806	0.38427	0.534761	0.313445	0.370179	0.185773	0.561302
ND-42	0.516285	0.508317	0.62259	0.823831	0.432037	0.599314	0.917353	0.727781	0.790611	0.959129	0.528395	0.494776	0.691193	0.572164
ND-51	0.569778	0.593933	0.431668	0.630845	0.421715	0.611657	1.14778	0.945432	0.66475	0.969136	0.643091	0.499568	0.606337	0.593203
ND-ASHI	0.432292	0.556309	0.323244	0.574183	0.595994	0.61564	0.828522	0.558762	0.40866	0.5431	0.388697	0.412391	0.282898	0.386633
ND-B8	0.0566885	0.0517481	0.028315	0	0.0377317	0.0795712	0.116264	0.101268	0.0527278	0.0734819	0.0385523	0.0528924	0.132678	0.085524
NELF-B	0.0313683	0.0455544	0.00669572	0.0313001	0	0.0214553	0.0421569	0.0817896	0.0459064	0.0118026	0.0512036	0.0985545	0.109956	0.0770043
NHP2	0.159633	0.173227	0.0943789	0.0761181	0.0180057	0.0926781	0.236638	0.750941	0.290954	0.272971	0.276841	0.316255	0.331565	0.327323
NO66	0.0710206	0.0830059	0.0423545	0.141966	0.130361	0.0959932	0.1287	0.257171	0.0793417	0.0936369	0.187295	0.0738491	0.118573	0.154057
Nab2	0.288807	0.368849	0.266157	0.567291	0.230149	0.269419	0.18282	0.2289	0.254215	0.271886	0.182457	0.0609992	0.183517	0.194813
Nbr	0.0835864	0.0898926	0.076273	0.0305444	0.11316	0.0983954	0.127062	0.205744	0.150716	0.201255	0.110181	0.124483	0.0734882	0.162737
Nc73EF	4.08855	3.78416	3.79242	2.28955	3.18424	6.06588	8.90727	2.65276	8.14458	6.27932	6.66697	2.66437	1.78252	2.6033
Nedd8	0.213763	0.214203	0.140377	0.221355	0.0180057	0.151567	0.262806	0.442309	0.30978	0.245578	0.331181	0.243057	0.399938	0.246271
Nelf-A	0.350184	0.274164	0.30912	0.456638	0.0559647	0.356077	0.283122	0.420449	0.207209	0.281466	0.288086	0.32725	0.538231	0.3986
Nelf-E	0.102761	0.0780629	0.0899187	0.124478	0.140987	0.0697945	0.0862668	0.12142	0.0788402	0.162518	0.0749792	0.0760366	0.155723	0.0931801
Neos	0.0486599	0.035899	0.0382953	0	0	0.0515246	0.05401	0.0876181	0.0709391	0.0484243	0.057415	0.0388402	0.0740253	0.0636484
NiPp1	0.0879549	0.104985	0.0499359	0.123932	0	0.104918	0.0489846	0.096361	0.0687076	0.0558704	0.0617393	0.0896693	0.119085	0.0614153
Nlp	0.448279	0.508297	0.278324	0.327045	0.520507	0.51246	0.856505	1.71808	0.460234	0.688698	0.8307	0.770091	1.36277	0.915618
Nmd3	0.0555428	0.0522502	0.0314144	0.0695759	0.102961	0.0851902	0.0876282	0.17083	0.102333	0.107496	0.0706732	0.166195	0.0758246	0.0837177
Nmt	0.0697649	0.0741611	0.0971063	0.175342	0.154673	0.0342016	0.109386	0.168424	0.104504	0.101617	0.117419	0.179696	0.163158	0.184533
Nnp-1	0.0838981	0.0872245	0.0639728	0	0.265441	0.0408271	0.131809	0.306701	0.110528	0.13843	0.130399	0.12256	0.217173	0.0735305
Non1	0.701908	1.05795	0.537233	0.630419	0.625258	0.890521	1.35218	2.09087	0.873196	1.28029	1.33114	0.992512	1.55335	1.15384
Non3	0.0844133	0.0701144	0.0700057	0.0659839	0.037959	0.0337868	0.120487	0.28868	0.066379	0.087616	0.110229	0.10146	0.149623	0.0810868
Nop17l	0.630224	0.653267	0.627778	0.406508	0.765018	1.05746	0.496405	1.1633	1.40478	0.992007	1.55107	0.885276	0.764053	0.871835
Nop56	0.239986	0.275339	0.163046	0.296217	0.199195	0.260036	0.367057	1.12727	0.411784	0.342925	0.418653	0.522435	0.836115	0.434283
Nop60B	0.849879	0.930829	0.550123	0.809703	0.535205	0.674205	1.01621	5.96222	1.71034	0.868796	1.59219	1.39396	2.90767	1.77921
Nopp140	0.186074	0.274582	0.0854852	0.280447	0.122775	0.256087	0.357554	0.876826	0.352647	0.205429	0.279449	0.310333	0.312166	0.443531
Not1	3.49718	4.03668	2.53945	4.17209	5.33909	3.46374	7.45934	7.36786	6.19198	5.42279	6.71729	6.1727	5.62941	6.60713
Not11	0.0958051	0.0679698	0.0640695	0.130808	0	0.0539502	0.0704893	0.17414	0.170585	0.187203	0.139124	0.0704882	0.111432	0.11743
Not3	1.12399	1.34341	0.845026	1.37552	0.496972	0.980039	1.11078	1.98964	1.56287	1.55941	1.44765	1.41628	2.21479	1.92982
Nph	0.418291	0.492438	0.386302	0.617414	0.216214	0.466118	0.907753	1.82955	0.65382	0.696826	0.833929	0.794651	1.12766	0.680509
Npl4	0.769037	0.809185	0.555777	1.05662	0.74836	0.901311	2.11135	1.10632	0.758758	1.19729	1.18877	1.09052	1.05013	0.97643
Nrt	0.706909	0.80524	0.624426	1.5426	0.334467	0.514694	0.208687	0.556761	0.24253	0.221358	0.155356	0.15026	8.21536	2.63518
Ns1	0.101955	0.119814	0.111133	0.177919	0.503587	0.0880245	0.239707	0.336477	0.248857	0.145946	0.208114	0.0919594	0.187044	0.180001
Ns2	0.114464	0.17392	0.0767376	0.286425	0.251907	0.153924	0.184201	0.434109	0.216586	0.101794	0.203757	0.227696	0.298422	0.170536
Ns3	0.0552394	0.0768538	0.0327896	0.0797296	0	0.0589586	0.0771283	0.237103	0.116535	0.100164	0.13352	0.025016	0.123379	0.156939
Ns4	0.0456582	0.082631	0.0569402	0	0.061998	0.0705512	0.0333645	0.0891461	0.0575516	0.0635153	0.0526945	0.0839249	0.059063	0.0408703
Nsun2	0.0675483	0.079002	0.0392073	0.054509	0.0654005	0.026818	0.0652689	0.192575	0.0864401	0.108373	0.100495	0.139426	0.128657	0.114223
Nsun5	0.0553105	0.0874255	0.0813322	0.0201919	0.118981	0.0431641	0.0708147	0.199675	0.152523	0.0998662	0.154621	0.0835934	0.189799	0.0624241
Ntf-2	0.720196	0.829387	0.503065	0.708831	1.18122	0.737987	0.819209	1.30591	0.9202	0.826622	0.713176	0.877494	0.941785	0.818911
Ntf-2r	0.00351976	0.00559393	0.00373676	0	0	0	0.00456787	0.00984248	0.0082969	0.00779316	0	0	0	0
Nufip	0.0815921	0.116099	0.037111	0.213597	0	0.08393	0.0624578	0.254884	0.124953	0.0892365	0.0880809	0.0788767	0.286325	0.115263
Nup153	1.79433	1.94149	1.84595	1.84667	1.81064	2.11238	1.60324	3.61012	2.14723	1.59623	2.24732	2.27993	3.24636	2.00943
Nup154	0.149285	0.132547	0.0956299	0.0850371	0.307222	0.124716	0.117931	0.45807	0.153679	0.15216	0.130993	0.17955	0.356648	0.169168
Nup205	0.127502	0.119835	0.144146	0.173897	0.121054	0.0781157	0.149718	0.563305	0.131867	0.128042	0.191281	0.103101	0.342029	0.190002
Nup214	0.187186	0.15502	0.0985103	0.319268	0.102644	0.10088	0.129502	0.434365	0.154489	0.150508	0.212681	0.1918	0.391815	0.190021
Nup35	0.0446276	0.0560225	0.0180426	0.189082	0	0.0738376	0.0553274	0.122009	0.0350033	0.0604742	0.0450494	0.0352678	0.179854	0.0688298
Nup358	0.576555	0.743808	0.480898	0.993938	0.556821	0.680481	0.822743	1.90991	0.774332	0.801993	1.0707	0.910368	1.45037	1.07185
Nup50	0.0585027	0.0613539	0.057832	0.0752694	0.266292	0.0219237	0.0770513	0.165166	0.0921553	0.0487418	0.149296	0.122956	0.181587	0.0641331
Nup93-2	0.0451353	0.0613335	0.0387268	0.0617955	0	0.0229212	0.0599995	0.133069	0.06139	0.0825108	0.0710462	0.0237479	0.137586	0.096522
Nxf3	0.301899	0.280981	0.268237	0.454439	0.323664	0.257829	0.364254	0.536379	0.231346	0.383037	0.334671	0.363174	0.535431	0.5032
Nxt1	0.109156	0.135109	0.0627508	0.161142	0.124088	0.128255	0.16581	0.373623	0.177223	0.132164	0.183581	0.255	0.183037	0.22383
Obp19c	0.0167764	0.0280256	0.0134217	0	0	0.0136666	0.0442112	0.054429	0.0195819	0.0155508	0.0129291	0.00905167	0.00836146	0.0138247
Obp99a	0.121551	0.145537	0.0611491	0.0342185	0.0919899	0.167546	0.151916	0.881947	0.471517	0.107251	0.144995	0.127213	0.814848	0.176399
Ocrl	0.190315	0.217932	0.11962	0.299736	0.146836	0.168111	0.179545	0.309097	0.193316	0.287919	0.186944	0.40071	0.259323	0.271794
Opa1	1.48555	1.33121	1.66603	1.19135	1.10239	1.77786	1.23427	1.79187	1.91227	1.54424	1.57316	1.26313	1.25044	1.30072
Opbp	0.055946	0.0630492	0.0347033	0.114293	0.0606391	0.0249158	0.157707	0.157258	0.122244	0.0792156	0.0556225	0.0724665	0.164372	0.0546162
Ost48	0.183956	0.256631	0.1052	0.295799	0.231331	0.17047	0.217052	0.601626	0.228011	0.227684	0.263038	0.441907	0.656936	0.219541
OstDelta	0.134755	0.188735	0.115674	0.17451	0.285756	0.166649	0.184272	0.492649	0.127465	0.252209	0.192328	0.35497	0.359581	0.279121
P5CDh1	0.586574	0.700128	0.582908	0.623393	0.482675	1.16693	0.622102	0.616426	0.0945432	0.743961	0.430694	0.352536	0.326112	0.275601
PAN2	0.203146	0.24188	0.12034	0.262289	0.135739	0.161022	0.19818	0.379512	0.41029	0.226858	0.259372	0.357522	0.419656	0.238615
PCB	1.06805	1.2509	0.75267	0.842822	1.13092	1.64412	1.38288	0.718475	24.2912	0.881338	16.647	1.12723	0.635135	1.10398
PCID2	0.0239195	0.0143499	0.0260815	0	0	0.0149977	0.0328727	0.0472239	0.0270295	0.0340608	0.0257718	0.0777997	0.0581531	0.052304
PH4alphaPV	0.00440613	0.00605138	0.00687742	0	0	0.00443396	0.00882404	0.0160359	0.0124917	0.0042272	0.0127031	0.112052	0.0224674	0.00115527
PH4alphaSG2	0	0	0	0	0	0	0	0.000220852	0.000520391	0	0	0	0	0
PIP4K	4.20754	5.78914	3.17954	5.61686	4.28493	4.92708	2.63677	3.09498	2.9025	2.84262	4.59914	2.76328	2.62653	2.84033
PNPase	0.034723	0.0105937	0.0330514	0.0395695	0	0.0434162	0.0499405	0.130153	0.046707	0.0775522	0.0789802	0.0291954	0.0889462	0.071559
PNUTS	5.37425	5.6595	5.04049	6.16956	5.36229	5.89123	9.72662	7.97675	10.1583	6.98897	6.89879	6.7489	6.80242	7.68999
PPYR1	0.00363508	0.00793413	0	0	0	0	0.00565191	0.00298953	0.000528618	0	0	0	0.00836146	0
Pabp2	0.674465	0.647804	0.636247	0.878221	0.582497	0.652827	0.652	1.47807	0.901874	1.00097	0.834857	0.862992	1.39704	1.10941
Paip2	1.83718	2.50743	1.53548	2.67361	0.884728	1.84633	3.44416	3.25916	2.68153	1.52093	1.87024	2.24876	1.95272	2.77725
Panx	0.0555391	0.0826681	0.0463676	0	0.100772	0.073022	0.0887539	0.157472	0.0743124	0.104355	0.108756	0.248057	0.0366823	0.0976412
Parp	21.3966	19.0693	20.5279	16.9865	19.6137	23.3254	12.9944	33.1031	19.5238	16.2355	23.1924	22.3631	22.8514	28.9958
Past1	0.380599	0.468394	0.247795	0.487554	0.574684	0.477241	0.420558	0.521002	0.895675	2.2613	0.462951	0.837846	0.725578	1.3136
Patr-1	0.150276	0.155906	0.142367	0.0768301	0	0.176837	0.151059	0.335939	0.250794	0.232004	0.378637	0.173217	0.384013	0.246603
Pcf11	3.55919	3.28934	3.02957	2.59167	3.52005	3.2915	6.71319	3.63458	4.10663	3.7519	3.9035	3.70547	3.46807	3.75654
Pdcd4	2.03738	1.88432	1.46316	1.03659	2.00076	1.93494	3.82362	5.39211	1.11543	1.27639	0.953044	2.00644	4.49122	2.06236
Pdhb	0.501221	0.63326	0.406335	0.506576	0.287122	0.717014	0.984237	0.752612	0.949581	0.747262	0.604519	0.460716	0.540254	0.508525
Pdk	1.15286	1.21273	0.631536	1.53803	1.90314	1.13314	1.61192	1.39351	14.3186	12.8471	6.31116	1.30381	1.74809	2.94373
Pen	0.739596	0.858801	0.38613	0.360671	0.945742	0.894102	1.13455	2.30902	0.536618	1.2633	0.644255	1.03566	1.9234	1.03945
Pep	4.22462	4.20831	5.12006	5.26035	4.86827	6.14321	2.70477	5.30158	3.24885	3.73685	2.49726	4.08019	8.00132	4.39563
Pex19	0.239451	0.22672	0.226422	0.140349	0	0.172677	0.264242	0.290262	0.260305	0.234484	0.376102	0.263893	0.25873	0.242345
Pfdn1	0.109454	0.119104	0.138899	0.241404	0.0690145	0.0995448	0.141568	0.267417	0.14666	0.20736	0.154199	0.121937	0.180225	0.121024
Pfdn6	0.206844	0.224586	0.190214	0.0523013	0.101635	0.240569	0.287649	0.430364	0.30099	0.268529	0.270965	0.497452	0.320871	0.329653
Pfk	1.00382	0.914718	0.610413	0.700328	0.772305	0.735713	3.38171	0.864586	3.88068	2.62351	1.33462	1.33874	0.743572	0.929989
Pgd	0.158495	0.165819	0.0821393	0.0806895	0.0385453	0.133469	0.227342	0.337123	1.33618	0.407712	1.74392	0.279335	0.28094	0.401362
Pglym78	0.468347	0.528397	0.364661	0.417295	0.390554	0.504707	0.882401	0.731521	1.50713	1.0382	0.665351	0.585894	0.563107	0.548507
Phax	0.0872616	0.0830348	0.0443371	0.0548823	0.114067	0.104306	0.0961706	0.186734	0.176612	0.129213	0.185999	0.126685	0.107426	0.10552
PheRS-m	0.0791578	0.0991293	0.0768542	0.0606959	0.218112	0.106013	0.139872	0.152414	0.101517	0.0777544	0.118439	0.143961	0.107462	0.0734895
Phf5a	0.148646	0.144857	0.0980347	0.17153	0.110199	0.125963	0.138893	0.249302	0.107132	0.157994	0.221389	0.146125	0.19617	0.163357
Pih1D1	1.01726	1.03116	1.14885	0.840093	0.758287	0.980905	0.673042	1.24597	0.749508	0.856725	0.869218	0.869167	1.12047	0.963059
Plap	0.0587778	0.0582302	0.049817	0.0313205	0.0806497	0.0432194	0.0706774	0.211582	0.154002	0.113132	0.264551	0.198487	0.240701	0.175266
Plod	0.620161	0.587535	0.499438	0.293657	0.610578	0.379033	0.436289	5.77839	1.5914	1.57569	0.316387	0.543511	1.38278	2.42133
Pof	0.146206	0.129516	0.114666	0.368269	0.125684	0.147266	0.129071	0.250089	0.266893	0.227678	0.157393	0.247544	0.200933	0.179903
Pop2	0.35002	0.409434	0.376993	0.235269	0.254455	0.317244	0.308611	0.445985	0.217792	0.386622	0.252097	0.424407	0.367302	0.26806
Pp1-87B	0.390405	0.399941	0.167087	0.500203	0.472703	0.263148	0.562659	0.725039	0.538189	0.605177	0.591444	0.625046	0.772997	0.53463
Pp2A-29B	0.494272	0.57909	0.347347	0.490427	0.326248	0.477553	0.699781	0.786311	0.637058	0.763865	0.495686	0.576682	0.609532	0.692172
ProRS-m	0.0289258	0.0337067	0.0491858	0.0454843	0	0.0738216	0.0336466	0.0484286	0.0426786	0.0663612	0.0298336	0	0.0307336	0.0146542
Prosalpha1	0.00886283	0.0125118	0	0	0	0	0.0125153	0.0200067	0.00909308	0	0.0158242	0	0.00183418	0.0190584
Prosalpha4	0.171488	0.243289	0.080918	0.252511	0.250661	0.155238	0.302112	0.422266	0.319432	0.203474	1.6623	0.368645	0.395708	0.41195
Prosbeta6	0.19514	0.296385	0.0672709	0.369109	0.0770767	0.200496	0.343608	0.455033	0.24697	0.350027	0.784332	0.207618	0.389547	0.422757
Prp18	0.0469673	0.0428098	0.0117949	0.0504406	0.0446893	0.0287793	0.0423722	0.0691301	0.0558064	0.0602312	0.0239448	0.0113644	0.0476899	0.072886
Prp19	0.0513898	0.0621048	0.00636503	0.170466	0	0.0342443	0.0725185	0.121043	0.0574589	0.0493527	0.0873824	0.105623	0.104656	0.0580026
Prp3	0.113347	0.0906213	0.124231	0.179137	0.173249	0.12012	0.0827597	0.158834	0.142822	0.128445	0.067797	0.0674945	0.208895	0.105307
Prp31	0.0618129	0.0525739	0.0333876	0	0.0803133	0.031217	0.0797136	0.115134	0.0673307	0.0918299	0.0513743	0.13113	0.095094	0.0566163
Prp38	0.0411082	0.0809362	0.050844	0.0537172	0	0.0516332	0.059659	0.08824	0.0594341	0.0633774	0.0522094	0.048758	0.0460732	0.0609269
Prp8	0.203179	0.210392	0.158993	0.169182	0.277822	0.233034	0.227257	0.583386	0.321796	0.23231	0.286171	0.544955	0.357206	0.251089
Prpk	0.057361	0.0666531	0.0726827	0.132867	0.123816	0.0629882	0.0838047	0.123372	0.0606508	0.103421	0.0533856	0.0484667	0.0234358	0.0489451
Psi	4.02018	3.92939	4.32025	3.16181	3.38045	3.54548	1.7148	3.99447	1.98138	1.64088	2.10502	2.55303	3.20894	1.92966
Pur-alpha	8.41151	6.93958	7.5184	7.35856	6.88437	6.31807	8.8732	4.40349	5.53457	7.91755	4.65098	4.479	3.49162	6.82743
Pus1	0.0653473	0.0778327	0.0649729	0.0544088	0.0654005	0.0428575	0.0601716	0.246996	0.138087	0.079172	0.166474	0.0922459	0.155432	0.123202
Pus7	0.0506637	0.0544633	0.0353663	0.0805807	0.0364689	0.0157231	0.0343022	0.159048	0.046494	0.0654558	0.0512961	0.0699352	0.0584322	0.0653073
Pxt	0.0763648	0.132467	0.068235	0	0.132422	0.0691023	0.214049	0.326244	0.0847874	0.156568	0.152182	0.154777	0.227643	0.140402
PyK	0.999387	0.995101	0.808592	0.474128	1.07627	1.12578	1.83842	1.72103	2.24346	2.14598	1.53305	1.13941	1.06059	1.24616
Pym	0.0744883	0.124611	0.0443106	0	0.113054	0.0664472	0.0912025	0.203477	0.0945364	0.0883875	0.0712744	0.0726044	0.124046	0.104399
RIOK1	0.0591736	0.0775922	0.0474037	0.0693751	0.0987477	0.0518874	0.0627086	0.217459	0.0956097	0.117189	0.0993553	0	0.171061	0.0800506
RIOK2	0.0817885	0.0624743	0.0196476	0.0658756	0	0.0569226	0.100186	0.293129	0.158164	0.13528	0.138597	0.166798	0.331522	0.127634
RNaseX25	0.176787	0.214421	0.13491	0.420228	0.372224	0.288241	0.253346	0.44131	0.194887	0.238917	0.139562	0.361872	0.471932	0.29534
RNaseZ	0.0355376	0.0405685	0.0554265	0.107362	0	0.0105204	0.0449784	0.134326	0.110103	0.0749343	0.121084	0.06661	0.0905691	0.116049
RYBP	0.148074	0.108635	0.131345	0.402427	0.457673	0.135347	0.148643	0.221912	0.128241	0.0954051	0.294735	0.18221	0.274605	0.173824
Rab1	0.921924	1.25289	1.1351	1.30388	1.09504	0.988327	1.20853	1.53946	1.78085	1.52645	1.78613	1.36485	1.34745	1.87788
Rab11	1.0262	1.10459	0.932635	1.16122	0.998951	1.044	1.16015	1.42441	1.58518	1.75185	2.20715	1.37918	1.5722	2.73212
Rab14	0.450346	0.449135	0.342155	0.72159	0.151518	0.349368	0.41301	0.462062	0.998601	0.62141	0.349183	0.395851	0.563069	0.721672
Rab18	0.17622	0.194399	0.117345	0.163782	0.284373	0.214259	0.234025	0.288319	0.517392	0.367976	0.533729	0.257429	0.282996	0.302788
Rab2	0.792335	0.834325	0.938561	1.15715	0.818533	0.848757	0.829541	0.77878	0.637996	0.73243	0.709527	1.46128	0.738466	0.867198
Rab21	0.130154	0.122041	0.0969095	0.140254	0	0.152137	0.103127	0.183824	0.179497	0.193252	0.145017	0.162527	0.1755	0.0966041
Rab23	0.0612067	0.0672931	0.0299942	0	0.208499	0.0315037	0.0394771	0.605266	0.0513281	0.104388	0.0895061	0.0529513	0.576109	0.159822
Rab30	0.0902703	0.0882772	0.0625137	0.223322	0	0.0678325	0.0957865	0.103588	0.117016	0.124571	0.0861031	0.212743	0.0687603	0.142958
Rab35	0.695459	0.813282	0.439089	1.08238	0.646442	0.688558	0.571269	1.21704	1.21778	1.43048	0.748537	1.35192	1.08177	1.71306
Rab39	0.150858	0.123519	0.110876	0.107054	0.0844227	0.127238	0.233672	0.284077	0.607395	0.245977	0.14205	0.205102	0.238105	0.232194
Rab5	0.96941	1.27864	0.711841	1.8375	1.01682	0.882699	1.05212	1.29137	1.16698	1.4004	1.45959	1.28066	1.53266	2.2217
Rab6	0.222734	0.337661	0.190169	0.3606	0.339892	0.234657	0.297706	0.353021	0.565995	0.460145	0.424034	0.477611	0.330665	0.451392
Rab7	0.444424	0.600128	0.312458	0.473814	0.355888	0.522948	0.735457	0.811593	0.94835	0.824178	0.781738	0.654512	0.583266	1.07755
RabX1	0.295514	0.347969	0.261449	0.366492	0.333477	0.326983	0.279883	0.448331	0.732603	0.335224	0.613628	0.135498	0.430414	1.54372
RabX5	0.000106311	0	0	0	0	0	0	0.00178042	0	0	0	0	0	0
RabX6	0.0929105	0.0904573	0.0638005	0.0330653	0.111698	0.0889228	0.115948	0.139589	0.171663	0.148235	0.142475	0.170311	0.0927366	0.0771597
Rack1	2.378	2.9962	1.51697	3.22641	2.14541	2.5007	4.26636	7.82598	3.89875	3.44818	4.9271	3.37568	4.02415	4.76788
Rad23	1.1182	1.22946	0.917785	1.23471	1.1573	0.862468	1.29057	1.42075	1.50321	1.40077	3.03447	1.50175	1.10909	1.01599
Rae1	0.0490304	0.0526902	0.0132979	0	0.0735246	0.0514775	0.072952	0.139768	0.0815564	0.0374941	0.0915187	0.0125627	0.122213	0.0668482
RagA-B	0.0579694	0.0576072	0.033503	0	0.0139327	0.0505538	0.0712978	0.0805046	0.089307	0.0995767	0.044612	0.191616	0.0930848	0.054117
RanBPM	0.803451	0.827226	0.694592	1.01964	0.859734	0.865912	0.886321	0.938269	1.14708	0.751984	0.867272	0.776084	1.07811	1.30039
RanGAP	0.054915	0.067826	0.0613876	0.303862	0.0960916	0.0353264	0.0885299	0.225157	0.183605	0.160556	0.101163	0.107153	0.177412	0.189051
Ranbp16	1.17729	0.879933	0.996216	1.10968	0.777091	1.2171	0.304213	0.545139	0.475783	0.401842	0.390746	0.570336	0.590073	0.478489
Ranbp21	0.0851111	0.110067	0.0244047	0.17337	0.135379	0.0906184	0.0849353	0.217325	0.0956837	0.0607397	0.155524	0.151874	0.139527	0.111301
Ranbp9	0.0658322	0.0750635	0.0380886	0.0201411	0	0.0372756	0.0870702	0.333583	0.145143	0.131576	0.0944214	0.0991692	0.170691	0.113751
Ras85D	0.396461	0.397875	0.21151	0.40461	0.399668	0.366428	0.352983	0.650306	0.569574	0.820278	0.590887	0.364862	0.535403	0.746592
Rat1	0.0481757	0.0595509	0.0462359	0.0560889	0.213474	0.0386822	0.0611998	0.130719	0.0755847	0.0385876	0.0816926	0.0814332	0.143438	0.0636526
Rb97D	1.04026	1.21046	1.40363	1.02358	0.986682	1.42739	0.684728	0.858567	0.565498	0.853315	0.835228	0.67464	1.49478	0.920968
Rbfox1	32.3602	13.0338	33.1455	3.79892	14.8933	20.0698	41.7664	15.3302	28.9584	74.8667	3.79152	8.17016	37.4415	12.4936
Rbm13	0.557777	0.527053	0.268332	0.263451	0.172033	0.408121	0.302176	1.23121	0.315924	0.456597	0.440084	0.517691	0.395737	0.610283
Rbp1	1.50348	1.2381	1.48827	1.41248	1.52364	1.32018	1.11365	2.13679	1.22263	1.21598	0.997411	1.39263	1.18603	1.34484
Rbp1-like	16.1527	10.1035	17.4657	10.0196	9.91229	12.8721	5.65733	4.74785	2.98081	3.22374	1.82602	7.74694	5.90733	4.48677
Rbp4	0.0128289	0.00853094	0.0092726	0	0	0.00358484	0.00792251	0.0271087	0.0302781	0.00971814	0.00824589	0.0235091	0.0110216	0
Rbp6	28.8545	9.2334	21.967	15.4883	11.6044	30.5834	8.57332	2.76877	6.00061	31.4408	1.47059	2.34279	15.6065	1.84494
Rbp9	1.99582	1.82212	1.75385	1.6679	1.4425	3.1379	1.43903	0.213107	0.110893	0.205978	0.116854	0.242805	0.413842	0.345026
Rcd5	0.118972	0.16429	0.0630804	0.101324	0.049944	0.128065	0.148483	0.344906	0.144097	0.187357	0.193079	0.115682	0.297663	0.249975
Rcp	0.0826131	0.0857411	0.0661913	0.252875	0.0394361	0.0327338	0.0618924	0.1283	0.10021	0.0849051	0.124836	0.046313	0.0412915	0.110909
RecQ4	0.0429882	0.0389093	0.101398	0.0710736	0	0.0447126	0.0503049	0.400953	0.0374637	0.0756758	0.0682647	0.0405152	0.374332	0.066898
RecQ5	0.137728	0.168485	0.141712	0.139	0.210645	0.143011	0.162451	0.316258	0.230709	0.187022	0.227211	0.0889752	0.424672	0.298545
ReepB	0.410339	0.627061	0.296961	0.579078	0.405892	0.480557	0.94052	0.906147	1.05723	0.585013	0.950307	0.690242	0.458511	0.579274
Ref1	0.733146	0.750171	0.553455	0.919888	0.334474	0.767053	0.766798	1.49916	1.41065	1.39796	1.14372	1.13996	1.4492	1.06542
Ref2	0.0264287	0.0127409	0.018644	0	0	0	0.0108155	0.0242339	0.00749346	0.0333954	0.00625358	0.0288174	0.116512	0.0455381
Rga	0.914161	0.920718	0.664511	1.31185	0.787621	0.973226	0.927747	1.38156	1.09365	1.07271	0.719817	0.834234	1.45002	1.43149
Rhau	0.0666242	0.0683456	0.0353418	0.0432736	0	0.0875438	0.0647206	0.141014	0.0826127	0.0804151	0.0949916	0.0952256	0.132045	0.0727953
Rheb	0.41761	0.593109	0.240521	0.524038	0.406942	0.797047	0.453776	0.471845	1.6589	0.769331	0.614027	0.541286	0.545181	0.456261
Rho1	1.27994	1.36198	0.714045	1.70522	1.3917	1.00245	2.23581	2.2099	5.53035	2.25255	2.65677	1.96076	2.33927	3.90088
Rif1	0.0558212	0.0969825	0.0449079	0.0300106	0.144959	0.0574749	0.0669687	0.352202	0.0473283	0.0592559	0.0407211	0.114179	0.173733	0.0823407
RluA-1	0.406851	1.57643	0.107324	0.955562	1.47576	0.270447	2.00367	0.380448	0.112639	0.210734	0.102864	0.274985	0.22321	0.23084
RluA-2	0.271169	0.349036	0.249617	0.533764	0.332626	0.300406	0.124836	0.493644	0.464406	0.252356	0.28208	0.497233	0.435879	0.330855
Rm62	7.742	4.96093	8.02547	7.31172	8.51614	4.99875	6.03482	14.0554	9.43935	6.67962	9.97443	7.6111	11.7549	6.04536
Rnmt	0.0598515	0.0598071	0.0541842	0.117543	0.0341327	0.0735026	0.0620454	0.10688	0.0576866	0.0833694	0.0726402	0.0860869	0.045339	0.0345188
Rnp4F	0.185043	0.123423	0.125045	0	0.218457	0.207636	0.124807	0.385567	0.194921	0.188309	0.150346	0.346493	0.29561	0.201519
RnpS1	0.113112	0.0725993	0.0705066	0.0571664	0	0.0925437	0.0860207	0.207073	0.0898599	0.0818878	0.105449	0.0663088	0.276328	0.152495
RnrL	0.0756606	0.0708878	0.0231681	0.0273943	0.213873	0.040227	0.115251	0.557307	0.0491974	0.10455	0.0669033	0.141678	0.155659	0.135731
Roe1	0.20936	0.247735	0.174745	0.0600673	0.186042	0.160642	0.242198	0.39378	0.209751	0.307703	0.169295	0.254814	0.250746	0.18201
Rox8	1.21154	1.31097	1.03979	1.19751	1.42916	1.01193	1.57189	2.08709	1.71812	1.43674	2.7743	1.31268	2.62069	1.68934
RpA-70	0.0881607	0.0821341	0.0723923	0.0963521	0	0.0808499	0.163935	0.302905	0.130878	0.1531	0.112242	0.101852	0.152232	0.208215
RpI1	0.124489	0.119405	0.0497657	0.244226	0.119282	0.0603585	0.157592	0.581968	0.173681	0.161674	0.19127	0.274676	0.299448	0.215122
RpI135	0.0448103	0.0513583	0.0353214	0	0.0268832	0.0797959	0.0573802	0.184835	0.0536308	0.0509141	0.0831135	0.0513978	0.122196	0.0550783
RpII140	0.128643	0.173333	0.0851514	0.287881	0	0.14678	0.164543	0.28913	0.137118	0.135818	0.115662	0.160379	0.210932	0.0732855
RpII15	0.111549	0.0963726	0.076143	0.0662484	0.107689	0.114833	0.174235	0.267486	0.132652	0.16698	0.114771	0.138065	0.227729	0.191294
RpII18	0.198891	0.267133	0.0672208	0.207622	0.0205396	0.180966	0.249385	0.552606	0.232087	0.28047	0.265653	0.224267	0.530342	0.369581
RpII215	0.619616	0.752238	0.482546	0.685854	0.488264	0.820536	0.83997	1.42328	0.86222	0.872374	1.02147	0.857308	1.28797	0.930069
RpII33	0.045576	0.0386243	0.0340887	0.141882	0.0821981	0.0584903	0.0637556	0.10802	0.0339125	0.0672255	0.0478463	0.0478224	0.1395	0.0922913
RpIII128	0.0306425	0.0662847	0.0170742	0.0342917	0	0.0452671	0.0437789	0.122738	0.0465077	0.087982	0.0355387	0.0734306	0.0428288	0.0571891
RpIIIC160	0.0508845	0.0459849	0.0432053	0.0370107	0.0463175	0.0540056	0.0504494	0.163563	0.0644226	0.0903712	0.0732325	0.074344	0.0799389	0.125461
RpIIIC53	0.0723808	0.0693639	0.0949927	0.192098	0	0.114771	0.0973247	0.277818	0.16508	0.0837506	0.25712	0.129222	0.148499	0.111148
RpL10	3.34995	4.43179	2.70129	3.79597	3.11933	3.51072	6.94901	10.6585	5.64755	5.99006	7.23529	4.88859	6.71026	6.63939
RpL10Aa	0.0122279	0.0123903	0.00714406	0	0.0364689	0	0.0110602	0.0118338	0.00877383	0.0404825	0.00725821	0.0386657	0	0
RpL10Ab	3.16973	4.43972	2.50859	3.56532	3.31171	3.49127	7.03433	10.9066	5.44784	5.454	9.49885	5.16713	6.4201	6.41548
RpL11	2.18795	3.17792	1.687	3.60176	2.83146	2.72351	5.25442	6.37083	3.14915	4.08466	5.36779	3.5687	4.34672	4.02513
RpL12	3.22528	4.50305	2.36824	4.57915	3.20327	3.72591	7.29469	9.12853	4.66113	5.87249	7.40198	5.2002	6.01827	5.55612
RpL13	2.70542	3.58815	2.17503	3.44733	2.9733	2.78988	6.17806	7.63695	3.86302	5.32549	6.43786	4.56423	5.35741	4.74714
RpL13A	3.399	4.33961	2.58862	3.65572	4.26065	3.45634	7.75372	10.0554	4.9656	6.56353	8.96278	5.24197	6.22745	5.91935
RpL14	3.16353	4.32969	2.29326	3.36832	3.50165	3.66476	7.24852	8.40175	4.64229	6.20151	10.7316	5.09817	5.40804	5.57556
RpL15	3.23431	4.18313	2.68225	3.608	3.83211	3.69941	6.92091	11.2574	6.05986	6.05678	7.73482	5.86732	7.12354	6.54314
RpL17	3.83111	5.08281	3.12746	3.01612	5.3467	3.8826	8.33035	11.5394	5.14062	6.52334	9.01811	6.44104	7.18014	7.40768
RpL18	2.88245	3.75854	2.08127	3.44366	3.10516	2.8157	6.19427	8.61487	3.94612	5.36793	6.91416	4.36869	5.35445	5.36675
RpL18A	3.3067	4.43111	2.75799	3.96448	3.58581	3.41889	8.08675	9.35852	4.7673	6.09301	9.94567	5.11912	5.9282	5.63676
RpL19	3.87908	5.25042	2.85534	5.13685	3.56961	4.38152	9.56527	11.2318	5.83059	7.249	9.94263	5.68976	8.0745	7.15439
RpL21	3.29159	4.23868	2.52088	3.81772	3.51796	3.83763	6.82466	8.77345	4.42423	5.87868	6.82797	4.64696	6.28665	5.22775
RpL22	2.30518	2.91874	1.80138	2.8894	2.96594	2.70446	4.59407	8.52497	4.98488	4.99201	7.01114	3.5341	3.95091	4.56736
RpL22-like	0.00580327	0.00556707	0	0	0.110085	0	0.00472562	0.00860368	0.00246576	0	0.00365326	0.0179564	0.00561834	0
RpL23	3.95791	5.30629	2.92684	4.41299	3.82411	4.2695	8.22683	11.0115	5.27904	6.67785	8.29616	5.82655	7.21728	6.59613
RpL23A	2.55822	3.4819	1.79059	2.66681	2.86304	3.0493	6.07031	6.8717	2.97262	4.52885	5.63122	4.29755	5.54901	4.61773
RpL24	3.36754	4.38631	2.56683	3.62607	4.52908	3.69662	7.27942	8.67702	4.56346	5.83787	7.87087	4.33658	6.17531	5.58631
RpL24-like	0.586942	0.595205	0.431843	0.388145	0.287966	0.62034	1.09566	1.56843	0.494815	0.807749	0.810719	0.563253	1.02808	0.752689
RpL26	3.12048	4.19091	2.24961	4.18696	3.73552	3.6688	7.09945	8.82602	4.49989	5.83214	7.6802	4.56143	5.7291	5.62035
RpL27	2.8154	4.00444	2.17142	3.1518	3.34011	3.12291	6.8896	8.4611	4.37271	5.38467	8.17236	4.5518	5.27097	5.28318
RpL27A	4.39916	6.1675	3.38827	5.95616	5.34841	5.04588	10.4228	13.567	6.73055	8.41843	11.3424	7.05889	8.31714	8.3381
RpL28	3.23555	3.99904	2.20898	3.29637	3.15183	3.23776	6.86014	9.20089	4.45832	5.83878	7.29104	5.56339	5.82249	5.43682
RpL29	2.10945	2.60528	1.55274	1.9711	1.92001	2.13649	4.80088	6.00065	2.72437	3.78508	3.96992	3.09043	3.47661	3.72494
RpL3	4.09287	5.04533	3.14191	3.70798	3.52195	4.14126	7.44069	14.3439	6.52918	6.60634	8.8688	6.65595	8.64557	7.93285
RpL30	1.0082	1.36987	0.741418	1.38996	0.788957	1.05692	2.32158	3.39272	1.81181	2.13104	2.7563	1.68746	1.3585	2.06965
RpL31	2.9018	3.74781	2.12447	3.00869	2.75837	3.08051	5.90939	7.66059	3.7655	4.82791	6.39307	4.0423	4.78438	5.00087
RpL32	3.36291	4.24252	2.41912	5.55572	2.99858	3.78323	8.20425	9.97621	5.02778	6.46943	10.1381	5.02396	6.25768	5.97266
RpL34a	0.645347	0.848469	0.505405	0.898696	0.728634	0.73749	1.33981	1.86495	0.936776	1.13327	1.4736	0.866829	0.893312	1.09288
RpL34b	2.50459	3.26635	2.18138	3.08737	2.23419	2.62005	5.6023	6.96852	3.30831	4.5315	5.26309	3.46315	4.75567	4.1489
RpL35	2.41761	2.9832	1.45545	2.59622	3.10426	2.70375	5.19676	7.33247	3.736	4.5408	6.09685	3.5552	4.8462	4.20321
RpL35A	2.72032	3.25824	2.21173	3.16666	2.89944	3.10479	5.72141	7.75832	3.87855	4.30152	5.59512	4.07907	5.58303	5.03452
RpL36	2.93359	3.74058	2.1284	3.43572	2.78309	2.90027	6.18438	8.91523	4.43214	5.30894	7.1277	5.06658	5.82509	5.34395
RpL36A	2.5216	3.80175	1.76508	3.5868	3.2966	2.82451	6.14682	7.22591	3.57615	4.77254	5.50246	4.06781	4.55742	4.62947
RpL37A	2.61388	3.52804	2.00987	3.83944	2.5705	2.90144	6.19719	6.86863	3.50604	4.9548	7.01492	3.95416	5.195	4.74752
RpL37a	3.08548	3.88789	2.00841	3.74491	1.92025	2.86454	6.18808	7.88004	4.12847	4.99855	6.96087	4.95496	4.73134	4.81579
RpL37b	0.0143389	0.0134166	0.00251447	0.101966	0	0.00953315	0.00646186	0.0214678	0.00484222	0.0217623	0	0.0282917	0.0048718	0
RpL38	1.88658	2.56424	1.37743	2.03306	1.81455	2.21209	4.17069	5.4015	2.92938	4.03127	4.04708	3.13393	3.71086	3.50714
RpL39	3.01491	4.23151	2.06697	4.12423	4.08624	3.26645	6.74865	9.91556	4.17531	5.97831	5.46357	5.2765	5.43626	5.3528
RpL4	2.21978	3.10447	1.73904	2.80135	2.26947	2.60053	4.85143	6.78032	2.89315	4.16929	4.23529	3.717	4.35947	3.76614
RpL40	2.03192	2.69391	1.48224	2.92847	2.26164	2.15616	4.2861	5.45916	2.79505	3.79545	4.90685	2.92136	3.69127	3.0442
RpL41	5.64166	7.88424	3.96332	9.11912	6.57257	6.23551	14.7543	19.5248	8.45238	11.9942	11.8101	9.61661	10.9127	10.9831
RpL5	2.99638	4.00021	2.44072	3.67308	3.09836	3.1859	6.20612	8.15495	4.29372	5.21889	6.62293	4.1054	5.97994	4.84578
RpL6	3.06906	4.26174	2.18311	3.89116	4.51948	3.46894	6.95353	8.36029	3.83871	5.89912	7.70754	4.724	5.97646	5.19553
RpL7	3.18312	4.12748	2.57046	3.89222	3.39692	3.39257	6.77082	9.3901	4.24036	5.79796	7.46192	5.25969	6.02045	5.1442
RpL7-like	0.000283083	0	0	0	0	0	0	0.00167693	0	0	0	0	0	0
RpL7A	3.84667	5.37065	2.93344	4.88234	4.52597	4.15562	8.14792	11.1935	5.04554	6.24087	9.88105	6.74122	8.06579	6.94414
RpL8	3.11771	4.24942	2.67563	4.01657	4.04957	3.83304	6.68573	8.78331	4.00331	5.22911	6.80711	4.9234	6.87105	5.60821
RpL9	2.76651	3.71414	2.04012	3.43709	2.64775	2.91986	6.16702	8.01221	3.99328	5.15553	7.35882	4.83899	5.10023	4.48988
RpLP0	2.17295	2.89276	1.66866	3.11738	2.44318	2.61934	4.93569	6.41328	3.33195	4.01608	5.25161	3.8222	4.46645	4.09671
RpLP0-like	0.145792	0.151532	0.0483915	0.0682911	0.16146	0.117332	0.187579	0.645183	0.271911	0.237036	0.326458	0.190649	0.471299	0.313574
RpLP1	4.40837	6.25694	2.6192	6.02285	6.14015	4.69614	10.1192	13.5563	6.40503	8.82428	10.5281	7.87398	8.38488	8.0762
RpLP2	6.14882	9.37563	4.51623	8.30074	7.90229	7.12503	16.3494	18.7179	7.52625	13.4683	12.8602	11.1395	13.1759	12.0871
RpS10a	0.00933801	0.00276031	0.0260204	0	0	0.00807952	0.0100483	0.00737043	0.000459286	0.00189725	0.00243986	0	0.0073077	0
RpS10b	2.95308	3.62202	2.56697	3.3719	2.48284	3.54351	6.57843	8.77448	4.01633	5.22046	8.49681	4.80769	5.74508	5.24593
RpS11	3.50887	4.40391	2.45933	3.59007	4.33262	3.74924	7.37199	10.1529	5.19	5.71952	8.3626	5.30384	6.66466	6.31195
RpS13	2.05415	2.58613	1.41313	2.26772	2.83932	1.91947	4.45168	6.58451	3.10524	3.73633	4.53808	3.68547	4.60756	3.68333
RpS14a	2.05577	2.87366	1.6369	2.89459	1.60567	2.51358	4.68494	5.35691	2.78154	3.94073	4.77865	3.9057	3.13117	3.35048
RpS14b	0.402162	0.503666	0.293581	0.54616	0.403557	0.468287	0.987805	1.14123	0.50804	0.867752	0.83639	0.707012	0.766496	0.841412
RpS15	3.6452	4.9405	2.44373	5.05265	4.01869	3.55764	7.93652	9.67575	5.24757	7.23356	10.0078	5.75457	7.49206	6.43829
RpS15Aa	2.57593	3.4075	1.80831	3.19861	3.34325	2.84707	5.0198	7.53181	3.58887	4.55036	5.86032	4.65371	5.35831	4.77257
RpS15Ab	0.0765503	0.132483	0.0493116	0	0.0180057	0.0765002	0.161215	0.212078	0.0832525	0.148555	0.135877	0.0359675	0.232228	0.174925
RpS16	3.45059	4.84194	2.49216	4.52807	2.76937	3.87517	8.30042	9.51258	4.50903	6.41946	9.51481	5.48777	6.62114	6.19256
RpS17	2.56979	3.4542	1.87319	2.946	2.57244	2.89005	6.01412	7.2954	3.38669	4.77586	5.63267	4.31128	5.241	4.42797
RpS18	4.00494	5.32438	2.91389	4.93827	5.81723	4.32631	8.64812	10.7787	5.5176	7.04133	10.4969	5.66462	7.84848	6.77981
RpS19a	2.38749	3.12239	1.83856	3.3496	2.59962	2.67241	5.19333	7.36663	3.50019	4.41052	5.37675	4.12544	4.93257	4.24047
RpS19b	0.0109487	0.0207316	0.0129787	0.0799284	0	0.00836777	0.0235227	0.0247382	0.0093158	0.0290495	0.0254961	0.0153101	0.0456503	0
RpS2	3.74328	4.7075	2.85244	4.38341	4.15216	4.02324	7.50226	9.97861	4.6769	6.23011	10.0141	5.76687	7.06107	6.31586
RpS20	2.26458	2.99275	1.55088	2.86763	2.09142	2.27297	5.39766	7.03126	3.94273	4.07476	6.36844	3.62766	4.06904	4.4699
RpS21	2.56939	3.51804	1.5925	3.51718	2.48436	2.53932	6.07613	7.34761	3.50312	5.07512	5.25608	3.8749	4.48169	4.28096
RpS23	3.39366	4.56173	2.5205	3.63282	2.99837	3.45526	7.75265	10.0547	5.206	6.03153	7.71824	5.95857	7.22313	5.92553
RpS24	1.49171	1.92605	1.23746	2.26593	1.27542	1.65985	3.65934	4.35071	2.09586	2.93288	3.68337	2.19918	2.50241	2.88463
RpS25	3.43227	4.64784	2.14572	4.41477	4.06197	3.63944	8.01049	9.56386	4.5915	6.3418	6.84592	5.31047	6.32689	5.33853
RpS26	3.00593	4.0273	2.15656	3.85404	2.82133	3.37127	7.25652	7.72051	4.0834	5.77299	8.46518	5.06873	5.33397	5.82871
RpS27	3.49193	4.61879	2.45213	3.82315	3.93107	3.46524	7.78952	9.43483	4.83912	6.14963	8.22717	5.62507	6.20828	6.06309
RpS27A	4.17032	5.41954	3.47002	5.55443	4.31061	4.12925	9.75039	13.1902	7.2975	7.05658	14.149	6.56894	7.38105	7.88528
RpS28-like	0.0160867	0.115354	0.00375255	0.22799	0	0.129973	0.0116448	0.00800025	0.0198094	0.0447945	0	0.0141131	0.0024359	0.0170748
RpS28a	0.00241733	0.0119623	0	0	0	0.00822112	0.00431225	0.000866815	0.00138405	0.00481119	0	0	0	0
RpS28b	2.27106	3.22935	1.74084	3.86266	2.49192	2.84032	5.10537	6.00767	2.88957	4.61931	5.50646	3.53185	3.9439	3.67759
RpS29	2.89288	3.66199	1.86064	3.37618	3.12287	2.94207	6.65415	7.55651	4.01349	5.42456	6.49363	4.24708	4.69868	5.2099
RpS3	2.73244	3.80374	2.04813	3.20384	3.03208	3.19173	5.82866	7.52883	3.72884	5.01068	6.97659	4.69108	4.94617	4.65828
RpS30	2.12521	2.93242	1.52099	1.99754	1.52666	2.52098	4.73869	5.57071	2.65851	3.83857	4.27361	3.34219	4.24135	3.60497
RpS3A	3.62387	4.89361	2.82944	5.06164	4.37105	3.98281	7.37433	11.1548	5.72688	6.51204	7.77902	5.00509	6.43093	6.14044
RpS4	3.84091	5.38863	3.09284	4.71679	3.85391	4.12971	7.93917	11.7736	5.43093	6.81592	10.7916	6.46894	7.69449	6.56338
RpS5a	1.68472	2.22604	1.29722	2.18208	1.97356	1.90675	3.29193	4.94405	2.50146	3.03195	4.27417	3.13414	2.91602	2.98995
RpS5b	0.726427	0.95739	0.480428	0.770253	0.822698	0.943109	1.95078	3.08072	0.749123	1.44633	1.14342	1.38823	2.65332	1.43088
RpS6	2.46689	2.95233	1.89292	2.99261	1.53335	2.92474	4.90278	6.1788	2.91063	3.88072	5.46272	3.43622	4.18412	3.74658
RpS7	3.85868	5.06854	3.17007	4.82323	4.39766	4.09398	8.35927	11.1838	5.4352	6.97081	10.2557	5.39306	7.6381	7.12154
RpS8	4.3251	5.74273	3.26723	5.74214	3.65381	4.6571	9.61682	11.6403	5.48925	7.53008	11.254	6.93435	7.7027	7.2771
RpS9	4.13316	5.47747	2.98316	5.26355	2.72819	4.40389	9.13264	12.655	6.57423	6.66396	11.9517	5.53921	7.37366	7.789
Rpb10	0.148193	0.158316	0.0848569	0.194671	0.126326	0.172745	0.202729	0.361649	0.145157	0.148499	0.206435	0.0241196	0.28975	0.177418
Rpb11	0.190729	0.220425	0.142132	0.309493	0.204729	0.138748	0.176641	0.446316	0.0965167	0.119088	0.26213	0.171133	0.418836	0.197671
Rpb12	0.176929	0.213082	0.145031	0.117357	0.116095	0.179082	0.292939	0.532096	0.295639	0.303132	0.278527	0.4088	0.332316	0.196965
Rpb4	0.00244058	0.00268447	0	0	0	0	0.0016849	0.002206	0.00289318	0	0	0	0.0069036	0.017371
Rpb5	0.0699708	0.0716927	0.0422703	0	0	0.0627795	0.101237	0.192865	0.0653499	0.0661286	0.0976864	0.105576	0.103586	0.0527245
Rpb7	0.0650234	0.0585246	0.0333434	0	0	0.147989	0.0837391	0.200559	0.0900799	0.128608	0.0880421	0.166699	0.0635866	0.0707934
Rpb8	0.0642227	0.0679092	0.0189431	0.138313	0.173144	0.0383737	0.0818998	0.150093	0.0741227	0.0870775	0.0572248	0.140934	0.103722	0.0715474
Rpn1	0.129059	0.210614	0.0906985	0.196935	0.0377317	0.215653	0.223467	0.277085	0.214965	0.241525	0.729413	0.33847	0.199375	0.287988
Rpn12	0.111397	0.122892	0.0359475	0.0342428	0.167129	0.0540572	0.197875	0.225322	0.136357	0.233293	0.383223	0.228306	0.157797	0.160774
Rpn2	0.190754	0.20816	0.0835368	0.37035	0.411892	0.181494	0.327361	0.439753	0.376299	0.329799	0.855687	0.295938	0.45123	0.371294
Rpn6	0.292191	0.423908	0.176194	0.381894	0.381502	0.240456	0.426653	0.585851	0.787707	0.560781	1.796	0.348534	0.414406	0.524879
Rpn7	0.0862745	0.119999	0.0420409	0.214534	0	0.111089	0.15265	0.20286	0.0926963	0.0851078	0.295145	0.064976	0.107496	0.146865
Rpn8	0.168236	0.19129	0.0925242	0.13316	0.252145	0.197428	0.25386	0.312615	0.261376	0.333745	0.838599	0.349225	0.241457	0.214009
Rpp30	0.0450841	0.0645656	0.0202324	0.0435479	0.105046	0.0116916	0.0436556	0.142725	0.106945	0.0668844	0.0782568	0.138195	0.0501773	0.0471631
Rrp1	0.0721125	0.033273	0.0727546	0.0537172	0.162376	0.0594569	0.0551553	0.233062	0.0518986	0.0604012	0.114964	0.0740319	0.233545	0.152961
Rrp4	0.0593999	0.0584818	0.0163476	0.050983	0.198861	0.0274547	0.105533	0.225554	0.0639131	0.072948	0.0657964	0.0914076	0.0750343	0.0927526
Rrp40	0.0645518	0.0638329	0.0407449	0.0533595	0.0268832	0.0245261	0.0628831	0.208042	0.0758668	0.101547	0.0808992	0.0454113	0.0391313	0.0931687
Rrp42	0.0379368	0.0389913	0.0425118	0.041806	0.0139327	0.0555317	0.0560587	0.190947	0.10503	0.0742294	0.0887119	0.0363268	0.128411	0.104534
Rrp45	0.0317137	0.0430626	0.0112946	0	0	0.0531594	0.0387096	0.122677	0.031108	0.0595754	0.0555478	0	0.0520105	0.0834501
Rrp46	0.0401758	0.044262	0.0164741	0	0.0918732	0.0198121	0.0473431	0.146424	0.059069	0.0277839	0.0268194	0.0599724	0.0634114	0.0737571
Rrp47	0.172204	0.283273	0.298534	0.265508	0.180519	0.17327	0.18961	0.310548	0.265484	0.179296	0.152614	0.324275	0.210741	0.442201
Rrp6	0.0936919	0.135727	0.0643255	0.117114	0.3675	0.0889378	0.0840748	0.229938	0.12661	0.0782595	0.0924508	0.112434	0.278866	0.23436
Rs1	0.180557	0.175956	0.130162	0.143992	0.250357	0.142254	0.163617	0.58022	0.246031	0.190208	0.243809	0.0682551	0.493042	0.282119
Rsf1	0.935234	0.977824	0.599504	1.02876	1.0931	0.882299	0.677708	0.768043	0.614551	0.833913	0.40765	0.712773	1.02176	0.764046
Rtc1	0.0300571	0.0208528	0.0641817	0.0684369	0	0.0105413	0.0404524	0.11824	0.0653908	0.0561421	0.0570412	0.0282589	0.103911	0.0475053
RtcB	0.0643504	0.0727686	0.0917617	0.0201411	0	0.0583913	0.0747757	0.161473	0.0579416	0.0358819	0.0801911	0.115473	0.126289	0.0725065
Rtca	0.169033	0.368614	0.240557	0.532991	0.368957	0.168877	0.111975	0.535019	0.291244	0.114583	0.13549	0.183004	0.186856	0.258035
SC35	1.08274	1.0172	0.830362	1.37503	0.400405	1.11345	0.947054	1.96904	1.77777	1.19403	0.984283	0.937849	1.4906	1.70635
SF1	1.03159	1.03773	0.750805	1.23979	0.756586	1.13816	0.547342	1.12228	1.04756	0.612149	0.787647	1.11297	1.06843	0.96338
SF2	2.64885	2.96834	2.08444	3.5531	3.71162	2.69856	1.53199	4.03281	1.77092	1.85558	5.86354	2.50304	2.91154	3.04914
SLIRP2	0.0178668	0.0216638	0.0485891	0.0198912	0	0.0183649	0.0298014	0.0331713	0.0241519	0.039374	0.038944	0.0117597	0.00931699	0.0141594
SMC2	0.0406516	0.0614132	0.0396888	0	0.105909	0.0767632	0.0551284	0.211385	0.0505181	0.0358711	0.0506471	0.0421995	0.156908	0.141862
SNRPG	0.348751	0.361993	0.331994	0.557333	0.259366	0.191733	0.411911	0.922772	0.375631	0.349718	0.471175	0.373343	0.575478	0.494415
Saf-B	3.19241	3.42387	5.03086	2.26136	1.92214	2.91801	1.84667	2.48849	2.03692	2.92937	1.68956	2.31335	2.46977	1.88091
Sar1	0.75834	0.897189	0.669498	0.482492	0.907185	0.658776	1.3243	1.18143	2.75502	1.07249	5.57711	0.854961	1.21928	1.18658
Sas10	0.0885977	0.112874	0.0407909	0.0778188	0.43977	0.0786691	0.0937491	0.351655	0.103413	0.149548	0.113041	0.0697068	0.166938	0.151907
Sbat	0.0331405	0.0600298	0.0500215	0	0.055464	0.0286541	0.0508636	0.0802733	0.0406989	0.0744773	0.0410707	0.03576	0.0478534	0.0654473
Sbp2	0.0787962	0.0938094	0.0673305	0.0228177	0.0887493	0.0284089	0.0895418	0.125737	0.187555	0.0738318	0.139135	0.125129	0.155412	0.158222
Scsalpha1	0.537479	0.630772	0.451856	0.333864	0.313498	0.767156	0.952128	0.840217	1.84508	0.924216	0.738891	0.542513	0.70424	0.505937
ScsbetaA	0.752203	0.830768	0.638258	0.773494	0.590105	0.768458	1.24873	1.07132	4.25936	1.26732	2.08508	0.971561	0.860469	1.2275
SdhA	0.771796	1.0064	0.713887	0.555063	0.45907	0.862999	1.4009	0.890861	0.509197	0.951863	0.490751	0.570302	0.793943	0.70794
Sec23	0.260704	0.208207	0.258918	0.21709	0.344259	0.199657	0.272955	0.42736	0.383218	0.418526	0.351356	0.295455	0.342619	0.379648
Sec24CD	0.240698	0.246997	0.185671	0.357645	0.249347	0.256419	0.245664	0.375707	0.504111	0.295327	0.59128	0.329978	0.307456	0.48898
Sec61alpha	0.292833	0.387386	0.19943	0.457301	0.220881	0.277191	0.418164	0.987302	0.608819	0.4352	0.575	0.640513	0.71794	0.630666
Sec63	0.685343	0.785159	0.499832	0.657421	0.998865	0.796545	0.632751	1.55836	2.03789	0.960714	2.22369	1.22685	1.26597	1.25739
SelT	0.140253	0.195348	0.131954	0.188902	0.113811	0.183539	0.175547	0.279095	0.154179	0.243703	0.354937	0.192186	0.248715	0.238247
SerRS	0.0845957	0.13018	0.0719428	0.339526	0.127679	0.0848907	0.158786	0.250197	0.183901	0.141483	0.197876	0.125099	0.134801	0.15044
SerRS-m	0.0401823	0.0466732	0.0483604	0	0.123658	0.0274995	0.0382015	0.0694482	0.0426695	0.0416747	0.0206533	0.0178615	0.0417099	0.0407173
Set1	1.67136	1.64018	1.3131	1.9416	1.98019	1.44846	1.39068	2.49002	1.84187	1.49275	1.6837	2.25116	2.5397	2.05081
Sf3a1	0.100908	0.116992	0.0872629	0.0182248	0	0.1234	0.0833717	0.20983	0.154413	0.123987	0.137292	0.164749	0.29781	0.159639
Sf3a2	0.035784	0.0418165	0.0178185	0.122958	0.0654005	0.0417557	0.050091	0.0832252	0.0429318	0.0585343	0.0235871	0.0237085	0.0624211	0.0544136
Sf3b1	0.0551048	0.0734416	0.0788002	0	0	0.0448969	0.0707061	0.129799	0.0731971	0.0338672	0.086461	0.0919924	0.0793271	0.0451802
Sf3b2	0.187404	0.230274	0.179379	0.253879	0.239284	0.150351	0.19636	0.394352	0.229017	0.215251	0.225344	0.195122	0.532756	0.244262
Sf3b3	0.140517	0.140914	0.134686	0.0412598	0	0.0792451	0.145351	0.899218	0.476261	0.148731	0.466339	0.085876	0.474604	0.363012
Sf3b5	0.151299	0.172264	0.16355	0.0373849	0.107602	0.190945	0.143361	0.270574	0.133065	0.176572	0.149186	0.0993237	0.294454	0.0695569
Sf3b6	0.0921569	0.125105	0.0344048	0.185319	0	0.0759569	0.121552	0.197442	0.151184	0.152085	0.0763704	0.0462696	0.199566	0.119495
Sgf29	0.0728833	0.0535253	0.0574062	0.0981549	0	0.0661517	0.062847	0.123485	0.100757	0.069029	0.0494391	0.092482	0.12569	0.0793697
Shmt	0.232701	0.254823	0.141034	0.17618	0.360636	0.19723	0.459717	1.1811	3.43023	0.65747	0.510672	0.455251	0.45782	0.892334
Sid	0.00784704	0.00359748	0	0	0	0	0.00984787	0.00801331	0.172153	0.0114259	0.0124433	0	0.020486	0.0290586
Ski6	0.0349667	0.0203112	0.0218914	0	0	0.0390872	0.0488392	0.0891383	0.032104	0.0419282	0.02615	0.0556034	0.0575209	0.0699286
Slbp	0.071812	0.100737	0.051964	0	0	0.068705	0.109754	0.249303	0.0995904	0.130427	0.108217	0.167189	0.270954	0.0830221
Slimp	0.0126377	0.016995	0	0	0	0.0255823	0.0211905	0.0341038	0.0379323	0.012017	0.0232745	0	0.0425442	0.0136566
Slu7	0.0849468	0.111966	0.0848154	0.0617955	0	0.0760135	0.0725782	0.163167	0.109207	0.124149	0.0978329	0.155111	0.132303	0.0514843
SmB	0.114727	0.119567	0.0513704	0.0460478	0.188659	0.237838	0.215425	0.384443	0.161487	0.11933	0.138559	0.159301	0.314371	0.172477
SmD1	0.109515	0.080489	0.0821732	0	0.0446893	0.0835835	0.149743	0.329659	0.0915713	0.1531	0.0973587	0.206869	0.360993	0.160178
SmD2	0.14675	0.129102	0.0874802	0.0421727	0.161141	0.0916691	0.195375	0.383229	0.134489	0.148335	0.170884	0.182738	0.421726	0.23148
SmD3	0.392071	0.48963	0.176582	0.362907	0.551804	0.323547	1.56508	1.31043	0.486271	0.641269	0.695339	0.807186	0.912792	0.840636
SmE	0.168849	0.208828	0.146391	0.356078	0.0640139	0.174699	0.298463	0.550473	0.183018	0.279911	0.167268	0.261012	0.364842	0.254681
SmF	0.10575	0.0857059	0.0346971	0.0818301	0.0651067	0.0787219	0.153285	0.381654	0.0822637	0.126993	0.134349	0.214095	0.305866	0.0612988
Smg5	0.554888	0.649992	0.477891	0.597814	0.366697	0.447138	0.839608	0.699345	0.927145	0.684896	2.26142	0.93928	0.584618	0.713142
Smg6	0.338397	0.402948	0.212158	0.343986	0.364258	0.204818	0.459725	0.491414	0.591596	0.333062	0.436978	0.340977	0.431204	0.422868
Smn	0.12225	0.127361	0.101233	0.0320299	0.128166	0.0998805	0.162903	0.441828	0.152884	0.192965	0.237949	0.148529	0.266319	0.142352
Snp	0.607556	0.704728	0.419709	1.1671	0.881438	1.36475	0.948575	1.07912	1.40905	0.576036	0.444935	0.605408	0.74331	1.46455
SoYb	0.051141	0.0619617	0.0382374	0.0210679	0	0.0241072	0.029782	0.666807	0.0168075	0.0689049	0.0520728	0.173801	0.549939	0.0712129
Son	0.251248	0.296436	0.139195	0.404104	0.244196	0.263401	0.229481	0.328708	0.310724	0.290447	0.235035	0.258501	0.284998	0.372814
Spase25	0.222209	0.235344	0.13229	0.154407	0.0975615	0.207378	0.248865	0.442122	0.30356	0.333215	0.255953	0.297899	0.378305	0.184568
SpdS	0.274221	0.192722	0.226048	0.304572	0.27984	0.204123	0.224389	0.598754	2.9183	0.270736	0.316566	0.315807	0.391734	0.366779
Spf45	0.429314	0.519308	0.321652	0.689629	0.314547	0.464167	0.355521	0.777319	0.887046	0.650941	0.781092	0.499149	0.701826	0.669952
Spt5	0.588233	0.653269	0.39518	0.72156	0.140236	0.51086	0.53854	0.843362	0.717288	0.668731	0.639607	0.515475	0.95523	0.633256
Spt6	0.338951	0.346529	0.282396	0.347301	0.198716	0.276095	0.343382	0.565303	0.455095	0.292036	0.327956	0.340561	0.744456	0.371239
Spx	0.0434595	0.0566907	0.0403716	0	0	0.0164952	0.0738582	0.122403	0.0408606	0.0481041	0.0652856	0.0835535	0.145107	0.107262
Sra-1	0.108112	0.171955	0.0465279	0.0693751	0	0.0891615	0.131167	0.206354	0.198242	0.189158	0.109038	0.19049	0.197067	0.347782
Srp14	0.284944	0.212822	0.243717	0.120234	0.253797	0.153223	0.27894	0.475365	0.389398	0.223046	0.298824	0.252628	0.375867	0.428694
Srp19	0.114231	0.1066	0.0442109	0.44364	0.065371	0.0772202	0.137787	0.22587	0.156737	0.152828	0.140986	0.176357	0.113829	0.167082
Srp54	0.0832203	0.126015	0.0290463	0.122192	0	0.0649196	0.128492	0.178884	0.107598	0.138551	0.0576115	0.120409	0.123799	0.143664
Srp54k	0.12486	0.15247	0.0765025	0.138915	0.151602	0.076095	0.164712	0.293748	0.186851	0.173153	0.234593	0.271903	0.236296	0.256239
Srp68	0.079487	0.06387	0.0269906	0.126113	0	0.0264119	0.110849	0.162486	0.115835	0.0883677	0.169294	0.112658	0.168406	0.158463
Srp72	0.0569985	0.0960498	0.0428255	0.0759509	0	0.106962	0.08021	0.118603	0.108111	0.0921229	0.0849834	0.197704	0.0574617	0.184475
Srp9	0.219986	0.209193	0.136955	0.136247	0.190536	0.14467	0.208903	0.432858	0.260456	0.181299	0.214664	0.26786	0.272844	0.254481
SrpRbeta	0.174598	0.175872	0.105824	0.104064	0.417422	0.137769	0.197453	0.419285	0.383546	0.30754	0.432247	0.333544	0.15632	0.316129
Sry-delta	0.0467516	0.057041	0.030078	0.0399642	0.0139327	0.0616663	0.0562385	0.105633	0.0465454	0.0666447	0.0822707	0.0788949	0.133552	0.0507033
Ssb-c31a	0.11563	0.112268	0.0323391	0.116563	0.0463175	0.135559	0.136012	0.225524	0.0875922	0.130586	0.113609	0.269148	0.187551	0.11696
Ssrp	0.115377	0.165217	0.0594501	0.210057	0.0636764	0.162691	0.194686	0.557894	0.187756	0.216731	0.222455	0.233514	0.544759	0.236556
Ssu72	0.0971635	0.0942196	0.0569688	0.0649688	0	0.0980081	0.108804	0.168068	0.0902026	0.117081	0.0855045	0.124761	0.114478	0.176184
Su(var)205	0.362381	0.433421	0.31666	0.323835	0.427941	0.4797	0.371063	0.802908	0.370177	0.465054	0.417566	0.40488	1.2458	0.351656
Surf6	0.312241	0.34983	0.232802	0.126669	0.394217	0.226749	0.303167	1.36818	0.356883	0.392419	0.384842	0.297206	0.745891	0.354328
Suv3	0.229338	0.196152	0.263044	0.11774	0.0377317	0.237085	0.198682	0.259869	0.210254	0.178665	0.118721	0.203234	0.109248	0.133779
Sxl	14.3982	13.0405	13.2394	11.9569	13.8807	12.7228	9.77132	9.69513	12.8726	9.16571	11.9736	10.3992	14.5848	14.0497
Sym	0.0593795	0.0543148	0.038708	0.113503	0.037959	0.052608	0.0456479	0.114055	0.0517222	0.0481844	0.0696607	0.110183	0.111001	0.0885096
Synj	0.25734	0.259784	0.225533	0.292606	0.167006	0.279618	0.153182	0.189168	0.194156	0.169105	0.153637	0.228267	0.102544	0.242651
Syp	20.0784	18.9064	16.2568	8.37036	8.70978	23.745	14.7091	17.1512	27.8669	26.9526	17.1511	12.4096	9.1794	28.0891
TBPH	0.364959	0.390252	0.308621	0.524823	0.556121	0.42417	0.371321	0.563855	0.437879	0.343317	0.317832	0.525675	0.600395	0.554988
TFAM	0.143396	0.128874	0.0397314	0.0952093	0.362016	0.136073	0.230523	0.399698	0.328786	0.248038	0.216825	0.170828	0.35572	0.202593
TH1	0.0680124	0.0936403	0.0687853	0.0871095	0.147707	0.0710272	0.0661992	0.153363	0.0827038	0.0527275	0.0657441	0.0880639	0.0661423	0.0411137
THG	0.0190417	0.0269463	0.0283875	0	0	0.0148376	0.0175993	0.0456193	0.0173807	0.0388852	0.0332202	0.0124522	0.0260314	0.0103494
Tailor	0.367819	0.46256	0.421319	0.222265	0.508067	0.264593	0.304469	0.719386	0.623011	0.502358	0.694032	0.575387	0.499632	0.952945
Tap42	0.0472746	0.0311017	0.030792	0.0328619	0	0.0677735	0.0650908	0.0821521	0.0628362	0.076572	0.0721841	0.133577	0.108949	0.0321339
Tdrd3	0.140281	0.128698	0.110617	0.0201919	0.043561	0.0997093	0.114653	0.202472	0.190541	0.118939	0.318519	0.150669	0.266275	0.155043
Tengl1	0.00585768	0.00320116	0.0117007	0	0	0	0.00500107	0.00332655	0.00361548	0.0115661	0	0.0166365	0	0.0321019
Tengl2	0.000474216	0.0050698	0	0	0	0	0.00167303	0.00010381	0.000844201	0.00452276	0	0	0	0
Tengl3	0.00463836	0.010031	0	0.0794166	0	0	0.00593044	0.000969012	0.00948415	0.010134	0.00320662	0.0130882	0.0280055	0.0247168
Tengl4	0.00602323	0.0109558	0	0.0571664	0	0.0206435	0.00375864	0.00412234	0.00345275	0.00778199	0	0	0	0
Tgt	0.0444474	0.0449767	0.0214687	0	0	0.0576592	0.0451968	0.110367	0.0839242	0.0568001	0.0720577	0.0827303	0.123413	0.0701917
Thor	1.3766	1.42227	0.706493	0.657626	2.01058	1.30379	9.34477	3.04466	8.9655	3.35835	6.4512	2.24926	2.29735	2.97835
ThrRS	0.230696	0.333991	0.311567	0.278567	0.217759	0.33091	0.236391	0.559879	0.264746	0.225898	0.506338	0.398731	0.237161	0.275763
Tip60	0.126443	0.168017	0.0733847	0.123391	0.0341327	0.086402	0.124626	0.192756	0.154517	0.14567	0.279273	0.330123	0.227368	0.119931
Tis11	1.61551	1.57596	0.678729	0.451723	1.7677	1.19739	1.33103	10.4067	11.0413	3.34382	3.34038	2.81767	9.14217	12.319
Tm1	7.38878	8.53755	6.85052	5.68608	7.69986	8.91377	36.4542	11.8023	8.95427	11.5681	7.13398	11.3204	10.9154	11.2239
Tnks	0.171927	0.191215	0.112332	0.398697	0.192654	0.166064	0.146045	0.187844	0.180172	0.120804	0.184283	0.208647	0.278	0.170398
Tnpo	1.10918	1.13141	0.842252	1.31405	1.43339	1.11951	1.16119	1.46292	1.52564	1.20536	1.22858	1.53805	1.16992	1.52252
Tnpo-SR	0.0618156	0.0520509	0.0158002	0.160076	0.043561	0.0504659	0.0652524	0.0846608	0.0938105	0.0653904	0.0832622	0.0976853	0.0484043	0.129156
Top2	0.229368	0.251202	0.187683	0.182334	0.395268	0.153254	0.278096	0.763105	0.180277	0.295644	0.225234	0.29404	0.896166	0.397014
Top3alpha	0.0537803	0.0656607	0.0510067	0.122178	0	0.0339277	0.0585795	0.201673	0.0415307	0.0949635	0.0412122	0.0541724	0.131907	0.168894
Top3beta	0.164388	0.163346	0.157587	0.22784	0.233651	0.210279	0.28284	0.406179	0.231316	0.223647	0.350157	0.100992	0.533868	0.245273
Tpi	0.618817	0.563052	0.338787	0.391861	0.396508	0.585571	1.61563	1.00818	1.35302	1.20628	0.985903	0.771405	0.65593	0.683996
Tpr2	2.31964	2.01802	1.94727	2.06259	1.38909	2.28098	2.56808	3.07682	2.7301	2.48064	8.14013	4.10994	3.35161	2.89383
Trap1	0.0784676	0.0540722	0.0622998	0.041806	0.0747587	0.120474	0.099667	0.195986	0.116249	0.129479	0.0758172	0.117166	0.064815	0.141822
Trax	0.0715462	0.0659885	0.0564958	0.0247182	0.0640139	0.0464058	0.0515193	0.205055	0.112053	0.0766907	0.185537	0.108738	0.211386	0.10057
Trf4-1	1.38461	1.56801	1.30682	1.32592	1.24608	1.56076	1.02409	2.03574	1.97269	1.48116	1.33519	1.23147	1.72242	1.14034
Trf4-2	0.012174	0.0154302	0	0	0	0.0137903	0.0294013	0.0321196	0.0235053	0.0283847	0.0231633	0.0451088	0.0392755	0.0263779
TrpRS	0.0622366	0.110183	0.0724843	0.054602	0	0.0707056	0.0653764	0.135505	0.0472501	0.117572	0.0825334	0.0823629	0.00633217	0.114917
TrpRS-m	0.0498345	0.0596936	0.036734	0.086756	0	0.100066	0.0621483	0.0676594	0.0777137	0.0783883	0.0209174	0.0298758	0.0112384	0.0338057
Trxr-1	0.513805	0.600439	0.35827	0.687818	0.439173	0.467134	0.709531	1.06837	1.8202	0.675557	2.95245	1.00137	0.821335	1.1186
Tsf1	0.277903	0.284821	0.170377	0.294778	1.47276	0.250839	0.401621	0.4678	2.03395	1.55157	0.277633	0.323566	0.405522	0.368637
Tsr1	0.103857	0.17398	0.103423	0.0944844	0	0.0725485	0.176139	0.415354	0.217231	0.166848	0.170679	0.108293	0.139918	0.160769
Tudor-SN	0.443708	0.423698	0.306418	0.423792	0.294059	0.342372	0.56796	1.36561	0.872498	0.484654	0.824406	0.731109	0.931061	0.902967
TyrRS	0.107978	0.114475	0.128234	0.222428	0.078086	0.121755	0.185374	0.279522	0.177174	0.162806	0.245968	0.166909	0.126282	0.156523
TyrRS-m	0.0483184	0.0444757	0.031009	0.0727071	0.0909821	0.016004	0.0439509	0.118888	0.0935738	0.0784129	0.066394	0.0720211	0.0503755	0.0306419
U2A	0.0405723	0.0506799	0.0445551	0.0325064	0.156171	0.0127299	0.0575824	0.116109	0.0443695	0.0653215	0.0922908	0.0707199	0.157513	0.0631162
U2af38	0.0826187	0.0777484	0.0403584	0.12643	0.0518917	0.0987788	0.0958986	0.156059	0.066997	0.0938376	0.126858	0.230617	0.217172	0.0885538
U2af50	0.228327	0.272217	0.213476	0.367064	0.284608	0.223235	0.244483	0.437526	0.290021	0.295259	0.29778	0.252565	0.417072	0.391262
U3-55K	0.0517135	0.0649667	0.0390028	0.0391187	0.0180057	0.0650721	0.0572452	0.248178	0.0907566	0.0678078	0.113722	0.0846124	0.0942821	0.136069
U4-U6-60K	0.0731167	0.0775251	0.0487242	0.041589	0.150749	0.0802955	0.0557747	0.111378	0.0449045	0.0409493	0.0955635	0.0628085	0.0801225	0.0803411
UGP	0.519254	0.584173	0.409517	0.561078	0.296231	0.367792	1.4822	0.856249	7.10488	0.731152	0.53197	0.473362	0.614436	0.788231
UK114	0.140203	0.190285	0.10413	0.202617	0.164346	0.156289	0.282715	0.369604	2.04073	0.326236	0.257459	0.35222	0.21179	0.148143
UQCR-C1	0.851216	1.09552	0.529461	0.861448	0.489527	1.15555	1.76858	1.37269	1.15178	1.42088	0.839579	0.945231	0.881676	0.907194
UQCR-C2	0.87624	1.11969	0.644706	1.37128	1.10171	1.06437	1.99457	1.58317	1.19464	1.66426	1.07702	0.817051	1.13307	1.13953
UQCR-Q	2.00048	2.41488	1.43945	2.18455	1.8865	2.29955	8.60967	2.80877	1.9271	3.4087	2.15571	2.08171	2.03922	2.51095
Uba1	0.396977	0.471148	0.272078	0.830647	0.284647	0.368058	0.506742	0.986969	0.427623	0.623333	0.611923	0.446117	0.898082	0.655579
Uba2	0.217629	0.253675	0.210251	0.218138	0.22747	0.1609	0.261364	0.642758	0.3666	0.293903	0.294409	0.145723	0.558832	0.370074
Uch-L5	0.0843793	0.10185	0.0231549	0.149805	0.135502	0.115274	0.141498	0.216493	0.163751	0.1811	0.26314	0.168529	0.282725	0.133362
Ude	0.121613	0.158253	0.0227403	0	0.213041	0.212377	0.270765	0.168027	0.0671514	0.475341	0.600316	0.19181	0.10803	0.191194
Ufd1-like	0.117216	0.10389	0.0629154	0.0914124	0.155943	0.157338	0.138326	0.195522	0.172123	0.181028	0.253962	0.189762	0.145999	0.218428
Unr	7.19573	7.90285	6.29373	8.98943	4.37859	6.57676	6.39673	8.1403	6.63155	7.08333	5.12121	7.2682	9.35472	7.86942
Upf1	0.144896	0.211426	0.0886423	0.128392	0.206018	0.204533	0.166935	0.44711	0.243078	0.224768	0.266865	0.280464	0.392041	0.273606
Upf2	0.0935299	0.0612448	0.0606516	0.158129	0.081283	0.0503156	0.093874	0.200863	0.152698	0.0754585	0.118715	0.108938	0.138474	0.106839
Upf3	0.0308697	0.0446855	0.0324324	0.0449317	0	0.0167644	0.0327757	0.094135	0.0465421	0.0176692	0.0480933	0.0727996	0.0717452	0.0647449
Urm1	0.182224	0.203247	0.201449	0.0460507	0.0360113	0.0961525	0.0869483	0.193592	0.164836	0.132746	0.0879845	0.164243	0.175151	0.0931455
Usp10	1.03922	1.05531	0.761364	0.796032	1.01981	1.06545	0.797371	2.49582	1.8558	1.29925	2.3717	1.46227	1.68292	1.61957
Usp5	0.0530746	0.0408063	0.0354162	0.0273943	0.184503	0.117425	0.0940436	0.152422	0.0932391	0.0975353	0.200602	0.0514121	0.102219	0.0889048
Usp7	1.17962	1.30246	0.979632	1.0203	0.7277	0.930492	1.2526	2.07202	1.27258	1.40016	1.15159	1.55941	1.69928	1.34462
ValRS	0.159073	0.161987	0.169846	0.178147	0.172792	0.140429	0.0967278	0.227213	0.209088	0.0871772	0.279211	0.313433	0.164995	0.203646
ValRS-m	0.0241699	0.0155461	0.00808542	0	0.212345	0.00405826	0.012459	0.024964	0.0293476	0.00701396	0.0118574	0.0600022	0.0286479	0.012746
Vha44	5.73507	6.26805	16.5784	9.61828	6.2044	7.38924	6.31538	2.9457	2.23777	2.47244	1.98803	6.38708	2.19279	2.7868
Vha55	1.90532	2.03674	1.34767	1.55627	1.3628	1.59906	2.66467	3.29401	1.90777	2.59526	2.22484	2.11045	1.65864	2.15967
VhaAC45	0.872581	0.782698	0.56269	1.13208	0.956094	0.544731	1.27505	1.63878	1.15104	1.5885	0.963748	1.43508	0.838265	1.24852
Vps36	0.0408182	0.0697437	0.0460604	0.0511457	0.0846045	0.0343035	0.0391152	0.0517704	0.0524871	0.0525981	0.0395317	0	0.0353359	0.0687885
WDR79	0.0585234	0.0589044	0.0281764	0.0943743	0	0.0317748	0.0511974	0.133049	0.0458363	0.0768601	0.0986062	0.0336932	0.0866872	0.102844
WRNexo	0.0427501	0.0490318	0.0169535	0	0	0.0641307	0.0424412	0.351998	0.0133358	0.0227679	0.0263745	0.0651776	0.248381	0.0463875
Wdr33	0.271302	0.280863	0.225625	0.543075	0.345096	0.194041	0.256406	0.604159	0.423429	0.370427	0.433672	0.471969	0.414003	0.279726
XNP	0.457286	0.460583	0.307826	0.284566	0.548841	0.387543	0.441081	0.847326	0.450961	0.648379	0.350156	0.658549	1.36057	0.633703
Ythdc1	2.15212	1.68236	2.55673	1.39134	1.91248	1.57272	0.748722	0.859561	0.655198	0.943443	0.550976	1.26427	1.71727	0.72609
Ythdf	0.618217	0.699277	0.441291	0.312157	1.04997	0.584733	0.473657	1.17291	0.93053	0.695522	0.978707	0.737789	0.945711	0.874661
Zn72D	0.747824	0.790116	0.851363	1.18524	1.05623	1.23676	0.555459	0.740232	0.658835	0.551799	0.896048	0.72775	0.489651	0.730675
aPKC	4.33864	5.92685	6.18709	3.50612	2.99997	6.20773	0.866953	1.17902	0.742468	1.15884	0.749859	2.21777	1.59058	1.23537
abs	0.0971715	0.134581	0.0858317	0.110294	0.177791	0.0605382	0.0600243	0.185647	0.167555	0.111566	0.0634292	0.0574707	0.209014	0.214585
aft	0.021158	0.0195122	0.0285556	0.0709441	0	0.139996	0.0395841	0.0585836	0.0246908	0.0545513	0.0299685	0.0622378	0.0433671	0.0355446
alpha-PheRS	0.0561899	0.0708786	0.0389916	0.0328619	0.0503294	0.0378973	0.120498	0.144739	0.0754253	0.104543	0.124974	0.0968645	0.0684878	0.12137
alphaTub67C	0.14078	0.18842	0.152705	0.259678	0.0268832	0.113443	0.347728	0.572937	0.157059	0.323415	0.209024	0.170669	0.298259	0.336356
alt	1.46715	1.44893	1.38239	1.45614	0.786889	1.65137	1.62663	2.43601	2.33131	1.44576	2.72791	1.92487	2.8909	4.4315
angel	0.054611	0.0830639	0.037461	0.0391187	0.0793689	0.0530704	0.065731	0.133903	0.0279393	0.094232	0.0297484	0.0293145	0.072348	0.075542
apt	0.857082	0.956404	0.497905	0.473302	0.223421	0.629985	1.23131	8.33585	0.320898	0.680894	0.604491	1.08839	7.46643	1.82623
armi	0.120999	0.147046	0.108039	0.0256001	0.0846045	0.0645047	0.097058	0.962389	0.0975991	0.124465	0.0830647	0.234119	0.549089	0.203875
arx	0.0545858	0.0747709	0.0131206	0.115638	0	0.0383871	0.0692555	0.335885	0.159257	0.090952	0.117855	0.0765128	0.244739	0.240209
aub	0.0298004	0.0195544	0.0151271	0	0.121051	0.0304557	0.0576436	0.0943861	0.0424191	0.0600541	0.0206471	0.0367633	0.0456706	0.0897448
bai	0.302164	0.340399	0.301782	0.271536	0.24606	0.24454	0.377143	0.639739	0.4155	0.431203	0.455508	0.515225	0.452284	0.400396
ball	0.0314166	0.0360281	0.0120609	0	0.0180057	0.0352768	0.055806	0.128259	0.016224	0.0720828	0.0309749	0.0463961	0.0908549	0.0171935
bam	0.006859	0.00295964	0.0038929	0	0	0.0130836	0.0137917	0.0292012	0.0183195	0.0323775	0.00161917	0	0.0128348	0
barc	0.72112	0.23739	0.481039	0.145558	0.0899815	0.628464	0.402727	0.456533	0.266122	0.298855	0.342501	0.336724	0.451252	0.293524
bcd	0.0157973	0.0164229	0.0157772	0.469618	0.0341327	0.0019729	0.0548706	0.0730121	0.0123705	0.155965	0.0235627	0.0635825	0.0954093	0.0205364
beg	0.0287725	0.0376699	0.0246527	0	0.119282	0.0508975	0.0551076	0.0797158	0.0356378	0.0279096	0.0185425	0.0521229	0.114712	0.0300278
bel	3.23733	3.4649	2.40592	3.96047	3.12943	3.03123	4.05592	7.32365	10.5826	5.7199	8.94955	4.56547	5.83635	6.21558
beta'COP	0.0770171	0.112812	0.0950191	0	0.119282	0.0772117	0.14112	0.190213	0.18445	0.171537	0.178031	0.12556	0.169637	0.176819
beta-PheRS	0.0704597	0.0779661	0.0287995	0.0265033	0.0973745	0.045168	0.108687	0.184322	0.11207	0.0582249	0.123032	0.0526994	0.080076	0.167496
bgcn	0.00861468	0.0159774	0	0	0	0.0170699	0.00661925	0.0290807	0.0133214	0.00636791	0.00294258	0	0.0757395	0
bic	1.23044	1.4957	0.737406	1.57433	1.30832	1.08058	2.13098	3.70429	1.75575	1.99157	1.90926	1.69403	2.4954	1.84453
bin3	2.55018	2.34418	2.49806	1.47475	2.30898	2.60263	2.85098	3.4571	2.81632	4.36337	2.07747	2.4611	4.18836	3.2128
blanks	0.0127552	0.00737667	0	0.10068	0	0	0.00432115	0.0615144	0.00190095	0.0119054	0.00293941	0.0144226	0.0801272	0.473259
blw	1.97064	2.3017	1.55386	1.86249	1.8164	2.31867	4.47869	3.79529	2.91782	3.30645	2.50196	2.40081	2.67722	2.70196
bol	15.5903	10.2121	15.2025	4.93602	7.46795	8.67664	39.6783	5.20115	2.86399	6.05421	2.04458	11.6001	6.9218	4.25641
bonsai	0.0845403	0.0847895	0.117463	0.0263291	0	0.117252	0.137567	0.18028	0.168303	0.160344	0.129777	0.0554725	0.12079	0.111247
brat	3.92558	3.2472	2.79815	6.30878	5.91484	2.90388	1.41146	5.36608	0.933698	1.32352	0.790253	5.39452	9.4145	3.18396
brm	0.242418	0.205412	0.158758	0.271703	0.334323	0.212001	0.228651	0.477926	0.324525	0.490418	0.285362	0.397198	0.421847	0.257394
bru1	14.0485	15.4884	9.66956	14.1858	18.2116	13.6875	1.93451	2.88351	33.9748	1.44577	1.70437	1.96807	3.60116	2.48251
bru2	1.58383	1.5452	0.497617	5.10427	2.47122	1.11418	2.21918	5.77814	0.812521	1.36821	35.7715	47.9228	4.12362	1.71147
bru3	30.0678	25.534	27.6538	21.7078	143.477	14.2325	11.6526	0.882663	0.472886	1.07007	0.535599	31.6161	7.34603	1.01367
bsf	0.170979	0.199039	0.150637	0.126679	0.141221	0.216342	0.216328	0.421515	0.19593	0.243491	0.233732	0.171808	0.201956	0.207044
btz	0.0778903	0.13962	0.0910856	0.193344	0.24012	0.0803634	0.121896	0.215319	0.131077	0.141941	0.157765	0.181758	0.251369	0.151083
bur	0.349594	0.432405	0.372154	0.243148	0.134616	0.487843	0.436624	0.829061	1.62171	0.416281	0.41662	0.47138	0.609587	0.588058
bys	0.0944546	0.0971331	0.109305	0	0.0786794	0.0682664	0.119305	0.407591	0.1499	0.124828	0.181001	0.236021	0.125661	0.132775
c(3)G	0.0721544	0.125895	0.0518926	0.153771	0.0139327	0.107816	0.0844365	0.156068	0.048426	0.0668823	0.0827474	0.049939	0.0595633	0.111288
c12.1	0.0729297	0.0843823	0.0535875	0.287758	0	0.0312324	0.128446	0.169179	0.10328	0.0880266	0.0557261	0.0911883	0.0627972	0.0391559
cactin	0.061964	0.0817678	0.0487763	0.18192	0	0.0651972	0.0615741	0.10939	0.060056	0.0833345	0.116215	0.09791	0.108566	0.107819
capt	0.898069	0.645384	0.961884	0.81243	1.74148	0.906319	1.37773	0.490525	0.301619	0.46624	0.280499	0.501376	0.263381	0.565091
caz	2.52461	2.00488	2.64395	1.72526	1.64947	2.05274	1.55115	4.23014	1.83034	1.90798	1.7622	1.81584	4.18334	2.54645
cbc	0.0424497	0.0311633	0.0520175	0.0507141	0.0673142	0.0459561	0.0547931	0.0630216	0.0490876	0.057987	0.0488767	0.105541	0.0601737	0.00962272
cdm	0.418412	0.260646	0.25565	0.367463	0.241367	0.167948	0.187826	0.315436	0.186356	0.263512	0.201799	0.242586	0.203668	0.175318
clu	0.603139	0.676127	0.606912	0.411905	0.164068	0.868899	0.953571	0.756707	1.51378	0.941792	1.28218	0.442104	0.388518	0.485747
coro	0.663003	0.618212	0.323645	0.211012	0.945404	0.623793	3.72205	1.13398	0.623688	0.905844	1.35102	1.28272	1.10539	1.00137
cpo	22.0066	60.7412	18.3454	102.986	42.9638	143.9	3.14912	14.3107	2.04082	18.8549	8.51036	22.5739	16.0555	17.6928
crn	0.0353345	0.0265895	0.0182449	0.0339047	0	0.0403885	0.0526574	0.0831098	0.0661796	0.0541541	0.0261971	0.0864333	0.10494	0.0561113
crol	3.72108	4.28901	2.58304	4.33424	4.59684	3.20184	3.73539	7.19237	5.95196	5.28784	8.13851	5.7317	8.8834	6.11088
ctrip	1.81494	2.73258	2.32308	3.33048	1.98819	3.17649	1.6422	2.47224	1.89213	1.55663	2.26857	2.84722	4.81795	2.25734
cu	0.668957	0.51585	0.392951	0.402438	0.222744	1.02758	3.30819	0.559754	2.91668	0.544526	0.298415	2.3542	0.352445	2.45013
cuff	0.00465714	0.00827297	0	0	0	0	0.00891812	0.0073105	0.00511096	0.00984696	0.00485358	0	0	0.0404523
cyp33	0.0604651	0.0676643	0.0245702	0.101628	0	0.0148938	0.057502	0.107786	0.0865429	0.100628	0.0746851	0.0524507	0.0443268	0.0370195
dati	6.90616	1.21867	1.32672	0.33701	0.0377317	1.34235	0.0787821	0.10835	0.0539193	0.111015	0.0621384	0.156571	0.16569	0.0611179
dbe	0.0546878	0.0689991	0.0190018	0	0.0268832	0.0116557	0.0604933	0.137591	0.0401249	0.0590375	0.0660543	0.0753455	0.0709087	0.0404238
dco	1.23218	1.20508	1.14894	1.37473	1.38085	1.29865	0.889267	1.73161	1.23542	1.21609	1.15192	1.67553	2.06316	1.46343
dhd	1.12539	1.3095	0.68695	1.14679	2.25112	0.955248	2.59188	4.71866	0.988627	2.13088	1.41801	1.92191	2.32761	1.82083
dnd	0.0407826	0.506375	0.00759009	1.68208	0.0487807	1.05412	0.0374117	0.034393	0.154192	0.204093	0.00553438	0.128906	0.12069	0.0124466
dom	0.950407	1.04722	0.687598	1.0352	0.50136	0.775171	1.10337	3.40432	2.72038	1.38142	2.31459	1.13171	2.27371	2.19163
dpa	0.0712445	0.0726371	0.0771741	0.122647	0	0.0873256	0.0982768	0.405509	0.0556205	0.0891655	0.0858219	0.133883	0.300415	0.150548
dre4	0.243065	0.239089	0.224377	0.251864	0.0871334	0.181925	0.250658	1.08599	0.31567	0.355675	0.322432	0.411233	0.763835	0.350784
drm	0.0757314	0.0460962	0.00971088	0.0260016	0	0.0603031	0.0531144	0.0792865	0.0324795	0.0836905	0.0441551	0.50856	0.293186	0.0740989
drosha	0.0527023	0.0390529	0.0159111	0.0207317	0.0745718	0.0352738	0.0496229	0.108609	0.0509969	0.076838	0.0331654	0.11939	0.0625033	0.04883
dwg	0.100223	0.105185	0.107745	0.0721603	0	0.0441477	0.0801488	0.197652	0.115649	0.0988879	0.126094	0.0935129	0.244309	0.116798
eEF1alpha1	7.48272	9.73679	4.9549	7.5017	7.33282	7.87469	18.4393	24.6496	15.1721	13.6384	20.662	13.6075	17.4718	15.7741
eEF1alpha2	1.01284	0.825855	1.5154	1.1856	1.22697	1.031	0.506937	0.129632	0.0519016	0.201859	0.117887	0.116168	0.0563071	0.1911
eEF1beta	1.27693	1.5128	1.06962	1.77468	1.35573	1.2449	2.96882	3.99451	2.11948	2.55233	3.26889	2.31235	2.95477	2.55307
eEF1delta	0.383111	0.366831	0.267618	0.277997	0.538397	0.34545	0.715061	1.34398	1.29349	0.552305	0.54017	0.620673	0.787732	0.520659
eEF1gamma	1.09961	1.55529	0.899199	1.05385	0.929523	1.31959	2.29799	3.70715	1.85691	1.92498	2.31209	1.84271	2.91301	1.99835
eEF2	2.99214	3.80423	2.48368	3.31115	3.61115	3.41621	5.85234	9.17894	4.87985	5.06049	6.52702	4.29041	6.08971	6.0476
eEF5	2.03546	2.56903	1.46258	2.48437	2.48628	2.02702	4.33938	5.82784	3.08824	3.91771	6.05113	3.85514	3.81562	3.5636
eEFSec	0.011764	0.0333955	0.00973225	0	0	0.0316583	0.012739	0.0200045	0.0125784	0.009669	0.00930848	0.00277528	0	0.00635867
eIF1	0.532554	0.587532	0.418158	1.19119	0.644111	0.4511	0.794691	1.28739	1.17332	0.893301	0.890692	0.555268	0.887329	0.982829
eIF1A	0.932246	1.02155	0.784403	1.23712	0.929475	0.774364	1.33928	1.69108	1.09473	1.2139	1.12071	1.16943	1.15832	1.30479
eIF2Balpha	0.0914669	0.116215	0.0496455	0.0826064	0	0.0942212	0.0990812	0.132237	0.16066	0.0994344	0.242302	0.161117	0.236209	0.141336
eIF2Bbeta	0.0751329	0.111777	0.0610029	0.099814	0	0.0776042	0.0957701	0.143938	0.106275	0.101456	0.133685	0.121313	0.110456	0.065588
eIF2Bdelta	0.158845	0.182996	0.225277	0.110155	0.176776	0.228431	0.142299	0.27781	0.328354	0.16752	0.203659	0.231731	0.181352	0.260983
eIF2Bepsilon	0.0993969	0.102935	0.0291044	0.159103	0.0205396	0.158959	0.0903882	0.162169	0.118981	0.107816	0.115821	0.122772	0.111374	0.111624
eIF2Bgamma	0.0636859	0.0911195	0.0715838	0.118036	0	0.0839555	0.0829404	0.125584	0.0888997	0.118008	0.0778816	0.0764558	0.0752672	0.0340563
eIF2D	0.0832192	0.08734	0.0936964	0.135526	0	0.0805141	0.100913	0.17746	0.107912	0.162672	0.107152	0.10599	0.167302	0.108388
eIF2alpha	0.233436	0.310872	0.212827	0.490568	0.323545	0.223712	0.429135	0.669808	0.296982	0.302306	0.427624	0.305528	0.608327	0.378061
eIF2beta	1.46572	1.50851	1.02959	2.47077	1.57449	1.01122	1.26869	3.99177	3.68545	1.61655	4.72555	2.89247	2.40541	2.38844
eIF2gamma	0.153224	0.164143	0.080166	0.317515	0.0926351	0.12773	0.201616	0.524072	0.199828	0.242374	0.268732	0.105992	0.316005	0.283408
eIF3a	0.402375	0.455319	0.312428	0.665819	0.434587	0.43546	0.637434	1.27249	0.698575	0.464372	0.693885	0.515697	1.12884	0.790427
eIF3b	0.38012	0.490539	0.328616	0.391118	0.0904314	0.353969	0.655932	1.13808	0.584551	0.599897	0.562437	0.505428	0.805056	0.640522
eIF3c	0.4186	0.568004	0.303443	0.0650329	0.435494	0.432157	0.659597	1.27325	0.659532	0.640982	0.711642	0.640801	1.01401	0.747574
eIF3d1	0.381301	0.427738	0.273265	0.178708	0.257284	0.354365	0.495271	1.18669	0.803817	0.499693	0.726542	0.655279	0.759186	0.633717
eIF3d2	0.0094876	0.0128813	0	0	0	0	0.00690043	0.00329538	0.00551848	0.0231979	0.00415844	0.00843359	0	0
eIF3e	0.165611	0.234765	0.192366	0.214266	0.216817	0.159145	0.349294	0.594267	0.265114	0.310795	0.40119	0.296675	0.444352	0.258597
eIF3f1	0.47335	0.58226	0.373548	0.683819	0.507969	0.45493	0.684759	0.948571	0.433391	0.793876	0.484185	0.591875	0.691582	0.629935
eIF3f2	0.00336382	0.00520052	0	0	0	0.0110297	0.00408363	0.00651741	0.00323878	0.0226946	0	0.00793054	0.0153254	0
eIF3g1	0.282444	0.371725	0.254939	0.382215	0.0767262	0.341181	0.515708	0.779726	0.359492	0.470262	0.478134	0.336336	0.539817	0.56528
eIF3g2	0.00842641	0.0203728	0.00318714	0.0606266	0	0	0.0036352	0.00317192	0.00374138	0	0.00431154	0	0	0
eIF3h	0.248255	0.291791	0.198111	0.322917	0.416721	0.185831	0.40811	0.671946	0.316534	0.394043	0.354942	0.380567	0.559343	0.394437
eIF3i	0.373254	0.409673	0.295958	0.374494	0.548274	0.344364	0.630586	1.03697	0.440285	0.638674	0.771651	0.637246	0.926123	0.556681
eIF3j	0.437489	0.503194	0.368606	0.516381	0.646865	0.466591	0.597524	0.936081	1.25975	0.553138	0.69599	0.507424	0.73198	0.765324
eIF3k	0.203435	0.253986	0.222446	0.196841	0.128454	0.254455	0.37906	0.489557	0.274133	0.3946	0.437362	0.322021	0.626367	0.401739
eIF3l	0.289986	0.33196	0.289046	0.28674	0.359559	0.278859	0.412067	0.660983	0.308625	0.391853	0.425209	0.441684	0.489831	0.392882
eIF3m	0.553527	0.687163	0.418204	0.668032	0.544917	0.705439	0.757438	1.1795	0.653915	0.797167	0.860342	0.890557	0.815026	0.663636
eIF4A	2.32847	2.79556	1.53129	3.09819	2.64721	2.21598	3.36559	5.09478	3.64216	3.53687	5.23782	3.19239	4.55805	4.16283
eIF4B	3.43315	3.50375	3.01283	4.05344	2.86585	3.84869	2.62613	4.55942	4.94653	3.7204	3.7218	3.80091	4.13243	4.35844
eIF4E1	0.700378	0.689831	0.515921	0.70658	0.456242	0.529314	0.654777	1.31368	0.813292	0.888333	0.834641	0.945111	1.01226	1.02608
eIF4E3	0.0298034	0.0397362	0.00531076	0	0	0.0211228	0.0238396	0.0127038	0.0314701	0.037327	0.0144584	0.00731536	0.0183114	0.0280205
eIF4E4	0.0290931	0.0282462	0	0.0541407	0	0.0133688	0.0358648	0.0273036	0.0868639	0.0625689	0.016745	0.0195429	0.0179069	0.0232013
eIF4E5	0.0195451	0.0101494	0.0156697	0	0	0.0181534	0.0337487	0.0276146	0.017422	0.0381943	0.005276	0.00381781	0.00285545	0.00126807
eIF4E6	0.00286547	0.00558048	0	0	0	0	0.0038846	0.000669042	0.00639839	0.0118215	0	0	0	0
eIF4E7	0.00989937	0.00250577	0.0171084	0	0	0	0.0067189	0.00607499	0.0107959	0.00669862	0.00791944	0.0234402	0.00333877	0
eIF4EHP	7.97499	10.845	7.11512	10.823	8.34736	10.0382	3.16337	6.35729	2.98526	4.07931	3.55815	9.76195	8.6417	17.5175
eIF4G1	3.64433	3.46951	3.26054	3.10713	4.75538	3.25383	4.51527	5.52991	5.1259	3.09121	4.569	3.96901	5.32887	4.27146
eIF4G2	1.55281	1.43179	1.23676	2.059	1.97158	1.37284	1.11058	2.13292	2.52974	1.8552	2.15176	1.96499	2.18856	1.9921
eIF4H1	1.82729	1.89838	1.66997	1.75598	1.2971	1.3039	1.4897	2.61119	1.51365	1.60082	1.03544	1.42134	2.24539	1.6766
eIF4H2	0.00967804	0.0118381	0	0.0548823	0.118212	0	0.00549188	0.00462703	0.00938229	0.0367115	0.0066023	0.0405177	0.0133037	0.0393284
eIF5	0.55858	0.573015	0.72125	0.482079	0.522286	0.414557	0.433127	0.649014	0.564777	0.514109	0.817232	0.487194	0.449844	0.589395
eIF5B	1.54703	1.53864	1.25456	1.45488	1.40631	1.50904	1.29941	3.53195	1.67718	1.48659	1.83614	2.37554	3.06257	3.18998
eIF6	0.082299	0.0822677	0.0452385	0.183846	0	0.170545	0.12278	0.264086	0.126549	0.0603775	0.146405	0.147113	0.209391	0.147403
eRF1	0.880929	0.789694	0.634819	0.792941	0.649036	0.744463	0.503579	1.02597	0.674602	0.599499	0.778121	0.813004	0.803081	0.568263
eRF3	0.29328	0.378938	0.266361	0.528506	0.358123	0.32286	0.36017	0.897287	0.657886	0.348371	0.651914	0.52293	0.621488	0.644795
ebo	0.196723	0.170922	0.128176	0.364657	0.370454	0.162818	0.205634	0.370674	0.45729	0.186263	0.249701	0.298305	0.28899	0.319906
egg	0.116664	0.127242	0.0991395	0.137115	0	0.140917	0.0704963	0.215218	0.12878	0.119658	0.188328	0.12627	0.166879	0.185774
egl	0.456785	0.515136	0.31182	0.0840633	0.551446	0.60763	0.731999	0.961512	0.568009	0.683531	0.75624	0.965851	0.421023	0.623762
elav	4.07726	3.79251	3.7833	5.86967	5.36683	3.27052	0.915837	0.720772	1.19535	1.30807	0.457699	2.33244	2.55912	1.06808
emb	0.879589	1.12735	0.5592	1.25885	0.64959	0.839425	0.915654	1.90734	0.954974	1.07666	1.36574	1.44943	1.72451	1.41941
enc	2.93875	3.2981	3.00917	2.85975	3.16083	2.58444	2.32055	1.20254	0.932624	0.664929	0.698	1.93835	1.47005	1.13035
endos	0.562377	0.641482	0.508441	0.349907	0.687647	0.657352	0.565334	0.896404	0.657079	0.726745	0.644987	0.594053	0.909483	0.676747
ens	2.34478	2.76519	2.44791	2.67213	3.11715	2.52949	2.86436	3.20488	2.75057	5.71036	3.34273	3.40835	3.15605	3.00684
esg	0.0177796	0.0336098	0.0153305	0	0	0	0.0152487	0.0270365	0.0163602	0.00296984	0.0103243	0.381467	0.197523	0.0383199
exu	0.15856	0.236377	0.0440446	0.258262	0.197253	0.385368	0.289137	0.287499	0.188344	0.366755	0.173316	0.422765	0.253521	0.353134
faf	1.50185	1.96409	1.51104	2.25312	2.13372	1.61928	1.28899	1.52963	1.62178	1.24571	1.13955	1.78468	1.1827	2.11329
fax	4.40197	2.66259	3.87396	2.275	7.19746	2.11916	1.73343	2.8996	1.31063	2.26471	1.07254	1.51641	18.964	13.6244
fid	0.389178	0.444557	0.622047	0.89713	0.993965	0.479798	0.00837842	0.0036119	0.00259732	0.00384418	0.016969	0.0268916	0	0.0125435
flr	0.108652	0.122606	0.10445	0.12301	0.055464	0.093529	0.377575	0.259799	0.15729	0.137634	0.111359	0.136366	0.204961	0.16731
fne	12.2297	8.60029	11.9915	10.1017	11.9807	9.41258	0.174334	0.193929	0.134383	0.213449	0.156292	0.233753	1.19827	0.298367
for	1.26211	1.37276	0.479087	0.605892	0.657231	0.835883	3.77853	6.14623	6.53445	4.69253	2.33338	3.53558	2.82113	3.75239
fus	2.92145	2.58076	0.653853	0.529496	1.17051	1.64012	0.831598	8.28467	5.69588	2.15369	188.14	4.28432	7.24335	2.62203
fz3	0.0796301	0.0644951	0.0235523	0.0688781	0	0.102492	0.0477454	0.0596913	0.0361962	0.0655358	0.0855368	0.193584	3.39853	0.0653375
fzo	0.0752717	0.0593728	0.076118	0.0553244	0.0486334	0.113252	0.0570633	0.102445	0.435234	0.210599	0.257345	0.216195	0.0686685	0.225719
g	2.36266	2.29874	4.45211	1.71059	2.23286	2.439	1.35092	1.42457	1.115	1.12209	1.0539	1.61435	1.82321	1.91445
gl	0.0118254	0.00184401	0	0	0	0	0.00187319	0.0442152	0	0	0	0	0	0
glo	1.86778	2.28009	1.40282	2.84818	0.981417	1.34198	1.11131	2.79825	1.91008	1.58381	1.45703	1.22366	2.20373	2.02556
glob1	0.174272	0.19446	0.0563867	0.0787175	0.25895	0.184123	0.286984	0.323185	2.84979	0.339574	0.255159	0.283066	0.848257	0.164721
glu	0.0635619	0.079932	0.0489545	0	0.0487807	0.051209	0.0638088	0.232005	0.0483259	0.0765782	0.0476149	0.11506	0.268565	0.205788
gus	2.64076	2.47978	2.23996	2.45027	2.55207	2.42972	2.44363	4.55925	2.78027	3.27218	2.64377	2.90017	3.4295	2.90938
gw	8.79762	7.48134	8.41108	7.0095	6.27371	6.91577	8.27446	7.36877	8.48544	8.91492	8.72006	7.21979	7.92386	8.56386
hang	2.35332	2.15393	2.79605	2.01336	3.17369	1.90522	1.72023	3.37295	2.36393	2.01625	2.2292	1.77068	4.36995	2.65785
hay	0.0395561	0.0333919	0.0290512	0	0.0615667	0.0421318	0.0355425	0.0829239	0.030449	0.0333702	0.0285185	0.0594188	0.0799929	0.0542059
heph	17.6848	21.9701	7.87643	23.7357	21.3261	6.65749	10.239	12.3094	2.22886	16.6509	2.56042	49.381	26.7152	5.1135
hfp	5.6546	4.10469	4.76076	6.6892	5.59133	4.73876	3.24395	4.32839	4.48887	3.60904	3.74309	3.98509	4.69244	2.77463
hoip	0.256644	0.302868	0.178172	0.0449317	0.231345	0.281306	0.572918	1.32729	0.293567	0.318056	0.404049	0.369973	0.515612	0.538542
how	7.44039	6.57051	2.70862	1.67409	4.43503	5.40726	27.6671	11.9598	9.40909	21.8657	4.61957	6.3033	18.7077	10.8107
hrg	1.24171	0.95399	0.858985	1.29739	1.17717	0.901332	0.795076	1.13658	0.843001	1.35701	0.689055	0.979924	2.04272	0.962473
htk	0.622834	0.692326	0.457223	0.480665	0.507066	0.564643	0.684164	0.8163	0.54419	0.604497	0.474537	0.931428	0.970615	0.767331
hyd	0.436828	0.480048	0.29526	0.337009	0.289592	0.261046	0.512956	0.849227	0.634369	0.638486	0.52705	0.564021	1.14384	0.798193
jhamt	0.0081545	0.00925621	0	0	0	0.01338	0.00652415	0.0111338	0.00650615	0.0104079	0.00229288	0	0	0.024523
kappaB-Ras	0.00270967	0	0	0	0	0.00299962	0.000958372	0.00689182	0.0188713	0	0.0017467	0	0	0
kat80	0.331552	0.440349	0.34208	0.519043	0.141155	0.261677	0.305764	0.54217	0.319635	0.421395	0.569766	0.262279	0.3896	0.382898
kdn	2.06376	1.98816	2.07922	0.816583	1.2589	2.97492	3.78043	2.52229	9.31353	3.13169	8.02017	1.6678	1.39112	2.41907
kin17	0.0513472	0.0630989	0.0357373	0.18719	0.0377317	0.0359791	0.0565153	0.098751	0.0711769	0.0419909	0.0495247	0.0391185	0.0315031	0.0717837
kis	9.33583	7.48209	8.45168	7.99374	8.45418	6.71531	7.94403	10.9523	5.61634	10.595	5.3886	6.97999	17.3026	8.46061
kra	1.59219	1.91377	1.0689	2.00573	1.47095	1.53276	2.6011	4.01332	4.5506	2.14482	4.35882	2.09916	2.56299	2.80904
krimp	0.014252	0.0114565	0	0	0	0.0205467	0.026786	0.0527284	0.00657396	0.0547701	0.0128945	0.0542345	0.0108834	0.0298807
kuk	0.190323	0.125891	0.154105	0.0682911	0.0139327	0.125739	0.228953	0.433778	0.135766	0.32049	0.135122	0.170998	1.95526	0.416811
kz	0.0750806	0.0877228	0.0833928	0.0486609	0.0139327	0.122731	0.0612177	0.298445	0.105194	0.0842432	0.158789	0.0377605	0.17701	0.100762
l(1)G0004	0.100187	0.105176	0.0676943	0.131206	0.0950983	0.0993904	0.15101	0.458236	0.157247	0.193679	0.160114	0.225799	0.178241	0.252239
l(1)G0007	1.12805	1.20649	0.822581	2.0338	1.32276	1.33628	1.22946	1.87484	0.938228	0.919002	0.879218	1.69995	1.85027	2.1806
l(1)G0020	0.0720189	0.0745604	0.0381146	0.0182248	0.0732008	0.0254656	0.0718894	0.480268	0.12018	0.0471429	0.118787	0.0548606	0.237148	0.109172
l(1)G0320	0.547369	0.438585	0.268305	0.757261	0.858189	0.367285	0.586377	1.02827	0.902009	0.842827	0.905339	1.30736	0.918342	1.08981
l(2)03659	0.0278568	0.0205322	0.00894588	0	0	0.0125293	0.0422499	0.0718517	0.0271105	0.0251243	0.0324844	0.0092319	0.0571816	0.0651222
l(2)10685	0.0124096	0.00276257	0.017122	0	0.0793037	0.00443396	0.0217401	0.0238758	0.0159556	0.0348667	0.0321208	0	0.00873675	0.0549921
l(2)34Fd	0.0425306	0.0583898	0.0684915	0	0.0205396	0.0222723	0.0535671	0.156329	0.445133	0.0413299	0.0838931	0.0730911	0.115543	0.107223
l(2)37Cb	0.0367965	0.0449559	0.0233314	0	0	0.0449548	0.0389537	0.104254	0.0549218	0.0444559	0.0513076	0.0667676	0.177591	0.0848821
l(2)37Cg	0.140248	0.161762	0.0538622	0.0917214	0.107689	0.106402	0.150034	0.633424	0.188293	0.113428	0.13844	0.191845	0.522605	0.254044
l(2)k09022	0.0602077	0.0586302	0.0440187	0.120891	0.0463175	0.0454965	0.0881855	0.296726	0.125979	0.0790368	0.135338	0.0398176	0.120455	0.092136
l(2)k09913	0.581599	0.499468	0.489379	0.432248	0.520863	0.44219	1.14017	0.534861	0.833813	1.28501	0.265361	1.00045	0.59034	0.753108
l(3)07882	0.12575	0.10247	0.0486219	0	0.122484	0.0939275	0.112331	0.380194	0.106602	0.128869	0.133487	0.158729	0.202455	0.139642
l(3)72Ab	0.175339	0.157987	0.111922	0.289848	0.0734697	0.148743	0.208189	0.382443	0.261921	0.16678	0.178959	0.169547	0.331481	0.247056
lark	0.71339	0.650184	0.528545	0.78434	0.671036	0.456781	0.795802	1.51823	1.25856	0.887322	1.13254	0.92825	1.59912	1.21286
larp	2.3729	2.22353	2.15054	2.46369	1.90395	1.85053	3.59171	5.66582	4.61982	2.2268	2.7063	2.74405	3.62381	2.7318
ldbr	0.0170344	0.00742652	0.0131713	0	0	0.00472002	0.0176636	0.0350706	0.0242156	0.0202069	0.0197141	0.0265036	0.0861518	0.00865139
lds	0.0537456	0.0519798	0.0284046	0.0432346	0	0.0483858	0.0727936	0.270848	0.0747104	0.101634	0.100158	0.112178	0.238847	0.0347979
lic	0.118094	0.158123	0.0966317	0.110295	0.0139327	0.135849	0.132465	0.227653	0.345933	0.149198	0.209721	0.078109	0.292899	0.168192
lig	0.792036	0.945679	0.657662	1.55453	0.858777	0.767463	0.663375	2.17011	0.854781	0.830446	1.14024	1.34361	1.99431	1.3326
lilli	5.15697	5.74992	4.34001	3.91305	5.61079	6.48339	7.08644	6.07248	10.641	7.52676	7.49657	9.04056	8.04227	10.0394
lin-28	0.0143799	0.015071	0.00309784	0	0	0.0440855	0.014992	0.0177616	0.0145642	0.00495679	0.00415515	0.241731	0.480906	0.0644849
lolal	2.08955	3.62176	2.10337	4.13905	2.12339	2.23025	1.81472	4.09518	3.01217	1.73219	2.69719	2.069	4.03776	1.84637
loqs	0.247944	0.2794	0.196825	0.399637	0.5901	0.339244	0.0942815	0.129094	0.143135	0.225192	0.137682	0.280103	0.158125	0.0941426
lost	1.26749	1.3989	0.934306	1.63676	1.93095	1.52824	2.08023	2.8291	2.8131	2.20799	1.73712	1.97697	2.39092	1.74193
mAcon1	0.878994	0.944247	0.498277	1.3693	0.656281	0.872165	1.75148	1.44489	1.0464	1.52238	1.31603	0.882274	1.08569	0.997624
mAcon2	0.00616342	0.00344414	0.0106671	0.0330653	0	0.00679423	0.00388331	0.00428009	0.0022885	0.0133017	0.000690574	0	0	0.0108291
mEFG1	0.104629	0.0572411	0.0691385	0	0.0341327	0.0721487	0.077125	0.273699	0.0778655	0.0965963	0.058226	0.0816386	0.144591	0.0969025
mEFTs	0.169425	0.174406	0.123875	0.366423	0.0627936	0.268884	0.191743	0.247256	0.150591	0.204258	0.136037	0.0918313	0.346143	0.116231
mEFTu1	0.145651	0.143668	0.0720637	0.225462	0.19858	0.276315	0.32568	0.391377	0.181919	0.252238	0.158719	0.181678	0.340947	0.249732
mEFTu2	0.0570891	0.0785033	0.0259063	0.0754938	0.037959	0.0358047	0.0969133	0.132596	0.0336491	0.0713562	0.0715672	0.143467	0.0783891	0.0525072
mIF2	0.0540158	0.0442444	0.0491138	0.0342428	0	0.0891482	0.0362616	0.0774744	0.0919364	0.0686565	0.0517183	0.0380176	0.0441638	0.0416766
mIF3	0.04229	0.0835576	0.0537219	0.101747	0.0364689	0.0586905	0.0555374	0.0698643	0.0852507	0.0984336	0.0792317	0.0168497	0.13923	0.0607793
mRF1	0.0272203	0.0248951	0.0434623	0.0313205	0.069173	0.0316687	0.0367876	0.0567125	0.025691	0.0683929	0.0305491	0.0503867	0.0520654	0.0496675
mRNA-cap	0.136636	0.180679	0.11699	0.212509	0.0720917	0.148837	0.145442	0.246174	0.150872	0.233156	0.209634	0.164213	0.210164	0.217438
mRRF1	0.0565572	0.0867743	0.0262252	0	0.0947719	0.0237058	0.0765111	0.0611306	0.0700278	0.0874162	0.0679481	0.0415204	0.0934506	0.0271738
mRRF2	0.0520543	0.0372773	0.0566449	0.0407777	0	0.0329787	0.0358543	0.0443784	0.0692421	0.0445376	0.0615123	0.0439876	0.113082	0.0411265
mRpL1	0.0903389	0.078569	0.105088	0.0460507	0.121969	0.0629003	0.100135	0.178831	0.108424	0.080249	0.113154	0.0908379	0.130192	0.0730104
mRpL10	0.087879	0.0699517	0.080677	0.135431	0.043561	0.0911211	0.178921	0.137675	0.11339	0.134314	0.0569992	0.0212396	0.0576334	0.0802108
mRpL11	0.0717225	0.064606	0.0407962	0.0293869	0.15587	0.0724822	0.0644571	0.117935	0.0531106	0.0850574	0.0671916	0.03415	0.0804806	0.0655724
mRpL12	0.212894	0.244997	0.161079	0.268582	0.078086	0.187986	0.307993	0.482284	0.294812	0.242104	0.184771	0.14822	0.395855	0.171733
mRpL13	0.15498	0.145882	0.154483	0.0807544	0.0297898	0.208878	0.202183	0.265961	0.17096	0.17696	0.164147	0.126507	0.180915	0.131255
mRpL14	0.092327	0.0825284	0.102334	0	0	0.145108	0.0927383	0.124286	0.0530066	0.11554	0.0699317	0.107841	0.0379294	0.0426541
mRpL15	0.0664715	0.0500772	0.0211625	0.0178129	0.0693967	0.0199581	0.0680396	0.088371	0.0674329	0.082452	0.0648168	0.0489129	0.10549	0.0547105
mRpL16	0.128231	0.097974	0.0891512	0.155552	0.0701828	0.146174	0.154093	0.263014	0.176658	0.120408	0.134938	0.368331	0.397055	0.153372
mRpL17	0.0806976	0.080542	0.0740642	0.058463	0.037959	0.0995733	0.115808	0.146288	0.127685	0.0823053	0.0829548	0.0902336	0.0768201	0.071168
mRpL18	0.104851	0.11396	0.0683169	0.181853	0.0811919	0.244507	0.15529	0.166847	0.0777204	0.149763	0.0589722	0.116214	0.157201	0.0760849
mRpL19	0.0996612	0.0690435	0.0827665	0.0421727	0	0.0486882	0.112373	0.198461	0.190241	0.0961679	0.112236	0.170449	0.145015	0.131394
mRpL2	0.108462	0.0766221	0.0437997	0.0803197	0.0884957	0.157673	0.117048	0.167005	0.104434	0.111991	0.0597431	0.139065	0.0718187	0.104177
mRpL20	0.196523	0.21683	0.158173	0.0451427	0	0.244363	0.195994	0.444429	0.345149	0.25181	0.305499	0.202642	0.21701	0.109667
mRpL21	0.108048	0.0710837	0.0592906	0.133981	0.0919899	0.123926	0.101865	0.193501	0.120047	0.104699	0.0666163	0.0798874	0.146714	0.0578969
mRpL22	0.255492	0.225792	0.157498	0.201629	0.0205396	0.169287	0.207494	0.327276	0.245934	0.258933	0.245024	0.277594	0.360128	0.196788
mRpL23	0.199136	0.173359	0.149919	0.0228177	0.0341327	0.169084	0.214483	0.219676	0.128024	0.258354	0.130544	0.0445866	0.116443	0.0938582
mRpL24	0.0631501	0.070052	0.0650678	0.0538375	0.0767262	0.0488149	0.0908968	0.0977107	0.129365	0.095071	0.0783293	0.108886	0.0882854	0.0772439
mRpL27	0.14496	0.158663	0.109116	0.0538375	0.0636764	0.179424	0.226914	0.259777	0.138203	0.210387	0.126475	0.1344	0.281387	0.0971519
mRpL28	0.150813	0.156962	0.141677	0.556688	0.0623076	0.239026	0.244357	0.28786	0.272459	0.29062	0.250116	0.227593	0.115159	0.305191
mRpL3	0.0983873	0.102524	0.113429	0.149249	0.037959	0.0608407	0.118631	0.285173	0.148847	0.156537	0.142907	0.111574	0.205036	0.15464
mRpL30	0.133671	0.171927	0.133243	0.17448	0	0.0672903	0.160544	0.233529	0.135612	0.127458	0.106737	0.163878	0.2376	0.13558
mRpL32	0.0517424	0.0230056	0.0584564	0.147614	0	0.0417413	0.0617859	0.117218	0.0958923	0.063143	0.0862598	0.147907	0.146549	0.0341413
mRpL34	0.137421	0.0995049	0.097504	0.0913858	0.037959	0.100855	0.134113	0.194556	0.0997244	0.0924787	0.0671352	0.161237	0.0884379	0.114706
mRpL35	0.07123	0.101508	0.0447926	0	0	0.130751	0.100689	0.12919	0.135208	0.124642	0.121843	0.0566501	0.0524821	0.0510163
mRpL36	0.146887	0.14498	0.102684	0.0182248	0.153147	0.0690759	0.211539	0.25393	0.15298	0.259653	0.088388	0.0873953	0.146989	0.0638064
mRpL37	0.0771255	0.119405	0.0626105	0.162818	0	0.179154	0.0921204	0.175941	0.0998713	0.0833607	0.118601	0.0748458	0.120949	0.077998
mRpL38	0.0976688	0.0919148	0.089755	0.0344885	0.0180057	0.0975253	0.123849	0.194269	0.113039	0.202954	0.157623	0.0949116	0.163894	0.140954
mRpL39	0.107982	0.111673	0.101252	0	0	0.0817142	0.0869682	0.18718	0.122777	0.137853	0.140357	0.0955272	0.141233	0.0303676
mRpL4	0.116938	0.12009	0.0979356	0.041589	0.147988	0.139934	0.114748	0.204319	0.163364	0.141166	0.158857	0.177012	0.11688	0.134363
mRpL40	0.139602	0.143735	0.0775451	0.212502	0.0487807	0.148587	0.170334	0.210306	0.180521	0.175061	0.146779	0.0393263	0.165755	0.163838
mRpL41	0.107347	0.0680783	0.0544029	0.0665425	0.0604116	0.0621757	0.122824	0.111714	0.0779984	0.0943527	0.102583	0.0592341	0.00360479	0.074252
mRpL42	0.114486	0.10504	0.0964775	0.250805	0.0341327	0.106682	0.237756	0.229449	0.113752	0.174056	0.169394	0.127996	0.0911648	0.0958777
mRpL43	0.117806	0.0820919	0.0521741	0.0324844	0	0.105852	0.12105	0.183687	0.158026	0.171253	0.0922504	0.0679396	0.183863	0.0470655
mRpL44	0.0561199	0.0414156	0.0719104	0	0	0.060076	0.0823441	0.104686	0.0664339	0.0370869	0.056241	0.0804644	0.123637	0.123691
mRpL45	0.0573983	0.0856806	0.0306296	0.054509	0.0986256	0.0970426	0.123872	0.192753	0.130445	0.200639	0.0840484	0.154505	0.196774	0.108018
mRpL46	0.0323527	0.047846	0.0350985	0	0.194918	0.0185297	0.0764093	0.118942	0.0472659	0.0472659	0.101439	0.028212	0.0549762	0.0740058
mRpL47	0.152618	0.174729	0.111529	0.207714	0.172415	0.161888	0.220426	0.400849	0.259277	0.264486	0.185963	0.258579	0.308088	0.134825
mRpL48	0.145736	0.117157	0.120165	0.154259	0	0.14841	0.0888678	0.160068	0.126973	0.138777	0.0761427	0.0222285	0.0780591	0.109227
mRpL49	0.116572	0.129765	0.0835458	0.0715764	0.037959	0.100279	0.172318	0.28962	0.193495	0.202946	0.159853	0.0944342	0.330666	0.135927
mRpL50	0.100115	0.110981	0.0756653	0.100805	0.0806497	0.0752834	0.0877856	0.200937	0.131949	0.0697652	0.124297	0.0352095	0.154223	0.114404
mRpL51	0.0494805	0.0397539	0.0370594	0	0.0976601	0.0947714	0.0782042	0.10671	0.032188	0.0424813	0.15426	0.0418776	0.136526	0.0490883
mRpL54	0.0941331	0.0638517	0.0645856	0.0717591	0.0427389	0.0816115	0.102963	0.116364	0.123733	0.0926084	0.0983289	0.0129303	0.165103	0.0622765
mRpL55	0.122852	0.135785	0.0600539	0.0682267	0	0.121014	0.16365	0.18247	0.083435	0.216056	0.0577601	0.101097	0.081637	0.0950107
mRpL9	0.0713189	0.0854023	0.0715098	0.0225713	0.0550427	0.070844	0.121329	0.18949	0.0892212	0.119155	0.0776572	0.13955	0.0919409	0.0973903
mRpS10	0.141095	0.139239	0.0744852	0.11729	0.141404	0.0430071	0.179308	0.33347	0.120815	0.158682	0.0995746	0.153962	0.126382	0.185223
mRpS11	0.177149	0.203211	0.134923	0.191268	0.054017	0.131074	0.192795	0.311435	0.181705	0.300089	0.189013	0.207789	0.222404	0.298112
mRpS14	0.0955351	0.108654	0.128705	0.0693751	0	0.113364	0.162076	0.232161	0.104304	0.0862706	0.135143	0.012841	0.179547	0.16395
mRpS16	0.126933	0.103289	0.134995	0.038126	0.192428	0.116419	0.144842	0.229971	0.116997	0.0666039	0.115166	0.148763	0.0749528	0.081535
mRpS17	0.129683	0.130723	0.0460882	0.245644	0.0542191	0.105907	0.130448	0.275405	0.143034	0.180997	0.125864	0.18391	0.275367	0.164721
mRpS18A	0.210046	0.198102	0.170637	0.0458312	0.140964	0.191452	0.175564	0.320271	0.187539	0.153773	0.164537	0.0806797	0.230815	0.107045
mRpS18B	0.0640342	0.052787	0.0275155	0.181692	0.0747587	0.0252472	0.0855282	0.112601	0.0793109	0.0729535	0.0783756	0	0.10598	0.0667618
mRpS18C	0.0789668	0.0630449	0.0411907	0.044229	0.0139327	0.109813	0.077004	0.104718	0.0853535	0.0609324	0.0427258	0.0441865	0.0617806	0.0543411
mRpS2	0.0564076	0.0437412	0.059072	0.0313001	0	0.0409166	0.0714467	0.138398	0.0878285	0.0880807	0.0618362	0.0306451	0.127744	0.0817087
mRpS21	0.196599	0.238291	0.129569	0.193671	0.136196	0.240098	0.263533	0.359529	0.207317	0.285283	0.19564	0.249372	0.218899	0.15207
mRpS22	0.0652441	0.0836541	0.0331181	0.0300106	0.158658	0.0757324	0.114759	0.160452	0.050561	0.103497	0.125529	0.122538	0.0998325	0.0699886
mRpS23	0.123252	0.118121	0.108189	0.094044	0.0992191	0.106162	0.124542	0.217337	0.189316	0.19281	0.154315	0.12597	0.174276	0.0936934
mRpS24	0.0985997	0.067481	0.043108	0.118834	0.0205396	0.140643	0.0986937	0.148515	0.110483	0.0956275	0.089228	0.0761053	0.0930715	0.147606
mRpS25	0.120826	0.0844168	0.131198	0.156656	0.0975387	0.0990965	0.128522	0.201222	0.186869	0.201716	0.0979537	0.119434	0.120967	0.145926
mRpS26	0.240223	0.159752	0.0768123	0	0.0984228	0.184651	0.147674	0.331473	0.170233	0.166395	0.417011	0.218041	0.222925	0.147932
mRpS28	0.115751	0.0989606	0.117968	0	0	0.0440003	0.107716	0.184115	0.0988898	0.0944319	0.121354	0.133028	0.156402	0.084882
mRpS29	0.0660792	0.0731052	0.0495009	0	0.0893961	0.0790574	0.0894148	0.168826	0.0437851	0.0639132	0.0982217	0.079633	0.142644	0.0326794
mRpS30	0.142956	0.0872948	0.102447	0.0303133	0.0782558	0.08705	0.129701	0.161146	0.117563	0.163519	0.0746019	0.1165	0.228392	0.0936023
mRpS31	0.0703963	0.0895104	0.0149965	0.215899	0.1279	0.0489241	0.11542	0.171582	0.0870471	0.111678	0.110998	0.102369	0.11124	0.0998587
mRpS33	0.13435	0.132034	0.0955891	0.0816227	0.120823	0.122968	0.136044	0.181374	0.111879	0.115667	0.0817429	0.101781	0.10365	0.14412
mRpS35	0.0773592	0.0503389	0.0606127	0.080275	0.0205396	0.0764519	0.105116	0.137318	0.0951808	0.0498227	0.103048	0.0649987	0.0222746	0.0724248
mRpS5	1.37025	1.49258	1.18169	1.04505	1.62036	1.3009	1.8308	1.89781	1.80482	2.115	1.60361	1.26876	1.53185	1.37891
mRpS6	0.122433	0.135978	0.109389	0.24959	0.213967	0.084249	0.0976994	0.267244	0.161266	0.176812	0.20288	0.249572	0.152389	0.0941723
mRpS7	0.189776	0.1434	0.0557538	0.299844	0.0952156	0.172942	0.283824	0.322937	0.181624	0.254237	0.179207	0.186253	0.279826	0.126531
mRpS9	0.350436	0.341701	0.318726	0.370715	0.43467	0.447756	0.35179	0.584953	0.414857	1.07153	0.446043	0.287008	0.387297	0.488558
mTTF	0.0443918	0.0390894	0.0390036	0.0830998	0	0.038094	0.0601111	0.0785638	0.0725356	0.0578527	0.0763818	0.0902794	0.0267566	0.0456878
mTerf3	0.0438949	0.056836	0.0346654	0.0474131	0.0139327	0.127719	0.0658693	0.0818424	0.128461	0.0344311	0.0671703	0.0509331	0.0176602	0.0932676
mael	0.0349694	0.0218156	0.0415738	0	0.0463175	0.0199096	0.0321487	0.123779	0.0196523	0.0633625	0.0217795	0.0177625	0.181666	0.0647591
mago	0.0971722	0.154576	0.0760411	0	0.0408159	0.0836004	0.132881	0.21986	0.122731	0.103018	0.109235	0.133961	0.336962	0.251769
mahe	1.13611	1.22137	0.993522	1.89145	0.970973	0.911043	0.893517	1.64894	1.26336	1.13189	2.53794	1.10836	1.51072	1.11043
mask	1.75091	2.01989	1.40628	2.25616	1.65194	1.82906	2.21309	2.96625	2.27449	1.95701	2.33064	1.97881	2.90953	2.31764
mbf1	0.622514	0.687343	0.50599	0.721393	0.169376	0.463749	0.497154	1.04158	2.02496	0.555377	1.38366	1.07436	0.550328	0.748823
mbl	30.4655	124.537	112.536	134.676	112.004	80.171	62.5265	15.1441	2.1437	6.86773	3.32758	97.1368	33.9448	8.23037
mdlc	0.0320645	0.0584128	0.0243164	0.0989998	0.21147	0.0140205	0.0535392	0.111786	0.0586475	0.0736297	0.0587673	0.042422	0.120062	0.0652254
me31B	0.547481	0.601458	0.453056	0.836241	0.626707	0.612185	1.02331	1.49981	0.687388	0.830273	0.691744	0.596294	1.33365	0.983522
metl	0.0543374	0.0386476	0.0393645	0	0.0516644	0.0525632	0.0549871	0.117526	0.0956781	0.0734987	0.111553	0.0502664	0.0486532	0.0793412
mle	0.726028	0.594018	0.703993	0.363956	0.314503	0.499318	0.320126	0.628781	0.690222	0.53985	0.411728	0.399196	0.68044	0.499644
mod	0.588333	0.608384	0.427456	0.503205	0.589328	0.550828	0.786926	2.85095	0.934436	0.761636	1.10697	1.01347	1.40153	1.19664
mof	0.0266156	0.0509016	0.0326825	0.035016	0.0139327	0.0311342	0.0305526	0.0573594	0.0272576	0.00415583	0.041247	0.0301889	0.0544033	0.0425966
mrj	2.11411	2.03298	1.91941	2.49393	1.96058	1.78102	3.65882	2.29713	1.04646	2.81637	1.2931	4.00477	1.5937	3.46618
msi	14.8685	7.66382	13.8581	2.55698	6.60512	19.3563	21.2815	15.0728	1.36417	5.89884	2.60023	7.79898	27.2088	28.8862
msk	0.521507	0.521342	0.410269	0.481171	0.586323	0.414118	0.729313	2.07172	0.928182	0.741674	1.00321	0.791047	1.06828	1.1143
msl-3	0.0257508	0.0421547	0.0182659	0.0571664	0.0966988	0.0259651	0.0303125	0.0643593	0.0446135	0.0250566	0.0430043	0.0491037	0.0512336	0.0516316
msps	0.529334	0.647694	0.480623	0.965741	0.568492	0.556071	0.36701	0.725637	0.445832	0.471671	0.308555	0.412157	0.798943	0.626257
mtRNApol	0.163381	0.15232	0.176482	0.0373849	0.0537665	0.165932	0.212137	0.337589	0.197944	0.206169	0.245594	0.178962	0.144666	0.102988
mtSSB	0.103106	0.151237	0.100025	0.129294	0	0.105536	0.177341	0.403011	0.122566	0.13701	0.101534	0.115846	0.27736	0.213731
mtTFB2	0.0506973	0.0545291	0.0626514	0.154358	0	0.0457221	0.045778	0.0796499	0.0514591	0.0232716	0.0351034	0.0624989	0.0328507	0.0465015
mts	1.40634	1.63088	1.26376	1.37109	1.45539	1.57143	1.85918	2.40864	1.85835	1.91773	1.48195	2.78476	2.66188	1.96472
mub	11.2067	8.19879	7.20645	9.11871	6.64174	5.67135	22.0648	4.69665	1.9777	5.9134	2.40984	6.53766	5.18596	5.7079
mus301	0.0266259	0.0488227	0.0356306	0	0.0411492	0.0151331	0.0185187	0.128543	0.0119294	0.0216901	0.0195687	0.0279242	0.0995456	0.0581943
muskelin	0.117766	0.121594	0.13835	0.114893	0.0682654	0.153155	0.169512	0.257014	0.20558	0.171295	0.138369	0.213635	0.243313	0.248875
mxt	0.600363	0.681808	0.409984	0.377403	0.524024	0.491747	1.17058	0.785038	0.82613	0.894712	1.0778	0.731903	0.66822	0.899366
nSMase	0.0796487	0.119936	0.0600459	0.0624066	0	0.0378089	0.0821403	0.164805	0.0773425	0.0855239	0.0407976	0.106144	0.0798728	0.103709
ncd	0.0305862	0.0459402	0.0432956	0.0213296	0	0.0118445	0.0441887	0.171494	0.0320878	0.0370265	0.0307353	0.0244052	0.19596	0.0630948
ncm	0.266751	0.295086	0.138122	0.377304	0.541953	0.255591	0.280743	0.653541	0.347401	0.28451	0.300006	0.455748	0.713742	0.340362
nito	0.289271	0.37863	0.264259	0.214717	0.322923	0.315674	0.334193	0.797567	0.483554	0.299637	0.389887	0.468548	0.664164	0.826118
nocte	1.89636	1.97839	1.39077	1.87508	1.83443	1.8958	1.50016	2.26007	1.44454	1.39315	1.23049	1.6906	2.60603	1.80133
noi	0.0355882	0.0478548	0.00564585	0.0320299	0	0.0200608	0.0401609	0.0652046	0.0385216	0.0649693	0.0307047	0.0693557	0.0589176	0.0547825
nonA	3.87204	3.20379	5.96908	1.68305	1.9384	3.46348	1.51812	2.80967	1.38352	1.80008	1.27474	2.54372	3.12976	2.19794
nonA-l	0.0862668	0.0840834	0.128066	0.152162	0	0.0604476	0.0352599	0.0547273	0.00883173	0.0142872	0.0232354	0.0808022	0.120594	0.0990999
nop5	0.298378	0.311225	0.295084	0.167704	0.209377	0.27905	0.471025	1.47621	0.488152	0.481131	0.477861	0.672728	0.960544	0.44191
nos	0.039406	0.0502477	0.032503	0.0342428	0.0487807	0.0646124	0.108147	0.174593	0.0464546	0.0397748	0.0565426	0.0810647	0.101412	0.0821376
nsr	0.00631032	0.00616803	0	0	0	0.00442658	0.00652569	0.00445998	0.00252324	0.0134637	0.00218863	0	0	0.00125894
nudC	0.451467	0.426566	0.473949	0.359841	0.300423	0.477583	0.203628	0.554848	0.251404	0.175857	0.278576	0.984662	0.487267	0.307927
nxf2	0.0592797	0.05739	0.0199731	0.0210679	0.0377317	0.0639915	0.0580203	0.742167	0.0589073	0.0698016	0.0895016	0.0384947	0.324881	0.124376
nxf4	0.00283792	0.00521056	0	0.0853942	0	0	0.00451601	0.00296798	0.000106948	0	0	0	0	0
obe	0.0469571	0.0716657	0.059511	0	0.0297898	0.0670507	0.055901	0.113768	0.0562493	0.0925429	0.0919033	0.111841	0.124058	0.0595672
odd	0.0253529	0.0241838	0.0140523	0	0	0.00188055	0.0197442	0.0292895	0.00895399	0.045737	0.0112708	0.0869045	0.228453	0.0553692
okr	0.0156601	0.0239373	0.00396424	0	0.0906364	0.00372465	0.0226718	0.0419499	0.0137766	0.0329606	0.0228082	0.0580535	0.0704633	0.016835
omd	0.369942	0.345065	0.309665	0.266835	0.207901	0.334664	0.390438	0.590198	0.680646	0.343944	0.515845	0.479714	0.411619	0.443571
orb	1.00231	0.409052	1.39173	0.375252	0.737677	0.411578	0.423492	0.675109	0.1841	0.448601	0.194978	1.59634	0.258769	0.29662
orb2	3.67386	3.33167	3.3718	4.04261	3.65733	2.89013	1.96322	1.14521	0.918474	2.27556	0.675756	1.7726	1.37559	1.33493
osk	0.0302852	0.048681	0	0.0325064	0	0.0335477	0.07279	0.129095	0.025257	0.0525757	0.0305014	0.0300971	0.0580207	0.042912
otu	0.0605356	0.0769931	0.0355396	0.0325064	0.127297	0.0344241	0.125847	0.235803	0.0749497	0.0789098	0.0892945	0.0734485	0.126839	0.103898
ouib	0.00564617	0.00622433	0.00175725	0	0.0623076	0	0.00450408	0.0217965	0.0133827	0.00131331	0.00757084	0.0130882	0.010592	0
pAbp	6.56767	8.11036	4.37188	7.81978	7.62162	6.31157	9.02634	15.1254	15.2742	12.4946	10.4344	9.97409	11.5264	15.1239
papi	0.232931	0.219905	0.15223	0.171308	0.253995	0.391695	0.421881	0.447886	0.181936	0.542244	0.268819	0.244183	0.287896	0.193799
pasha	0.712356	0.464059	0.718812	0.249548	0.22825	0.235666	0.0711146	0.190029	0.0903965	0.119954	0.0932507	0.0519384	0.157353	0.140079
pcm	0.184594	0.185071	0.118769	0.122119	0.0533687	0.183916	0.108318	0.331857	0.22104	0.215552	0.228515	0.182481	0.300822	0.195956
pea	0.0896688	0.0667062	0.104558	0.050028	0.0377317	0.10057	0.0785423	0.166059	0.081229	0.112345	0.0873996	0.0944043	0.0888792	0.0878311
pelo	0.262153	0.251287	0.174234	0.242464	0.313588	0.219112	0.191419	0.523658	0.371805	0.295868	0.301199	0.346928	0.201237	0.357605
peng	0.0984371	0.100379	0.0556912	0	0.260229	0.150966	0.163488	0.429518	0.138952	0.136462	0.190259	0.095215	0.274768	0.261645
pic	0.11024	0.0906065	0.106301	0.110423	0.179573	0.181423	0.142255	0.316401	0.125922	0.184415	0.150668	0.0958749	0.260334	0.275231
pit	0.142606	0.13457	0.136843	0.298338	0.0640139	0.0829233	0.154099	0.550012	0.212154	0.164964	0.22086	0.165847	0.39071	0.332275
piwi	0.236429	0.302583	0.125993	0	0.376099	0.151038	0.16707	3.27354	0.136341	0.210759	0.259103	0.192531	2.95269	0.345731
pix	0.384751	0.51195	0.39005	0.331853	0.395948	0.329677	0.575639	0.986645	0.442192	0.613584	0.687347	0.436471	0.75125	0.610983
pnut	0.194991	0.201401	0.16816	0.176522	0.0377317	0.218977	0.123551	0.292083	0.11893	0.119612	0.113897	0.125677	0.365429	0.56624
polo	0.0680221	0.114275	0.0834652	0.243784	0.078086	0.0736212	0.151412	0.327842	0.0896049	0.100042	0.073934	0.0807614	0.434197	0.197098
ppan	0.06395	0.0604644	0.0625047	0.084963	0.0682654	0.0163745	0.0829767	0.298473	0.121699	0.128447	0.138453	0.102784	0.182451	0.155584
pps	0.623763	0.536674	0.502762	0.463447	0.723428	0.494105	0.504629	1.08096	0.429338	0.514423	0.367771	0.384732	0.738762	0.443631
prg	0.0627477	0.0759497	0.034968	0	0.105249	0.0304306	0.0580756	0.132762	0.13988	0.138708	0.0811339	0.0529937	0.122376	0.078742
prtp	0.227809	0.212509	0.110911	0.195081	0.486945	0.128555	0.212931	0.43187	0.234215	0.319099	0.266401	0.258417	0.367172	0.416273
ps	34.8511	32.1501	30.7005	36.0266	14.7188	23.5632	31.2796	25.4906	37.8835	45.8973	35.0631	27.5111	20.2103	34.6622
pum	35.8226	31.0742	32.8737	51.3593	126.804	30.966	33.4173	60.5197	12.0797	32.8354	20.3226	43.0295	42.9838	130.291
qin	0.131068	0.133017	0.112776	0	0.273674	0.0489373	0.0890312	0.296574	0.232491	0.0976483	0.0744873	0.168817	0.177672	0.309747
qkr54B	0.623167	0.645995	0.43535	0.384184	0.658598	0.522578	0.381624	0.570103	0.35913	0.62326	0.401447	0.588165	0.413412	0.412203
qkr58E-1	1.18553	0.736246	0.791127	1.10417	1.14602	0.87183	0.581071	1.22129	0.532808	0.722527	0.544221	0.930136	1.49296	0.727549
qkr58E-2	0.190706	0.196276	0.102935	0.279512	0.211889	0.161496	0.212906	0.384807	0.247322	0.213978	0.26955	0.349342	0.34035	0.219674
qkr58E-3	1.07597	0.801176	0.710686	1.33335	0.989336	0.885646	0.689913	0.775024	0.647635	0.808705	0.808478	0.834257	0.996247	0.586745
r	0.103334	0.133986	0.0678146	0.0412598	0.10506	0.0820788	0.117315	0.429947	0.148189	0.154769	0.124406	0.137488	0.262004	0.181135
r-l	0.131395	0.304005	0.249713	0.197099	0.2667	0.133555	0.235467	0.372938	0.434826	0.204709	0.155552	0.232322	0.118099	0.313458
r2d2	0.0649846	0.125691	0.0301533	0.0422038	0.065371	0.0839434	0.10185	0.116605	0.0935666	0.0675059	0.404441	0.127794	0.203128	0.0942701
ras	0.413752	0.311085	0.388015	0.313196	0.21288	0.276417	0.717211	1.22493	0.919206	0.4158	0.416915	0.57076	0.551778	0.528469
rept	0.0289177	0.0372526	0.0191608	0	0.0319383	0.0464253	0.0827839	0.0987891	0.0416284	0.050364	0.060584	0.070047	0.0646623	0.0739138
rig	0.0683158	0.066109	0.0283097	0	0.0773951	0.20994	0.0714292	0.181075	0.113899	0.116726	0.078072	0.185488	0.164715	0.12679
rin	3.30155	3.84792	2.80208	3.65759	3.00003	2.88888	2.34655	7.6303	3.83388	2.85144	3.71065	4.21679	5.20288	4.26213
rl	21.1783	21.1414	19.8957	20.8934	25.5209	22.1227	23.0457	27.3279	28.6354	22.2877	32.0024	24.227	25.568	46.8295
rnh1	0.0519495	0.0679724	0.038044	0.0305444	0.121647	0.0461893	0.0503535	0.120702	0.0625952	0.101261	0.0541294	0.164264	0.137028	0.108161
roh	1.36796	1.48665	1.2545	1.5552	1.01466	1.60456	3.07355	2.17126	1.88973	2.03807	1.63789	1.04873	1.47756	1.84454
roq	0.603169	0.671784	0.541534	0.511273	0.880231	0.622201	0.499612	0.533255	0.590554	0.379555	0.522074	0.612828	0.67581	0.579738
rswl	0.0648192	0.0912647	0.0373171	0.0256001	0	0.0594836	0.0649135	0.0848573	0.0845863	0.129772	0.0396424	0.0418821	0.0546011	0.0321187
rump	1.23819	0.857053	0.92381	0.736971	0.886369	0.743314	0.873295	1.78856	1.12505	0.830547	0.747441	0.86878	1.8843	1.36935
salm	0.827409	0.592316	0.594872	0.0534631	0.415038	0.709519	0.782452	0.401099	0.279873	0.394936	13.4265	0.326636	2.46433	0.481716
salr	0.404336	0.187712	0.444989	0.0513094	0.069173	0.285367	0.132858	0.0451088	0.0348449	0.0738721	0.148952	0.0961042	0.108431	0.0575901
sbr	4.00693	2.89612	4.89218	3.36786	2.59206	3.03268	2.3359	3.89608	2.68247	2.6823	3.39809	2.75482	3.07732	3.53717
scaf6	1.91124	1.49596	2.13786	2.20658	1.18708	1.32505	0.809724	2.3685	1.7255	0.949403	2.18484	1.61971	1.64653	1.7638
scu	0.459963	0.498165	0.421936	0.424604	0.225636	0.494402	0.617286	0.892627	2.81642	1.12851	1.37327	0.56432	0.808061	0.808299
sea	0.018347	0.00661582	0.0220367	0	0	0.0436427	0.00722427	0.0154753	0.0502471	0.0134173	0.0459394	0.00818671	0.0566577	0.00395291
shep	43.6592	35.7145	44.4643	29.6257	41.2567	24.7069	17.5425	14.0071	15.2103	21.3457	16.2197	41.657	19.7362	78.6714
shi	7.31865	7.11907	7.4823	7.2461	6.39952	8.72402	5.33352	3.03246	2.01217	3.37786	2.29328	5.68396	2.68535	3.97456
shn	2.88724	2.78345	3.01373	3.13813	2.81678	1.98933	5.87786	6.45638	5.97139	4.83876	5.50619	6.96244	5.39878	4.75164
sip1	0.0331953	0.0312559	0.0152086	0.0650567	0	0.0135666	0.0301185	0.0555617	0.0466258	0.052714	0.0339188	0.0113864	0.177913	0.0662876
sm	23.8415	12.0843	15.0226	14.7199	18.6868	25.5956	17.9755	8.17717	2.47458	9.10224	3.23734	27.2144	15.8708	4.49452
smg	0.535446	0.558404	0.459683	0.35869	0.780361	0.611246	0.985926	1.30646	1.28997	0.80163	0.580364	0.746631	1.40803	0.778075
snRNP-U1-70K	1.42343	1.12425	1.38031	1.24651	1.12363	1.02854	0.701685	1.76554	1.29031	0.823344	1.05804	1.34833	1.5574	1.16621
snRNP-U1-C	0.0893098	0.0984472	0.0115085	0.0600211	0	0.0430002	0.0946228	0.146162	0.111754	0.113527	0.0762978	0.0510228	0.108955	0.100362
snama	0.331155	0.368393	0.374422	0.436508	0.130979	0.248465	0.263832	0.582294	0.330519	0.380719	0.280475	0.48276	0.523429	0.328446
snf	0.090111	0.0849521	0.0709869	0.099305	0.0364689	0.0621311	0.133398	0.192187	0.0938171	0.107481	0.129111	0.150073	0.141645	0.0891991
sno	3.37032	2.30197	2.7933	2.28596	1.92225	2.21588	1.05769	2.58412	1.32014	1.2072	1.15047	1.25912	2.39245	1.63307
sob	0.0129454	0.0102796	0.0147222	0	0	0.00949034	0.0510709	0.0150773	0.00773408	0.0171815	0.0104212	0.120006	0.0872478	0.00455447
sol	0.589856	0.601814	0.379105	0.714072	0.68466	0.68814	0.340174	0.772349	0.145421	0.464901	0.423141	1.13185	0.893658	0.65353
spag	0.0548159	0.040358	0.0685857	0.223976	0	0.0927669	0.060681	0.106098	0.0469029	0.0589343	0.100166	0.0783132	0.0565719	0.0545764
spen	20.6201	21.2154	16.8283	22.3187	22.819	18.5381	22.8691	28.121	22.0403	22.3942	23.0972	27.8164	34.0385	31.0251
spn-E	0.0156836	0.0404907	0.00525852	0.0280987	0.0297898	0.00535719	0.0345423	0.160097	0.0158374	0.0160889	0.0119323	0.0104604	0.241375	0.049166
spoon	1.75792	1.79291	1.56391	0.949039	1.20549	1.3367	2.18655	6.5619	5.9391	1.38116	2.686	2.40936	2.97269	2.61757
spt4	0.0973624	0.134571	0.0675008	0.171028	0	0.0907546	0.0904949	0.180546	0.0854689	0.140357	0.0758977	0.160325	0.167	0.0981858
sqd	14.5497	11.5793	12.0602	9.26619	8.63577	15.1834	12.7978	25.6369	16.4096	11.2028	13.096	12.1858	19.8191	15.749
sqz	0.223038	0.215563	0.199743	0.0640063	0.0964403	0.107224	0.258633	0.274054	0.0625076	0.203159	0.0616077	0.205839	0.294574	0.102933
srl	0.314568	0.284712	0.243534	0.227902	0.180063	0.141345	0.279561	2.12665	0.558305	0.211915	0.512889	0.37781	0.753117	0.60696
ssp3	1.3531	1.43091	1.64662	1.73117	1.05252	1.37408	0.902857	1.44095	1.17203	1.1081	1.02339	1.21752	1.27457	1.3565
ssx	1.51743	1.33453	1.1571	1.55166	1.2494	1.71482	0.503009	0.478945	0.386758	0.762231	0.307098	0.334202	0.485873	0.467264
sta	3.66902	5.02648	2.5642	3.96012	3.45282	4.21345	7.42881	11.9013	4.68227	5.72892	7.69982	5.10049	6.53562	6.87592
stai	5.32697	13.4956	11.9784	23.3387	12.9915	12.1325	0.6511	5.40703	0.472872	0.690249	0.600347	1.41766	3.9946	0.914201
stau	0.48137	0.499398	0.443827	0.645411	0.372944	0.268766	0.314886	0.464758	0.267537	0.360713	0.336222	0.270447	0.888872	0.291349
stc	0.158563	0.126087	0.154378	0.182566	0.0427389	0.101277	0.183239	0.422489	0.281303	0.227412	0.157031	0.220972	0.323166	0.142008
su(Hw)	0.200587	0.220487	0.15584	0.502796	0.0825328	0.12842	0.175851	0.392807	0.191918	0.23519	0.23924	0.311763	0.417554	0.253767
su(f)	0.293607	0.297468	0.296796	0.392206	0.305968	0.35541	0.233236	0.805483	0.517306	0.387826	0.61309	0.288289	0.630016	0.546563
su(r)	0.105583	0.107215	0.05634	0.0313001	0	0.121015	0.104146	0.151321	1.97338	0.204932	0.108827	0.103515	0.0757234	0.909709
su(sable)	0.463222	0.513964	0.39352	0.32292	0.404297	0.59176	0.855578	1.10457	0.923708	0.545267	1.00925	1.05401	1.02206	0.911648
su(w[a])	3.25523	2.39966	3.47787	1.70402	2.97288	2.88761	0.969663	2.66299	2.32757	1.73493	1.14164	2.35619	2.02852	2.68159
swa	0.0631151	0.0722427	0.00930376	0.0955233	0.0486334	0.0573859	0.141299	0.238785	0.0842922	0.114184	0.093453	0.101104	0.0395374	0.117055
swm	1.01269	1.14852	0.750472	1.27215	0.836671	1.11028	1.38935	1.54914	1.92711	1.33753	1.81304	1.41016	1.55594	1.54796
tacc	2.31755	2.48704	2.44106	2.68298	1.6579	2.02427	5.2615	3.58758	1.49038	2.08746	0.981591	1.69897	3.02424	2.59267
tapas	1.08004	1.22252	0.623509	1.50431	1.0709	0.82528	1.27674	0.990331	0.668956	0.810469	0.746804	1.01541	1.17183	0.983773
tej	0.0201552	0.0212381	0.0114334	0	0	0.00945965	0.0324655	0.0425958	0.0213927	0.0257888	0.00508424	0	0.0340474	0.0193916
tex	0.026713	0.0205599	0	0	0.31835	0.00414582	0.030278	0.0801546	0.0232751	0.041228	0.0751936	0.0137154	0.0977879	0.0364131
tho2	0.841635	0.818977	1.03897	0.790899	0.902835	0.989597	0.806558	1.1163	0.770058	0.91244	0.878423	0.916018	1.19104	1.03225
thoc5	0.0467961	0.0553732	0.0221581	0	0	0.0540417	0.0361254	0.106972	0.0558985	0.0731973	0.0223114	0.0373867	0.141502	0.107205
thoc7	0.181649	0.183923	0.154351	0.125424	0.285193	0.141616	0.239578	0.419722	0.3487	0.294543	0.277817	0.232392	0.312428	0.226154
tko	0.323789	0.258768	0.268497	0.735783	0.324957	0.272885	0.353729	0.45851	0.24638	0.343412	0.16931	0.336554	0.304231	0.181571
tou	6.051	4.81076	5.78733	3.36532	5.68841	4.41309	5.89898	5.44509	2.21222	4.20834	1.71367	3.72881	13.9298	2.73623
tra	0.204354	0.194267	0.12169	0.322722	0.090374	0.127475	0.214581	0.355443	1.09073	0.43579	0.311623	0.367156	0.377503	0.255664
tra2	0.166117	0.159187	0.0977292	0.15193	0.217847	0.125077	0.101857	0.321133	0.19626	0.132962	0.163511	0.155852	0.38302	0.180183
tral	2.05985	2.4307	1.86809	2.16241	2.80664	1.85462	3.4147	4.72619	3.29292	3.38968	2.8545	3.02411	4.0174	3.5712
trbd	0.22245	0.335179	0.167576	0.22498	0.250341	0.41858	0.330918	0.288963	0.293307	0.386127	0.460572	0.273887	0.232829	0.215989
trsn	0.0671461	0.0764615	0.0477207	0	0.224195	0.0456124	0.0589631	0.128683	0.0674057	0.147519	0.0449126	0.135012	0.123798	0.0870073
trv	9.97936	14.5388	11.0601	29.2922	20.2618	6.74884	0.335898	0.223197	0.168588	0.223504	0.167715	0.548655	1.13252	0.3652
tsr	1.02066	1.31094	0.78777	1.06135	0.964916	0.893799	2.7681	2.45438	1.03932	1.80425	1.62532	1.91883	2.31528	2.37717
tst	0.04424	0.0455254	0.0218538	0.0593258	0.0492114	0.0279075	0.0599386	0.12167	0.0767706	0.0512674	0.0890771	0.0453511	0.0247375	0.0814402
tsu	0.125549	0.180318	0.0570453	0.152191	0.418934	0.140737	0.159427	0.251721	0.20155	0.14037	0.175965	0.234301	0.36133	0.181769
tud	0.950563	0.864357	0.876272	0.610139	1.14791	0.951112	0.941877	1.38914	1.19573	1.82685	0.946039	0.83783	1.57413	1.30835
tut	0.0430705	0.06686	0.0177369	0.0198912	0.0606391	0.0447156	0.0671994	0.101874	0.0378107	0.0679993	0.020462	0.0526115	0.08908	0.0606592
twin	1.38245	1.20598	1.12264	1.61156	1.39429	1.0905	1.12174	1.91906	1.15323	1.15138	1.22336	1.87435	2.02359	1.7823
tws	1.69061	1.84265	1.63045	2.00115	2.20182	1.70135	2.9824	2.52824	1.79905	1.81657	1.76304	3.18614	2.04085	1.97937
tyf	1.81865	1.85033	1.6917	2.00071	1.56289	1.57272	1.84115	3.14508	2.34216	1.92734	3.04072	2.4412	2.8052	2.45724
tzn	0.344904	0.288774	0.160621	0.596441	0.396882	0.203442	0.382543	0.839508	0.583299	0.316671	0.518315	1.29061	0.398491	0.435698
unc-45	0.0490289	0.0760658	0.0333088	0.0207317	0	0.0331607	0.10217	0.0861717	0.130157	0.0668734	0.0817636	0.186574	0.0441749	0.0451582
unk	1.46096	1.43228	1.45381	1.64053	1.83223	0.913611	1.0041	1.39344	0.497991	0.569221	0.855194	1.11567	1.56632	1.0393
ush	0.995104	0.740312	0.842346	0.703561	0.750934	1.0145	0.534104	2.83871	0.906111	0.595487	0.626915	2.27107	3.02662	18.0032
vas	0.0557033	0.0567622	0.0373744	0	0.205695	0.0392093	0.111941	0.218186	0.0485529	0.128797	0.0833714	0.0900954	0.235348	0.109213
vig	0.985801	0.983818	0.861181	0.52377	0.698602	0.862143	0.751121	1.73917	1.29181	0.807556	1.19441	1.05902	1.2991	1.01302
vig2	0.427441	0.50033	0.33518	0.716696	0.207137	0.270313	0.693482	1.51683	0.955875	0.604233	0.801014	0.502366	0.930935	0.777483
vito	0.0537572	0.0662694	0.0398178	0.0606266	0.0341327	0.0224719	0.0609741	0.19896	0.0647379	0.0829135	0.0949105	0.0492249	0.12386	0.0755878
vnc	0.00311131	0.00958392	0.0060407	0	0	0	0.00519076	0.0081792	0.00300208	0	0.00841667	0.00277528	0.0179805	0.00446965
vret	0.0150423	0.0589235	0.0259596	0.0391187	0	0.0397414	0.0209046	0.0803149	0.0144027	0.0468777	0.0116784	0	0.0690677	0.0367745
wal	0.26132	0.204553	0.155965	0.557938	0.127532	0.190529	0.501807	0.562248	0.982308	0.529754	0.372811	0.462046	0.395036	0.492068
wds	0.224683	0.224784	0.133945	0.0325064	0.29755	0.153171	0.217555	0.824771	0.313138	0.298048	0.294734	0.252334	0.615132	0.376052
wech	1.95924	1.91396	1.8096	2.16565	1.31683	1.98961	1.15635	3.98034	0.763322	0.41024	0.776693	2.25473	7.4801	1.44822
wisp	0.234271	0.407541	0.116517	0.282585	0.061016	0.246995	0.48658	0.918723	0.251724	0.303625	0.333578	0.327899	0.683522	0.498788
wor	0.00031898	0	0	0.0182248	0	0	0.000890564	0	0	0	0	0	0.10878	0
x16	0.241791	0.25487	0.189488	0.245041	0.159161	0.181575	0.237325	0.748428	0.166666	0.201143	0.228864	0.304382	0.708493	0.149131
yellow-g2	0.016339	0.0232281	0.00154728	0.0449317	0	0.00386173	0.035306	0.0608053	0.0170144	0.0675252	0.013671	0.0190701	0.0536645	0.0425231
yip2	0.186459	0.173603	0.0732869	0.205695	0.177813	0.128766	0.372183	0.419515	1.35911	0.403958	0.443254	0.421869	0.330975	0.430023
yps	0.62055	0.655832	0.439629	0.574817	0.504366	0.547905	0.797345	2.06273	0.94857	0.676134	0.526434	0.654359	1.26031	0.982712
ytr	0.255681	0.228332	0.185162	0.168009	0.0842765	0.146096	0.204756	0.418594	0.185419	0.155638	0.235145	0.32754	0.413442	0.204124
zld	1.42768	0.145403	0.339193	0.21658	0.152703	0.15992	0.226045	0.373983	0.0674704	0.131462	0.128236	0.16491	5.77458	0.121956

## Sheet: FCA_testis
Symbol	adult.fat.body	adult.tracheal.cell	cyst.cell.branch.a	cyst.cell.branch.b	cyst.cell.intermediate	cyst.stem.cell	early.cyst.cell.1	early.cyst.cell.2	early.elongation.stage.spermatid	early.mid.elongation.stage.spermatid	head.cyst.cell	hemocyte	late.cyst.cell.branch.a	late.cyst.cell.branch.b	late.primary.spermatocyte	male.gonad.associated.epithelium	mid.late.elongation.stage.spermatid	mid.late.proliferating.spermatogonia	muscle.cell	pigment.cell	secretory.cell.of.the.male.reproductive.tract	spermatid	spermatocyte	spermatocyte.0	spermatocyte.1	spermatocyte.2	spermatocyte.3	spermatocyte.4	spermatocyte.5	spermatocyte.6	spermatocyte.7a	spermatocyte.cyst.cell.branch.a	spermatocyte.cyst.cell.branch.b	spermatogonium	spermatogonium.spermatocyte.transition
128up	0.36822	0.330752	0.171338	0.165416	0.129474	0	0.0722866	0.333572	0.889458	0.833278	0.171787	0.357237	0.112465	0.11677	0.511068	0.294001	0.625334	1.32478	0.437705	0.50275	0.368083	0.54243	0.680299	1.28911	1.22443	1.30255	1.60842	1.55451	1.51205	0.776564	0.55802	0.252176	0.348543	0.971588	0.868515
14-3-3zeta	3.13129	7.22218	5.2579	5.75625	6.53396	12.462	9.31852	6.82908	3.09207	2.98333	5.75715	5.43436	6.95087	6.36281	1.58001	5.44334	2.30965	5.56217	6.3993	5.24685	2.79123	2.70946	1.86917	5.57275	4.43572	3.94185	3.50175	2.4313	1.73118	1.07806	1.70229	5.50905	5.52573	5.30719	5.78003
26-29-p	2.58098	1.29645	1.83512	1.5894	3.34714	1.80088	2.08149	1.53994	2.01518	2.02724	1.3432	2.36241	3.17389	1.60886	1.13225	2.07469	1.68999	2.86649	1.76692	1.92648	1.97892	1.89725	1.3189	2.32285	2.27622	2.2625	1.99246	1.5912	1.21326	0.833197	1.43216	1.34927	1.02422	3.52855	2.69379
312	0.713751	0.165894	0.241878	0.198023	0.141951	0.0287465	0.0632911	0.203015	0.492926	0.49125	0.103112	0.257184	0.12132	0.11816	0.302004	0.161597	0.344559	0.507465	0.269213	0.303057	0.42051	0.315179	0.527536	0.684652	0.810131	0.951445	1.02328	1.16545	1.15975	0.858953	0.556295	0.232296	0.205697	0.533483	0.647076
4E-T	0.281951	1.18466	1.79465	2.02328	1.93972	1.46278	2.59984	2.65347	0.653504	0.56221	1.8105	1.31384	1.65477	1.79784	0.955046	1.25631	0.532725	2.5849	1.24732	1.4248	0.403491	0.65115	0.951505	2.80465	3.06801	2.81803	2.29065	1.7008	1.12761	0.746044	0.85593	1.93984	2.37535	2.42526	2.4132
5PtaseI	0.14724	0.31279	0.519473	0.498835	0.358373	0.108872	0.414039	0.453707	0.0789143	0.084784	0.460218	0.251085	0.22957	0.496926	0.070622	0.234379	0.0409502	0.435329	0.33572	0.23867	0.139915	0.14331	0.21383	0.526702	0.820186	1.14244	0.932323	1.03314	0.844834	0.213025	0.0723392	0.430986	0.548139	0.548341	0.711788
ACC	1.01338	0.457162	4.05813	1.94563	3.67874	2.04597	2.66103	2.31529	0.390898	0.311074	0.430267	0.344905	0.282958	0.208516	0.659403	0.171758	0.295451	0.555675	0.313184	0.516063	0.181454	0.52063	1.31209	0.496999	0.420973	0.393677	0.521524	1.10739	1.17655	1.25612	0.922139	2.83123	1.31149	0.600037	0.438483
AGBE	0.560554	0.259277	0.728712	1.21606	0.764355	0.782383	1.37645	2.00966	0.174146	0.225103	0.679941	0.26315	0.189975	0.270222	0.145855	0.848344	0.186537	0.256524	0.261936	2.11398	0.165842	0.229037	0.128306	0.168759	0.197832	0.116315	0.0903817	0.0419381	0.066283	0.0734534	0.204413	0.90443	1.45392	0.215475	0.136914
AGO1	1.00987	4.87193	8.78844	8.78224	8.38703	14.4167	10.2124	8.35886	0.877328	0.884312	6.53251	6.07789	7.73144	7.8027	0.647019	5.67224	0.781257	6.81225	5.44064	4.10924	1.83432	0.948864	1.3987	7.05143	6.48655	5.86397	5.95233	4.26337	2.16496	0.8168	0.582109	8.94127	8.51442	6.16247	7.34917
AGO2	0.692822	1.00595	2.3311	2.07119	1.87117	1.54002	1.9648	1.94104	0.632011	0.549956	2.8521	2.25387	2.25686	1.71882	0.814869	1.63412	0.572329	1.85097	1.39864	2.64257	0.963404	0.518536	0.91072	1.72399	2.38178	2.19576	1.83115	1.49203	1.3212	1.28049	1.03646	1.91285	1.9233	1.98057	1.32951
AGO3	1.45684	6.11121	6.4245	7.52325	4.93333	7.84929	6.5564	6.44081	1.18521	1.22578	7.02236	7.80193	3.05966	4.1489	6.4992	2.51421	1.72851	10.9219	0.414626	3.31917	2.05588	5.34034	3.33865	10.3173	9.60193	7.62306	5.56262	3.67565	3.04474	3.43197	3.44084	6.44184	6.35609	10.8327	9.23351
AIF	1.41621	0.560705	0.713638	0.924238	0.65641	0.148798	0.700292	1.01286	1.40936	1.56364	0.517579	0.663391	0.633307	0.562677	1.35771	0.563397	1.78217	1.22089	0.754066	0.718184	0.815558	1.38154	1.32395	1.34711	1.24946	1.11818	1.04562	1.27757	1.16219	1.15784	1.19907	0.862678	0.975559	1.09949	0.984195
AIMP1	0.839491	0.30197	0.165743	0.268371	0.172966	0.0727297	0.116506	0.345987	0.693067	0.620062	0.311661	0.332096	0.199794	0.229057	0.333629	0.310211	0.500532	1.12024	0.478351	0.348371	0.570682	0.633035	0.56128	1.29386	1.26956	1.54605	1.5498	1.44928	1.17679	0.710447	0.421565	0.366731	0.277216	1.22532	0.928195
ALiX	0.690041	0.390491	0.960473	0.794215	0.806557	0.308	0.568306	0.656269	0.703259	0.660759	0.582475	0.461468	0.567661	0.653011	0.380436	0.468567	0.58242	0.512284	0.523607	0.629821	0.756956	0.562502	0.47108	0.510584	0.439453	0.553898	0.621942	0.685857	0.653901	0.49609	0.419273	0.878055	0.523515	0.552896	0.403822
ATPCL	0.473036	0.739113	0.973141	0.999853	0.997052	0.417495	0.925738	1.06601	0.570454	0.501367	1.15703	0.532157	0.509745	0.709478	0.503177	1.00982	0.447682	1.10453	0.520903	0.781912	0.321569	0.305947	0.431618	0.97213	1.36674	1.43072	1.29124	0.846779	0.626744	0.373297	0.308723	1.31717	1.18703	1.07597	0.806656
ATPsyndelta	1.06569	0.759362	0.647491	1.00359	0.588461	0.466935	0.962601	1.43428	1.50299	1.42388	0.676198	0.801378	0.42679	0.502953	0.896425	0.783154	1.18096	1.53192	0.928351	1.27646	1.39278	1.31579	1.25319	1.40217	1.41044	1.75587	1.93724	1.98067	2.11838	1.56108	1.434	1.2119	1.28169	1.50811	1.75707
ATPsyngamma	3.1454	1.57297	0.958611	1.32712	0.881758	0.347519	1.04335	1.66475	2.96996	2.71865	1.09134	1.2953	0.942776	1.03753	2.27965	1.39173	2.18264	2.56927	1.83247	2.25944	2.06608	2.31721	2.66115	2.80253	2.83508	3.36395	3.61384	3.60663	3.74003	3.02935	2.74132	1.50878	1.61359	2.79581	3.09879
Achl	0	0.0560578	0.378348	0.0558807	0.696589	0.0906529	0.0131508	0.0458397	0.00807454	0.0318433	0.145783	0.159316	0.168988	0.172696	0.0282371	0.277682	0.000979002	0.00787673	0.0273655	0.00458818	0	0.00962514	0.0189049	0.0042068	0.0158259	0.0161716	0.013047	0.0111252	0.0176965	0.00327404	0.00702348	0.0436851	0.028824	0	0
AdSS	0.533132	1.71955	2.03451	0.505016	2.15684	0.535964	0.728866	0.592149	0.61664	0.562845	0.769819	1.39056	0.568705	0.420114	0.446494	1.70239	0.497696	1.20657	0.873502	1.65582	0.690674	0.533387	0.470781	0.68051	0.388969	0.326726	0.265883	0.434145	0.465792	0.698876	0.598553	0.923833	0.302902	0.993791	1.1186
Adar	0.148872	2.60132	3.74932	3.95101	2.94751	3.29002	2.45832	2.66223	0.209611	0.1207	2.12356	1.57777	2.45127	1.94852	0.180157	1.39386	0.167908	1.05839	0.838153	0.841583	0.672459	0.205288	0.36398	1.08556	1.31883	1.39522	1.36286	1.09331	0.891416	0.50997	0.449994	3.00457	3.1664	1.05631	0.945274
Adat1	0	0.0224616	0.0574172	0.0635205	0.0547241	0	0.0833558	0.0834632	0.02747	0.0667112	0.0375066	0.039169	0.0324273	0.0271446	0.111519	0.0281954	0.0317922	0.192139	0.0321447	0.010679	0	0.0538219	0.122423	0.188089	0.247291	0.280642	0.274296	0.227782	0.261915	0.145839	0.110668	0.0798031	0.10472	0.282309	0.25595
Aef1	0.290113	0.349027	0.398131	0.502993	0.232162	0.117697	0.399415	0.649549	0.249804	0.116679	0.388924	0.305051	0.336631	0.378688	0.147843	0.253366	0.133521	1.46564	0.219916	0.278252	0.13382	0.285923	0.38167	1.72542	1.9376	1.7479	1.68457	1.51454	0.970809	0.314005	0.194265	0.528822	0.726559	1.47813	1.44507
AlaRS	0.122542	0.105644	0.241679	0.307164	0.225713	0.138088	0.258648	0.500763	0.49552	0.349099	0.339763	0.134516	0.175965	0.162004	0.214075	0.242011	0.290836	1.33441	0.284664	0.333774	0.311661	0.356446	0.464385	1.93321	1.64206	1.40013	1.35975	1.24292	0.995093	0.597297	0.28049	0.619665	0.643098	1.23911	1.74771
AlaRS-m	0.0335743	0.0222082	0.0420826	0.0650851	0.0321304	0	0.0709148	0.143008	0.0696981	0.08611	0.0503591	0.0275623	0.0501082	0.0267255	0.053905	0.0414308	0.0464265	0.146097	0.0507202	0.111042	0.226736	0.0630049	0.0815587	0.205787	0.21872	0.244662	0.239263	0.230952	0.158182	0.0674865	0.0504192	0.10272	0.0738593	0.1755	0.143541
Aladin	0.0770175	0.0552302	0.0988111	0.0430373	0.0336476	0	0.0365471	0.0440177	0.219188	0.188981	0.0283493	0.162556	0.0657652	0.0649103	0.115566	0.0634096	0.145988	0.571326	0.118838	0.107823	0.0563003	0.184133	0.310448	0.420662	0.41255	0.598614	0.609084	0.673025	0.685711	0.522462	0.315311	0.0684688	0.0716214	0.578385	0.563355
Aldh-III	1.75325	4.10102	6.99348	1.68947	10.825	1.99379	1.8731	2.20371	1.87522	1.79182	7.57297	2.8241	11.5012	13.669	1.41007	5.76417	1.44002	0.255735	1.15865	0.874565	1.94571	1.54919	1.3364	0.436264	0.39019	0.591309	0.829998	1.03892	1.23959	1.25212	1.70376	3.45396	1.77992	0.213982	0.480247
AlkB	0.0981144	0.144867	0.158558	0.216139	0.0573202	0.571853	0.310075	0.282931	0.0631085	0.0479113	0.0914211	0.104364	0.0412041	0.0449323	0.0272455	0.117203	0.045143	0.189561	0.0949238	0.0871175	0	0.0595488	0.0632955	0.14758	0.141982	0.1409	0.175241	0.25387	0.192351	0.0826119	0.0350761	0.212985	0.299924	0.231476	0.130232
ApepP	0.382493	0.145789	0.199878	0.226395	0.164254	0.0420361	0.141456	0.177513	0.408803	0.335106	0.170048	0.223803	0.19373	0.0917509	0.306552	0.165195	0.266959	0.392875	0.211966	0.381553	0.473527	0.364341	0.476483	0.506349	0.763062	0.904484	0.983897	1.02183	0.900009	0.515913	0.502429	0.288175	0.203933	0.452326	0.347423
Apl	0.645333	0.396516	0.165316	0.213278	0.181	0	0.0528788	0.182535	0.957357	0.903593	0.196792	0.407311	0.230613	0.14261	1.32506	0.334618	0.986026	0.701001	0.491805	0.502442	1.10405	0.824167	0.925451	0.575319	0.387409	0.380228	0.394363	0.718431	0.82856	1.00288	1.11932	0.229046	0.233326	0.927062	0.557981
Arc1	0.3521	0.676691	0.538138	0.671452	0.466919	0.286307	0.326254	0.568132	0.421109	0.41112	1.69705	1.00536	0.181081	0.750805	0.130651	0.727174	0.348978	0.0341424	0.900734	2.07064	0.529548	0.388607	0.187203	0.0630558	0.0237599	0.0637929	0.045993	0.0302938	0.0682047	0.0821473	0.239954	0.806542	0.654264	0.0531982	0.0978529
Arf102F	2.21676	1.35444	0.863826	1.06314	0.960231	0.0729394	0.361027	1.14908	2.59489	2.49536	1.31297	1.2963	1.54242	1.7549	1.5506	1.2526	2.07254	2.01707	1.50406	1.76231	2.44306	2.04243	2.23807	2.0058	1.88936	2.24466	3.02656	3.61827	3.60655	2.94875	2.38129	1.2412	1.29962	2.27028	1.92999
Arf79F	2.86088	2.04147	3.1718	2.82146	2.97399	2.16234	3.29539	3.16399	2.44707	2.10901	3.59515	2.52123	3.09669	3.44011	1.9492	2.80929	1.60562	4.93277	1.7589	3.09697	2.79442	2.03169	2.37033	4.85806	5.08739	4.55814	3.95598	3.05637	2.39544	1.72932	1.99069	3.00169	3.12068	4.47836	4.95426
Arfrp1	0.539172	0.225188	0.150215	0.20406	0.175909	0	0.0259986	0.112426	0.592425	0.641832	0.285558	0.194488	0.407422	0.323945	0.4022	0.26807	0.484818	0.517752	0.358531	0.422316	0.469291	0.52607	0.577572	0.638392	0.682744	1.00612	1.2412	1.44839	1.32872	1.06185	0.731449	0.237949	0.182326	0.6437	0.662365
ArgRS	0.390358	0.0746514	0.0678816	0.0485084	0.0740941	0	0.095082	0.20228	0.194315	0.213117	0.12002	0.099227	0.0316703	0.120381	0.0866361	0.104538	0.124305	0.455816	0.0996939	0.293491	0.198518	0.107237	0.19052	0.431158	0.512505	0.486013	0.509567	0.510749	0.54585	0.282189	0.247335	0.123962	0.1148	0.271122	0.540301
ArgRS-m	0	0.0329686	0.278718	0.325838	0.160031	0.323249	0.452343	0.370238	0.0586248	0.0154663	0.0926067	0.0546764	0.132221	0.125753	0.0227461	0.0520392	0.0268638	0.378239	0.0536928	0.0470585	0	0.0303257	0.0680055	0.394276	0.477962	0.380155	0.277097	0.0910155	0.0346236	0.0533147	0.0431591	0.26109	0.239218	0.350777	0.289983
Argk	2.64046	1.23681	8.82339	6.5779	8.23559	7.4543	7.8496	7.23804	3.12	2.98856	8.75971	1.45586	4.33318	3.76096	1.73157	6.52327	2.53233	1.92612	3.07983	1.87435	2.99348	2.69447	1.82556	2.54512	2.69925	2.59758	2.23328	1.23413	1.2588	1.26281	2.0017	6.91955	6.7037	1.32557	1.96459
Arl1	0.615736	0.490601	0.291731	0.363753	0.345276	0	0.134822	0.36947	0.856721	0.846863	0.614022	0.487754	0.26059	0.340468	0.469142	0.512661	0.637064	1.21109	0.517195	0.725246	0.686668	0.598453	0.704376	1.21555	1.44834	1.78333	2.19167	1.89131	1.45891	0.832759	0.677582	0.393223	0.382961	1.1629	1.07656
Arl2	1.49864	0.526839	0.332099	0.465959	0.275298	0	0.105471	0.391058	1.3723	1.22243	0.286355	0.46046	0.343237	0.313418	1.08525	0.503171	1.0069	0.608694	0.655609	0.707737	1.04375	1.03043	1.1618	0.673456	0.64977	0.826676	1.18841	1.61151	1.8297	1.67096	1.30947	0.346206	0.349035	0.699913	0.666108
Arl5	0.0864716	0.267276	0.132733	0.224137	0.132965	0	0.0907958	0.263213	0.365301	0.444646	0.368849	0.231201	0.0715017	0.180474	0.127678	0.262527	0.218045	0.744779	0.258586	0.249042	0.288903	0.385409	0.324625	0.884115	1.02865	1.06942	1.28375	1.12868	0.728432	0.294872	0.19081	0.257168	0.225122	1.16359	0.752562
Arl6	0	0	0.0299745	0	0	0	0	0.015059	0.0026751	0	0.0025415	0	0	0.00861249	0	0.00492113	0.00968285	0	0.00442386	0.0114523	0	0	0.00891871	0.0105284	0.0268708	0.0121465	0.00667144	0.0159606	0	0.00782419	0.00403584	0	0	0.0146848	0
Arl8	0.769555	0.770337	1.24914	1.08956	1.33242	0.211535	0.553377	0.870005	0.559007	0.49732	1.04456	0.952766	1.96694	1.59226	0.495865	0.5806	0.425519	0.702427	0.668528	1.04635	0.728891	0.647842	0.71251	1.11487	1.48676	2.04602	2.30183	1.85587	1.04964	0.475927	0.37826	1.13313	1.06984	0.892565	0.95016
Arp3	0.589692	0.382016	1.27894	0.909986	1.13111	0.305133	0.81544	1.10318	0.578486	0.529968	1.39102	0.575686	1.12248	1.4975	0.364677	0.574691	0.472656	1.14623	0.450004	1.11815	0.269861	0.477414	0.454606	1.40201	1.4746	1.56662	1.50758	1.25474	0.801414	0.384273	0.379189	1.00259	1.02708	1.05091	1.25973
Ars2	0.765203	2.03186	3.05618	3.16515	2.83476	4.62649	5.04288	4.06755	0.706337	0.584579	3.85689	1.89864	1.88387	2.57556	0.632267	3.57702	0.474834	3.43319	1.29133	2.275	2.11383	0.55886	1.29418	3.82798	4.28112	4.2139	3.79216	2.982	2.21401	1.23964	0.993442	3.52632	3.7483	3.36438	3.11423
Art1	0.187532	0.231608	0.081709	0.160333	0.113272	0	0.0420035	0.223085	0.337164	0.337959	0.117585	0.204339	0.0944648	0.0686244	0.581144	0.165865	0.236606	1.78267	0.227703	0.247839	0.257456	0.301684	0.565116	1.79851	1.59308	1.24589	0.998963	0.876753	0.714812	0.507	0.307575	0.190474	0.140044	1.50918	2.36027
Art2	0.301538	0.112243	0.0585696	0.0431456	0.0243275	0	0.00680627	0.0494532	0.392833	0.47686	0.0397914	0.128013	0	0.0614594	0.852014	0.10736	0.411482	0.213006	0.236129	0.32662	0.370751	0.374588	1.07024	0.151765	0.110709	0.443518	1.19585	1.66164	1.70261	1.50933	1.07237	0.0660976	0.0744603	0.107934	0.0929935
Art3	0.234477	0.137279	0.0520443	0.0464893	0.093327	0	0.00688568	0.0852004	0.377976	0.443594	0.081866	0.147531	0.0476969	0.021287	0.184064	0.132498	0.35434	1.12573	0.217198	0.144157	0.425298	0.294279	0.363222	1.26277	1.2685	1.11693	1.01029	1.00599	0.961381	0.423676	0.254863	0.100324	0.0868129	0.86829	0.712819
Art4	0.0590315	0.0174381	0.28011	0.145418	0.121147	0	0.0660319	0.16868	0.0906907	0.0968548	0.100972	0.050066	0.0461704	0.151521	0.05621	0.0568979	0.0614269	0.703482	0.0229188	0.0910154	0.0866752	0.0775763	0.165612	0.867382	1.09678	1.08115	0.978624	0.681368	0.427515	0.0989299	0.0753128	0.174688	0.175311	0.838772	0.745604
Art6	0.298493	0.0231216	0.0199678	0.0485067	0.0260493	0	0	0.0221121	0.388076	0.36299	0.0331299	0.127019	0.0127298	0.0612096	0.861774	0.085507	0.218433	0.110009	0.143243	0.144889	0.399297	0.328908	0.86319	0.114034	0.11796	0.242645	1.09717	1.55344	1.44319	1.39417	0.851837	0.0270298	0.0551029	0.123238	0.105827
Art8	0.128749	0.044214	0.0161131	0.0601273	0.0135417	0	0	0.0286983	0.143881	0.191705	0.0220614	0.116836	0.0290083	0.0468108	0.0690652	0.0436693	0.132175	0.4442	0.0536217	0.0168867	0	0.11294	0.136881	0.44554	0.310674	0.294725	0.404378	0.465396	0.400256	0.269249	0.114415	0.0385324	0.0351048	0.47887	0.492816
Arts	0.0679468	0.0204198	0.0917901	0.100918	0.0330806	0.0643526	0.0638291	0.0514699	0.0388916	0.034716	0.0399514	0.0280116	0	0.028158	0.044349	0.0257939	0.0305856	0.27047	0.0300309	0.0408662	0.0938379	0	0.0999356	0.209291	0.126528	0.0706831	0.0632941	0.0699358	0.0929605	0.0617648	0.0436376	0.0635391	0.0355063	0.237782	0.318478
AsnRS	0.657331	0.195976	0.153226	0.468422	0.26667	0	0.0878624	0.274272	0.686429	0.577105	0.229118	0.279984	0.230848	0.237287	0.393162	0.265344	0.573211	0.919743	0.348798	0.464235	0.567938	0.478804	0.634819	1.07202	1.24283	1.49458	1.9186	1.99928	1.88655	0.993444	0.519103	0.441002	0.378345	0.857198	1.13729
AsnRS-m	0	0.0466708	0.024005	0.0764597	0.0186866	0	0.0408163	0.0790657	0.0465401	0.0743774	0.0238491	0.0233954	0.0639392	0	0.0575619	0.0284782	0.0329236	0.204469	0.026421	0.0301754	0.0241674	0.0170791	0.0657045	0.217142	0.212014	0.195712	0.152619	0.161464	0.159854	0.0672935	0.0647357	0.0682861	0.0233076	0.227779	0.187534
AspRS	0.209719	0.201642	0.197376	0.229773	0.127117	0	0.171751	0.342338	0.340605	0.355366	0.352424	0.51811	0.242474	0.173368	0.154942	0.238762	0.237311	0.857507	0.229867	0.837529	0.278947	0.357714	0.317246	1.15094	1.13201	1.22472	1.23498	1.01587	0.78938	0.272742	0.230258	0.30589	0.346632	0.885851	1.18298
AspRS-m	0.313509	0.219523	0.388472	0.533774	0.462504	0.0999285	0.257251	0.542741	0.341306	0.377155	0.347824	0.162878	1.07249	1.19091	0.246248	0.203463	0.228406	1.20332	0.180764	0.241507	0.266386	0.369158	0.619445	1.43259	1.546	1.45687	1.3348	1.12374	1.01256	0.785794	0.461029	0.490363	0.410775	1.24602	1.17772
Atg7	0.0426638	0.088971	0.330358	0.273083	0.178286	0.167383	0.194209	0.241636	0.0527465	0.0689814	0.139048	0.15726	0.119018	0.102026	0.0280854	0.0626501	0.0234714	0.154061	0.104486	0.0884666	0.0427254	0.0712403	0.0980406	0.152675	0.156558	0.21543	0.225171	0.246889	0.110083	0.0546555	0.0238983	0.347801	0.246696	0.164954	0.0834529
Atox1	1.48626	0.615122	0.573019	0.50874	0.492972	0	0.110813	0.375431	1.50275	1.21694	1.1013	0.740684	0.819474	0.575608	0.746722	1.01238	1.13307	0.890237	0.792481	1.07207	1.57058	1.1583	1.20773	1.27813	2.36498	3.16523	3.35239	3.02265	2.25433	1.28214	0.937247	0.480566	0.542758	1.12419	0.896909
Atx-1	0.223786	0.045867	0.265945	0.0766671	0.413421	0.0536804	0.06208	0.10546	0.171696	0.179254	0.0450223	0.0473127	0.557454	0.035762	0.0879503	0.0668063	0.100688	0.0788752	0.0886912	0.0419021	0.0283495	0.12231	0.0898916	0.0750597	0.09473	0.111899	0.0732621	0.104897	0.120994	0.109794	0.114665	0.0304561	0.0489256	0.0978186	0.0715622
Atx2	1.23865	1.62193	4.51819	3.35844	2.79795	2.17639	2.72339	2.87961	1.35421	1.28096	3.67867	2.73273	3.33897	2.94347	1.42271	1.79073	1.44879	2.61184	2.09963	1.98705	1.30929	1.43348	1.63338	2.88673	3.495	3.36888	3.08193	2.62208	2.24388	1.91894	1.37133	3.1729	3.21684	2.41745	2.69944
B52	1.69119	2.65745	5.68257	5.88072	4.04527	6.60153	6.13886	4.85205	1.64493	1.2928	5.19831	2.86089	2.81422	3.48055	4.39939	3.53964	1.20618	5.49253	2.58966	2.94937	1.41384	1.91913	3.81786	5.6329	5.46034	4.77257	3.95127	3.17824	3.16754	3.08265	3.34297	4.98325	4.37545	5.13508	5.5945
BicC	0	0.035477	0.00569725	0	0.0103622	0	0	0.00893066	0.0611534	0.0720943	0.0140755	0.0429368	0	0.00819393	0.131077	0.0320615	0.262077	0.0344639	0.0448793	0.119199	0.170995	0.0561173	0.108733	0.021743	0.00597389	0.0181128	0.0166256	0.0247498	0.0808192	0.141948	0.154428	0.0153052	0.0107274	0.0350169	0
BicD	1.17275	2.35981	4.01187	3.90918	6.50685	4.31583	4.16132	3.74917	0.918682	0.845918	5.14579	2.35721	5.43585	4.81344	0.977814	5.51218	0.728485	4.53252	3.47196	1.79907	1.75051	0.957396	1.5719	4.67088	4.97633	4.44067	3.2914	2.08255	1.19112	0.956966	0.88834	4.56204	3.88119	4.41601	4.22748
Bin1	0.656756	0.156043	0.430821	0.297479	0.394343	0.150953	0.355272	0.254871	0.51414	0.413693	0.145094	0.55788	0.190851	0.18045	0.238366	0.187492	0.312498	0.964187	0.254607	0.453836	0.303026	0.44715	0.483874	0.827436	0.89723	1.34107	1.73706	1.75833	1.2985	0.521441	0.366897	0.451009	0.29126	1.2825	0.842266
Bka	0.2179	0.107187	0.0582276	0.0450247	0.0396259	0	0	0.0886507	0.171541	0.166786	0.061126	0.0818284	0.0274124	0.0631878	0.0959897	0.0767568	0.121654	0.598617	0.113449	0.0478672	0.0485123	0.132901	0.186482	0.574144	0.411491	0.409419	0.594746	0.607199	0.39316	0.21192	0.146112	0.061261	0.121895	0.438832	0.626077
Blimp-1	0.0568391	3.85354	0.0713632	0.0451521	0.0194222	0	0	0.0415455	0.0284175	0.00400114	3.69766	7.25403	0.0496735	0.0143535	0	4.12124	0.0230517	0	5.02799	4.68661	0.303359	0	0.0104745	0	0	0.00482524	0.0028358	0	0.0235141	0.0215035	0	0.0364991	0.0310354	0	0
Blm	0.0478635	0.117895	0.178959	0.130465	0.101583	0	0.0199997	0.14088	0.186711	0.130915	0.124933	0.0441935	0.0734951	0.0990943	0.0975347	0.0715989	0.097396	1.47968	0.189182	0.219195	0.254188	0.136952	0.413056	0.947788	1.59232	1.68292	1.55843	1.19791	0.916883	0.501724	0.197209	0.119845	0.12817	1.50185	1.13631
Bre1	0.106005	0.169733	0.221984	0.17403	0.130305	0	0.134835	0.253518	0.215711	0.155102	0.303995	0.121693	0.215489	0.191496	1.01851	0.156552	0.129721	0.880325	0.15944	0.2389	0.552565	0.291256	0.906335	0.659782	0.811831	0.916809	1.13291	1.04917	0.708417	0.910495	0.881094	0.249825	0.147913	1.00004	0.723431
CCT1	1.00578	0.266509	0.593519	0.467112	0.319319	0.19819	0.406205	0.64974	0.75651	0.806591	0.663341	0.386711	0.262752	0.272931	0.311848	0.451215	0.507363	1.74268	0.398624	0.698002	0.52038	0.480377	0.649055	1.72645	1.58767	1.90896	1.85467	1.516	1.51449	0.821408	0.466327	0.629964	0.579892	1.54	1.88966
CCT3	1.23163	0.493367	1.02828	1.11061	0.612492	0.213668	0.651681	1.50658	1.34185	1.41195	1.30481	0.920172	0.538205	0.574307	0.921723	0.781266	0.989867	3.20284	0.829311	0.997443	1.14734	1.32259	1.33007	3.39045	3.36237	2.93759	2.64667	2.28599	2.41024	1.76387	1.27306	1.16554	1.06698	2.83109	3.46921
CCT4	1.64979	0.837322	0.610177	0.822398	0.594565	0.213201	0.595005	0.891495	1.66193	1.67158	0.978148	0.706458	0.645407	0.764523	0.839923	0.830846	1.28281	2.40966	0.824408	1.21903	1.14292	1.36613	1.35139	2.66317	2.54361	2.3677	2.0842	1.87317	2.01924	1.73847	1.54224	0.961578	0.833693	2.19689	2.32247
CCT5	0.959615	0.721322	0.521324	0.653222	0.482674	0.256357	0.611136	0.904502	1.27708	1.25878	1.03111	0.611303	0.604581	0.669134	0.839505	0.681126	0.886911	2.02459	0.724211	0.925753	1.12246	1.01421	1.01782	2.59234	2.50748	2.42294	2.21471	1.92335	1.7997	1.33299	0.926043	0.795445	0.754803	1.90426	2.29672
CCT6	0.590536	0.422176	1.06214	0.97712	0.803987	1.18625	1.35353	1.32548	0.825067	0.861099	1.3955	0.78111	0.712359	0.762627	0.448009	0.737338	0.563106	2.03526	0.598384	1.01603	0.738532	0.620976	0.605449	1.9795	2.04128	1.97148	1.63915	1.29144	1.11971	0.733573	0.703708	1.16668	0.94461	1.46393	1.50616
CCT7	0.386389	0.364057	0.23816	0.378889	0.236208	0.0335487	0.244791	0.464836	0.708646	0.565459	0.414871	0.378454	0.2253	0.292922	0.369643	0.346573	0.435606	1.16872	0.402978	0.630817	0.367371	0.773811	0.554455	1.49872	1.54051	1.62585	1.45691	1.32441	1.15558	0.655875	0.501057	0.365928	0.470372	1.07834	1.30477
CG10038	0.852481	0.305624	0.274999	0.199562	0.195392	0	0.110959	0.413281	0.504674	0.514294	0.227366	0.205429	0.138996	0.189583	0.255013	0.188347	0.371866	0.45484	0.304686	0.295308	0.575449	0.466776	0.622708	0.572627	0.677822	0.752591	0.711734	0.888508	1.17313	1.11522	0.586512	0.347683	0.279287	0.620912	0.695251
CG10053	0.936641	0.387106	0.193089	0.308749	0.254998	0	0.0562316	0.34358	0.924111	0.885445	0.211542	0.419777	0.196396	0.394906	1.01222	0.358056	0.772431	0.59206	0.522394	0.57338	0.329282	0.693239	0.901867	0.621832	0.746517	0.824735	0.817808	0.939279	1.1584	1.20305	0.793081	0.300206	0.396946	0.640868	0.32902
CG10055	1.21719	0.491023	0.302184	0.419577	0.322307	0	0.0773951	0.207435	1.4417	1.66803	0.466697	0.607806	0.415101	0.495492	2.08866	0.563701	1.70464	0.955762	0.703096	0.971941	1.74212	1.31643	1.66962	1.16621	1.45191	1.52025	1.61822	1.83162	1.62609	1.60641	1.51735	0.444787	0.436511	1.08588	0.970838
CG10077	2.49388	7.27724	9.25573	9.21429	10.0038	10.0899	9.54839	7.32285	3.32021	3.26889	8.69642	6.31275	7.91463	9.43203	6.37935	9.81887	2.96181	4.50263	6.87978	5.2655	5.11511	4.00827	4.75891	5.41765	5.56186	3.96149	2.94676	2.34049	2.3139	2.96597	3.87225	7.76177	7.673	4.18379	4.26246
CG10189	0.00519971	0.0280162	0.0176492	0	0.0261719	0	0.00644332	0	0.0874628	0.105075	0.0140516	0.0317579	0.0392888	0.0330463	0.0902686	0.0281428	0.07804	0.319783	0.0530944	0.0568876	0.224937	0.0790398	0.0894653	0.388169	0.300812	0.366332	0.322948	0.215098	0.149692	0.128727	0.0821875	0.0213565	0.035156	0.271828	0.144934
CG10214	0.0679467	0.168271	0.0800901	0.0942814	0.0528628	0	0.0418517	0.139267	0.359509	0.333379	0.0815756	0.171694	0	0.0249567	0.210534	0.110666	0.277981	0.774116	0.169302	0.123878	0.378803	0.382051	0.435819	0.958752	0.980682	1.14494	1.25531	1.18066	0.934653	0.678049	0.343719	0.0816509	0.0979551	0.972831	0.57278
CG10237	0.032017	0.0649513	0.0212645	0.0541973	0.0224792	0	0	0.0421597	0.0595273	0.036214	0.0248017	1.21257	0.0782414	0.0476875	0.014369	0.031514	0.0493791	0.171608	0.0173862	0.434401	0.387159	0.061541	0.113212	0.136521	0.427162	0.850988	0.745676	0.704369	0.28312	0.0452801	0.0226644	0.0242787	0.0417497	0.157256	0.219396
CG10321	0.294011	0.311234	0.251008	0.44848	0.284297	0.0494905	0.297045	0.622977	0.244749	0.232089	0.659378	0.375243	0.312221	0.559797	0.231967	0.404951	0.241017	0.841853	0.408376	0.396207	0.100527	0.205439	0.292611	1.05127	1.19789	1.12838	1.12955	1.03028	0.753127	0.319827	0.196673	0.46522	0.441573	1.07839	0.738817
CG10333	0.196312	0.0805171	0.142334	0.25338	0.152167	0	0.0507264	0.227674	0.28629	0.284183	0.179759	0.17828	0.114565	0.194123	0.207231	0.134422	0.217944	1.02031	0.154496	0.294611	0.153611	0.299474	0.561701	0.973547	1.259	1.59613	1.57093	1.54291	1.36223	1.06702	0.448081	0.307332	0.26209	1.36327	0.89934
CG10340	1.34328	0.455086	0.161827	0.303132	0.228264	0.0288403	0.0433728	0.189516	1.43996	1.4521	0.265052	0.503953	0.264889	0.296949	1.03484	0.475707	1.14181	1.3323	0.743273	0.896534	1.33998	1.22534	1.49119	1.32382	1.45362	2.25699	2.59942	2.83051	2.70099	1.93729	1.52381	0.39745	0.439757	1.3062	1.69494
CG10341	0.0840812	0.206899	0.0277475	0.0433855	0.0671022	0	0.0242825	0.154347	0.0718313	0.0515403	0.234858	0.0810283	0.333413	0.1847	0.085903	0.103877	0.0285485	0.481918	0.0669036	0.142998	0.0288819	0.0690775	0.0853088	0.605602	0.445327	0.346236	0.339416	0.218164	0.142568	0.126866	0.074366	0.0606386	0.043017	0.413645	0.393193
CG10384	0.00519971	0.0255252	0.00590775	0	0.0175344	0	0.0283482	0.0121956	0.0319687	0.0565274	0.0193034	0.0159176	0.118897	3.15995	0.0893745	0.01242	0.00419067	0	0.0110996	0.0234789	0	0.0191854	0.133663	0	0.00344255	0	0.0154716	0.0217421	0.0325851	0.0911375	0.0882033	0.00846617	0	0	0
CG10418	0.364997	0.224692	0.122294	0.186895	0.11647	0	0.0190919	0.105659	0.677585	0.519941	0.150317	0.317515	0.177692	0.132543	0.408601	0.265111	0.683393	0.82099	0.378617	0.464521	0.687262	0.734654	0.720978	0.702568	0.713751	0.742263	1.10412	1.47472	1.51564	1.22976	0.738224	0.125933	0.0885417	0.83125	0.650419
CG10428	0.203312	0.0794804	0.150467	0.190528	0.124648	0.031991	0.150143	0.230791	0.199337	0.170001	0.117994	0.108201	0.185724	0.176937	0.0899384	0.0902943	0.137279	0.759431	0.157022	0.123356	0.0288819	0.188587	0.242032	0.713975	0.886878	0.824336	0.714835	0.8185	0.776132	0.468974	0.135162	0.283194	0.133819	0.667042	0.587563
CG10463	0	0.0863485	0.115729	0.23703	0.0808896	0.110021	0.237371	0.393576	0.0797869	0.0511594	0.161569	0.183662	0.0166659	0.105872	0.0639083	0.0807613	0.0374056	1.05776	0.0937895	0.12436	0.0428008	0.049428	0.130315	1.57636	1.24524	1.17162	0.664342	0.273889	0.135501	0.0581947	0.0721676	0.271817	0.269609	0.74227	1.21878
CG10466	0.513552	0.107336	0.181625	0.092371	0.0966436	0	0.0544271	0.130536	0.407967	0.449507	0.131268	0.20261	0.0426585	0.124749	0.194598	0.157713	0.356637	0.440747	0.172114	0.265437	0.253596	0.255654	0.414623	0.43957	0.44221	0.393929	0.437939	0.571794	0.76169	0.873716	0.488026	0.213687	0.158316	0.552855	0.376963
CG10495	0.0417327	0.159107	0.212039	0.1327	0.0630174	0	0.0680275	0.0916749	0.160492	0.120432	0.105	0.0688281	0	0.0707529	0.0643109	0.0613488	0.110681	0.287347	0.0791777	0.0971055	0.184048	0.101116	0.172794	0.506033	0.407448	0.354664	0.379742	0.42672	0.306971	0.252989	0.132253	0.117928	0.176578	0.311192	0.349286
CG10576	1.2799	0.897232	0.507915	0.609216	0.371242	0.114941	0.255204	0.536765	1.96612	1.72279	0.748735	1.03966	0.388653	0.602454	1.37878	0.924619	1.45508	2.89501	1.10573	1.13536	1.6035	1.44316	1.50982	3.22045	3.03976	2.98857	2.56912	2.2443	1.97417	1.41708	1.28162	0.509805	0.56907	2.51559	3.31683
CG10602	0.207754	0.788372	0.204658	0.278162	0.265539	0.0401479	0.0864265	0.263394	0.633678	0.575514	0.258909	0.224579	0.356742	0.253378	0.461537	0.288957	0.53685	0.473199	0.352851	0.516968	0.894095	0.454071	0.67715	0.6077	0.705586	0.772342	0.929249	1.03956	1.02206	0.761736	0.679805	0.32328	0.256042	0.635523	0.410653
CG10628	0.552641	0.112673	0.0440079	0.160813	0.0927419	0	0.0479025	0.128029	0.402538	0.364843	0.110737	0.124678	0.147933	0.1023	0.165854	0.189867	0.338693	0.503706	0.262606	0.206533	0.323473	0.412514	0.259145	0.652548	0.629128	0.662095	0.683662	0.529948	0.341216	0.20994	0.202751	0.121926	0.116569	0.482268	0.459898
CG10638	1.03581	0.627297	0.425767	0.517902	0.495646	0.0516047	0.171775	0.432509	0.919881	0.83572	0.846503	0.445298	0.456191	0.562806	0.435097	0.731817	0.640237	0.898931	0.555095	0.665156	0.835324	0.608863	0.711748	0.93797	1.03788	1.22334	1.49942	1.4999	1.41356	0.821972	0.579519	0.540333	0.592459	1.00767	0.822945
CG1074	0.0668325	0.202294	0.132133	0.199947	0.177248	0.13884	0.373821	0.392684	0.186737	0.159591	0.280656	0.146669	0.149548	0.0932283	0.214403	0.148416	0.128201	1.14642	0.183314	0.199413	0.0298586	0.162566	0.29113	1.34269	1.13973	0.925691	0.797951	0.738617	0.419644	0.166445	0.149666	0.271757	0.38667	1.11235	0.942719
CG10802	0.00519971	0.0939372	0.0979476	0.17188	0.0669282	0	0.0523681	0.156461	0.149233	0.112512	0.105702	0.0964546	0.0434166	0.0503971	0.132604	0.0802382	0.0909496	0.282421	0.0501825	0.194777	0	0.0488765	0.161011	0.236206	0.317207	0.445563	0.479301	0.537584	0.510054	0.213786	0.171473	0.0906687	0.119307	0.235351	0.202733
CG10803	0.473537	0.971213	1.35133	1.5891	1.205	2.00908	2.06032	1.70695	0.303174	0.346538	1.50472	1.06477	0.842416	0.745354	0.199968	0.687521	0.197287	1.28642	0.631006	0.641698	0.186238	0.285372	0.339901	1.47761	1.26233	1.10053	1.04072	0.904317	0.803534	0.455655	0.563821	1.69424	1.82698	1.36503	1.11109
CG10909	0.341882	0.153416	0.120955	0.154118	0.126971	0	0.0204962	0.0746125	0.603286	0.556274	0.104488	0.300036	0.111226	0.121668	0.930156	0.182609	0.425974	0.182134	0.240665	0.219022	0.309066	0.619378	0.852314	0.140496	0.149212	0.0889626	0.0701611	0.0615949	0.217383	1.18879	0.996225	0.121804	0.0405588	0.164571	0.1572
CG10914	0	0.00483668	0.0552341	0.155071	0.0444532	0	0.0062454	0.117681	0.15216	0.192997	0.0346675	0.111482	0.024373	0.078128	0.111159	0.0290626	0.159054	0.778172	0.0884505	0.0569714	0.189259	0.143916	0.280742	1.0186	1.20483	1.14175	1.00264	0.976137	0.703841	0.488195	0.175757	0.130418	0.169795	0.747642	0.699166
CG10931	0.6987	0.200748	0.258323	0.170342	0.118494	0	0.0239081	0.0981561	0.912842	0.907537	0.189034	0.41957	0.0589339	0.141831	0.83533	0.315922	0.831193	0.284921	0.527087	0.494338	0.803947	0.722727	0.908703	0.252849	0.335387	1.05663	1.58932	1.59252	1.55702	1.33151	1.05133	0.23174	0.228753	0.261158	0.482263
CG10948	0.268747	0.438043	0.846064	1.13699	0.724009	0.0446774	0.570404	1.11564	0.25085	0.240728	0.750879	0.271565	0.280455	0.4351	1.65109	0.290177	0.199857	0.387586	0.398586	0.239911	0.613265	0.678851	1.72188	0.804794	1.21745	1.52489	1.73454	1.83492	1.88275	2.02003	1.8115	0.96697	1.03001	0.450963	0.284182
CG10950	0.48263	0.172746	0.0608114	0.185218	0.177004	0	0.0686245	0.0600708	0.702724	0.729492	0.111808	0.137277	0.0917946	0.13355	0.564521	0.221374	0.66627	0.156252	0.304576	0.452265	1.04038	0.569803	0.595982	0.194361	0.134202	0.121282	0.0961741	0.16273	0.476839	0.711564	0.651711	0.103139	0.169379	0.17804	0.255963
CG10959	0.277944	0.00675045	0.0932596	0.0696257	0.0300616	0	0.00666701	0.0172924	0.115054	0.11292	0.0304939	0.0530681	0.0276827	0	0.219711	0.0562405	0.101194	0.169427	0.0814903	0.0423726	0.140361	0.136454	0.203553	0.114604	0.169143	0.145151	0.199804	0.240629	0.276951	0.27071	0.253179	0.0644514	0.104803	0.124448	0.106089
CG10979	0.492904	0.458367	0.686859	0.749865	0.571469	0.0761858	0.612766	0.672868	0.319506	0.434776	0.719726	0.399976	0.411896	0.801099	0.970762	0.311672	0.328011	1.03584	0.402375	0.388415	0.894436	0.397269	0.972518	1.02992	1.05361	1.00915	1.07777	1.13843	1.23693	1.37789	0.969842	0.537196	0.578865	0.947585	1.04655
CG10993	0.547282	0.241296	0.120106	0.10071	0.084681	0	0	0.0682403	0.558975	0.500522	0.12421	0.30062	0.0212902	0.100552	0.43315	0.192706	0.382554	0.18999	0.303289	0.23756	0.303898	0.405148	0.636156	0.186748	0.223575	0.50783	0.986186	1.2262	1.25882	1.08583	0.774711	0.0830246	0.106509	0.223526	0.210321
CG11030	0.380062	1.52363	0.457768	0.512175	0.157842	0.103538	0.140469	0.496299	0.395353	0.373975	0.702593	0.38241	0.0479666	0.154238	0.387698	0.108409	0.279417	3.77602	0.25866	0.486135	0.807864	1.21769	1.41227	3.39696	2.74414	2.52952	2.85908	3.39091	4.17267	3.33589	1.32589	0.847214	0.509161	3.39073	3.59985
CG11089	1.11683	0.0374577	0.464953	0.349352	0.129399	0.747514	0.395076	1.12454	0.132153	0.0992925	0.228316	0.163264	0.111025	0.0773055	0.029379	0.12257	0.100389	0.393082	0.0693526	0.215351	0.0706681	0.156312	0.0831851	0.368195	0.284342	0.20928	0.13092	0.126961	0.146909	0.077039	0.0754621	0.943574	0.868786	0.327253	0.45587
CG11109	0.244875	0.079702	0.103082	0.0641258	0.0338121	0	0.0385647	0.0780391	0.134237	0.20699	0.133676	0.129926	0.0497926	0.0503934	0.0487309	0.0922913	0.153645	0.377165	0.0839969	0.145474	0.0949387	0.176204	0.198585	0.474154	0.579121	0.752132	0.995661	0.907468	0.476931	0.162016	0.118079	0.0926132	0.0715788	0.482239	0.392029
CG11123	0.138959	0.0366391	0.0101863	0.0197927	0.0145875	0	0	0.0294639	0.0827966	0.0827853	0.0233945	0.0425337	0.0195733	0.0203339	0.0354942	0.0259176	0.0509096	0.43982	0.0252259	0.0194248	0.18378	0.0870656	0.105342	0.512283	0.507398	0.383072	0.337385	0.299915	0.182875	0.178394	0.0681196	0.0180024	0.0106051	0.425485	0.455812
CG11164	0.0463247	0.0181373	0.00570315	0	0.0115655	0	0	0	0.062629	0.0149794	0.0121402	0.0439522	0	0	0	0.0147191	0.0351664	0.313889	0.028481	0.0151231	0.0290809	0.0343028	0.062865	0.084488	0.0641342	0.106948	0.103008	0.147197	0.140559	0.0611277	0.0497265	0.0148333	0.0505326	0.212069	0.250068
CG11180	0.356528	0.0871015	0.24157	0.508387	0.188596	0.378007	0.391813	0.638844	0.219721	0.180084	0.2747	0.156756	0.0380354	0.134577	0.120535	0.139298	0.118128	3.43503	0.180325	0.25393	0.133912	0.254618	0.54276	3.72381	2.99006	1.68019	1.11558	0.730826	0.75602	0.690902	0.314303	0.499308	0.340657	2.57663	2.90574
CG11247	0.470532	0.558497	1.33871	1.25211	1.35388	0.12217	0.513403	0.987715	0.505372	0.534855	1.4561	0.4267	4.51935	2.29352	2.72365	1.45485	0.384079	0.912567	0.520547	0.630104	0.489611	0.941471	2.18062	1.25475	1.58787	1.48605	1.51788	1.84407	1.91072	2.38565	2.08141	1.02265	0.918311	1.03887	0.872712
CG11263	0.0316856	0.0226687	0.00543588	0	0	0	0	0	0.0502713	0.0257737	0	0.00599845	0.0203202	0	0.00846301	0.00773322	0.0152997	0.335277	0.0201538	0.00659036	0	0.0531421	0.0718785	0.255693	0.297141	0.313183	0.368921	0.331666	0.13725	0.116129	0.0506554	0	0	0.291538	0.0686067
CG11334	0.349159	0.463351	5.22701	3.91404	2.45998	2.25193	1.95861	3.06286	0.753396	0.78802	0.452043	0.615352	0.474161	0.475226	0.435996	0.429644	0.560555	0.94366	0.468083	0.498085	0.672952	0.725089	0.533699	1.01466	1.07598	1.12513	0.86215	0.725933	0.7025	0.442114	0.36562	4.08197	3.44244	1.00857	0.777043
CG11342	0.0874722	0.0501253	0.0228846	0.0370253	0.00963704	0	0	0.0504431	0.073866	0.0510639	0.0118777	0.0241239	0	0.0383714	0.00617731	0.0258902	0.0341536	0.17797	0.0296969	0.0307236	0.069908	0.0443975	0.075261	0.214377	0.26494	0.222076	0.22344	0.171488	0.186949	0.120995	0.0924688	0.0169434	0.0132443	0.145291	0.11768
CG11360	0.31172	1.35823	3.90541	4.30556	4.20802	6.12505	6.58488	5.46392	0.443281	0.257477	3.8059	1.67785	2.38752	2.71586	0.71749	2.03134	0.293192	2.71444	2.58586	1.98741	1.10827	0.63654	0.93514	2.85988	3.32503	3.64762	3.39713	1.80752	1.14124	1.07722	1.06254	4.44337	5.33922	2.60024	2.80018
CG11398	0.0537954	0.0379701	0.206316	0.150708	0.136889	0.223552	0.388622	0.374343	0.0729433	0.0322357	0.135558	0.101548	0.183497	0.110908	0.0120964	0.100473	0.0615826	0.375059	0.0751255	0.0883755	0.0659773	0.0441115	0.088445	0.325646	0.535957	0.629506	0.608756	0.660558	0.459128	0.171358	0.0914662	0.231824	0.290216	0.415624	0.350374
CG11414	0.44946	0.353554	0.610261	0.486583	0.80788	0	0.369111	0.488857	0.706483	0.883592	0.327225	0.677265	0.283941	0.376547	0.329791	0.357775	0.545441	1.08017	0.416876	0.579497	0.433922	0.52249	0.758976	1.0628	1.27682	1.04766	0.948352	1.02959	0.933498	0.744423	0.700738	0.440944	0.301493	0.935471	1.31398
CG11417	0.112534	0.0776501	0.158823	0.109497	0.082116	0.0281947	0.0883352	0.193167	0.152348	0.133301	0.210124	0.0985954	0.0698799	0.041619	0.040535	0.117075	0.120918	1.06402	0.0996059	0.149374	0.0431251	0.193068	0.225755	1.25681	0.958997	0.744717	0.728437	0.594071	0.476883	0.435477	0.277034	0.112418	0.0889693	0.961464	1.12815
CG1142	0.353317	0.231539	0.185232	0.235386	0.105088	0	0.0960429	0.333188	0.408071	0.410594	0.265626	0.261618	0.10226	0.141914	0.233957	0.223749	0.228271	1.08096	0.315882	0.313575	0.261702	0.329501	0.566235	1.10605	0.943347	1.2358	1.16693	1.22382	1.07702	0.977427	0.566534	0.225729	0.217534	1.06493	1.30847
CG11444	1.04263	0.573696	0.425689	0.445279	0.533717	0.048944	0.196842	0.430806	1.4039	1.45297	0.578121	0.789145	0.680442	0.457804	0.929911	0.741118	1.09071	0.886695	0.770091	0.869694	1.67045	1.1782	0.910712	0.854243	0.62585	0.760143	1.03557	1.00361	0.926777	0.856847	1.25095	0.380935	0.479199	0.762332	0.943182
CG11447	0.267764	0.132346	0.0454865	0.0346833	0.046918	0	0.00892108	0.0156017	0.0915508	0.0807229	0.108655	0.102997	0.0155246	0.039351	0.0541014	0.106318	0.0866526	0.454434	0.0800485	0.118515	0.24635	0.102432	0.118864	0.403255	0.333046	0.292697	0.287214	0.23042	0.292056	0.281306	0.0881483	0.0594834	0.0490489	0.414769	0.373047
CG11454	0.410055	0.15269	0.144111	0.0916879	0.0987814	0.0287465	0.090746	0.213229	0.200854	0.205439	0.162175	0.183648	0.168842	0.152549	0.139673	0.130443	0.106811	0.332793	0.148556	0.230144	0.0701924	0.241721	0.16854	0.393686	0.487021	0.50189	0.685056	0.691437	0.381521	0.183805	0.147599	0.0893722	0.167094	0.226757	0.294055
CG11563	0.0489515	0.0317918	0.18689	0.0575776	0.0504907	0	0.0500847	0.0838653	0.200365	0.189008	0.0677108	0.0310705	0.0707684	0.0246179	0.185578	0.0760075	0.161096	0.816833	0.14964	0.0930007	0.0139188	0.191462	0.196687	0.702847	0.504823	0.408617	0.407235	0.518893	0.428902	0.209893	0.194294	0.10867	0.0490851	0.549891	0.494863
CG11583	0.190879	0.17855	0.164018	0.120556	0.072578	0	0.0413554	0.149047	0.346721	0.264751	0.0495588	0.167247	0.0854627	0.0994344	0.245758	0.136234	0.252582	1.52827	0.152026	0.213559	0.305221	0.257544	0.388235	1.55807	1.17392	1.25793	1.08842	1.09196	0.814104	0.474859	0.283796	0.0966425	0.0978713	1.2292	1.60043
CG11586	0.785437	0.274793	0.282748	0.403782	0.241819	0	0.0889986	0.249874	1.03492	1.12103	0.341012	0.489371	0.357415	0.400968	1.63287	0.463312	0.930187	1.04261	0.673129	0.575482	1.22952	1.08104	1.41751	0.976286	1.04185	1.06762	1.48236	1.65427	1.74153	1.68749	1.55605	0.362461	0.251647	1.01278	0.977052
CG11710	0.240441	0.215556	0.177679	0.25443	0.0859564	0.0232685	0.232435	0.213643	0.21104	0.257464	0.240103	0.165963	0.128973	0.141102	0.18081	0.224736	0.206543	0.324811	0.171565	0.307168	0.0997347	0.145588	0.276515	0.435812	0.493131	0.602013	0.556444	0.498792	0.414061	0.314061	0.394325	0.203471	0.197436	0.467791	0.358683
CG11726	1.28359	0.646425	0.371236	0.366849	0.476532	0.0357688	0.134169	0.310462	1.55816	1.47092	0.30429	0.730853	0.396407	0.33387	1.65151	0.521021	1.18554	0.517964	0.710685	0.837428	1.29136	1.13065	1.27771	0.41188	0.291963	0.246998	0.203985	0.216563	0.73835	1.43808	1.23079	0.405727	0.400405	0.448582	0.392496
CG11837	0	0.0363411	0.0117544	0.0209112	0.0218233	0	0.0108399	0.0242374	0.11696	0.0719499	0.00473841	0.0477198	0.140249	0	0.0696467	0.0491623	0.0872832	0.546088	0.0868502	0.0755394	0.0714623	0.121573	0.148271	0.677717	0.445706	0.409174	0.411749	0.415985	0.450699	0.270616	0.110965	0.0229251	0.0248761	0.528287	0.819254
CG11899	0.576054	0.202691	0.633776	0.778458	0.485501	0.591597	0.812377	0.974944	0.36379	0.399758	0.254768	0.328615	0.178986	0.211971	0.202944	0.254153	0.268914	0.122039	0.243074	0.358526	0.332316	0.353865	0.2054	0.125458	0.144818	0.13882	0.136068	0.0946585	0.0788123	0.0928835	0.258514	0.87535	0.717211	0.199003	0.102493
CG11920	0.177191	0.0549536	0.012541	0.00792635	0.0323748	0	0	0.0267452	0.190231	0.14551	0.0243242	0.0707579	0.0099299	0.00945569	0.090596	0.0622346	0.173835	0.361307	0.103682	0.0588342	0.0485123	0.208335	0.225504	0.464143	0.302197	0.387129	0.437077	0.500143	0.4764	0.484401	0.283368	0.0558036	0.104438	0.347886	0.482439
CG11980	0.394216	0.179314	0.226981	0.383319	0.227273	0.0669936	0.203402	0.402656	0.48821	0.553154	0.227306	0.164024	0.301548	0.22742	0.281926	0.223182	0.332623	1.08033	0.288113	0.573021	0.828321	0.398961	0.391553	1.2754	1.11142	1.14611	1.14666	1.21234	0.952396	0.359142	0.249279	0.330228	0.443702	1.02616	0.991497
CG12071	0.183202	0	0.0580943	0.0458048	0.0512192	0	0.0671465	0.0827593	0.016081	0.0388511	0.0370171	0.0342049	0.22373	0.14858	0.0425752	0.0194336	0.0232511	0.0108446	0.0108296	0.115877	0.0774454	0.0184247	0.0657391	0.00787306	0.0243688	0.0343619	0.0283258	0.0385814	0.0797565	0.0770732	0.0352751	0.0310328	0.0628293	0.0185432	0
CG12128	1.36369	0.294195	0.195513	0.184533	0.205995	0.0138414	0.0241642	0.148353	0.901877	0.942426	0.311464	0.32389	0.300685	0.208946	0.997909	0.497863	0.842959	1.52877	0.541335	0.627856	0.674641	0.761205	1.08521	1.55442	1.55455	1.47206	1.35304	1.15821	0.961775	1.06162	1.10419	0.277495	0.264365	1.19402	1.13987
CG12129	0.578215	0.266907	0.372078	0.401424	0.332834	0.0276569	0.0730584	0.544932	0.962787	1.01686	0.371418	0.64947	0.311475	0.332334	0.438295	0.60824	0.67768	1.01966	0.616597	0.484479	1.0683	0.83458	1.02072	0.98149	1.24615	1.68065	2.18572	2.33294	2.21323	1.65569	1.126	0.498302	0.559763	1.25393	1.0185
CG1218	0.318559	0.12331	0.114575	0.0381666	0.080921	0	0	0.0334867	0.235177	0.252362	0.0678824	0.146943	0.0198837	0	0.287857	0.0864599	0.181837	0.363319	0.133789	0.111243	0.212467	0.202313	0.325216	0.206939	0.222437	0.325253	0.51029	0.494977	0.573457	0.530697	0.266354	0.0623232	0.0230322	0.400412	0.356305
CG12259	0.0931047	0.151226	0.115729	0.0790258	0.0633777	0	0.0124603	0.0305955	0.297089	0.188048	0.109229	0.0653768	0.0717053	0.045368	0.169357	0.135534	0.206067	0.321431	0.18119	0.136136	0.116775	0.230973	0.336306	0.551109	0.497673	0.517943	0.583111	0.747766	0.807464	0.896604	0.464499	0.0939473	0.0975345	0.420928	0.565616
CG12267	0.194755	0.0264021	0.0997681	0.0745167	0.0267473	0.0557893	0.102929	0.120119	0.0634274	0.072805	0.0494455	0.0698273	0.0231211	0.049987	0.0486137	0.0406247	0.0488298	0.277774	0.0403913	0.0585989	0.0992748	0.0393988	0.070023	0.357089	0.3021	0.436031	0.317932	0.248471	0.143625	0.087486	0.0723087	0.0926171	0.0809503	0.209746	0.242309
CG12288	0.258445	0	0.147166	0.239467	0.146409	0	0.101902	0.292794	0.18839	0.197474	0.0917983	0.139182	0.177455	0.0781255	0.150899	0.0308063	0.168486	1.64277	0.0809599	0.102982	0.168179	0.161658	0.326658	1.71497	1.41765	1.37069	1.48136	1.19815	0.787443	0.400228	0.233115	0.191274	0.120008	1.30413	1.40768
CG12299	0	0.0252354	0.0207348	0.0123012	0.014183	0	0.00599177	0	0.0583879	0.0379023	0.0225546	0.0210359	0.0269575	0.0414673	0.0377269	0.0182119	0.0860456	0.392907	0.0471008	0.0305652	0.0444795	0.0556836	0.106369	0.449828	0.51485	0.486065	0.440007	0.213131	0.209016	0.110694	0.110005	0.00353717	0	0.39367	0.400183
CG12301	0.0412871	0.0396875	0.257121	0.315515	0.15689	0.0793027	0.189535	0.527971	0.1953	0.193247	0.361797	0.153384	0.0937801	0.162133	0.261922	0.150351	0.160728	2.43699	0.0771525	0.166932	0.446287	0.26349	0.439778	3.16102	2.86722	2.08838	1.42285	1.00754	0.586539	0.34618	0.278062	0.377429	0.457887	1.88982	2.48303
CG1231	0	0	0	0	0	0	0	0	0.0155509	0.0263412	0	0.0160009	0.04454	0.0175058	0.0142234	0.00234003	0.00366982	0.0112203	0.00244398	0	0	0	0.017364	0.00727287	0.0145043	0.0183266	0.0223418	0.0380968	0.0988198	0.0639952	0.0152769	0.0109172	0	0.0165912	0.0435654
CG12320	0.127356	0.0397073	0.0631905	0.102914	0.0438149	0	0.0373391	0.0645006	0.0942468	0.14686	0.0472611	0.0957932	0.075849	0.0152931	0.0350098	0.0530471	0.0800585	0.206855	0.0754296	0.0862616	0.0592552	0.0808096	0.112157	0.184696	0.263489	0.320172	0.492225	0.465318	0.27541	0.106384	0.0831555	0.030414	0.0609315	0.253251	0.203479
CG12325	0	0.0439416	0.0560594	0.0768155	0.0205311	0.0557212	0.0711124	0.105167	0.0326994	0.0216642	0.067497	0.0405734	0	0.00792818	0.0202963	0.026163	0.0380418	0.841968	0.0517224	0.0284073	0	0.0288344	0.0676523	0.931825	0.507867	0.117427	0.177662	0.159971	0.0730987	0.0599595	0.0190897	0.0599309	0.0467285	0.720089	0.783433
CG1234	0.410755	0.26601	0.220813	0.237694	0.148968	0.0332315	0.150332	0.369514	0.527145	0.503123	0.216338	0.392049	0.073029	0.0620401	1.53329	0.18006	0.350118	2.25219	0.295386	0.473189	0.245482	0.475593	1.19626	2.63755	2.46498	2.02551	1.48362	1.55894	1.60752	1.50061	0.892309	0.308554	0.208786	1.91248	2.15769
CG12343	0.9244	0.400738	0.210893	0.290023	0.213947	0	0.107745	0.163743	0.972913	1.02226	0.325978	0.493878	0.196187	0.273946	1.16453	0.411248	0.805876	0.863471	0.551254	0.576104	0.959657	0.96391	1.25981	0.84803	0.825166	0.540524	0.660521	1.01345	1.27899	1.58896	1.22121	0.263044	0.32592	0.831687	0.849032
CG12375	0.356313	0.218685	0.083105	0.119044	0.10707	0	0.0290879	0.126967	0.405983	0.322105	0.198581	0.174775	0.115612	0.0849756	0.196976	0.168537	0.249989	0.356361	0.20599	0.221758	0.405081	0.26741	0.402366	0.306639	0.448103	0.810593	1.0383	1.22389	1.20878	0.844234	0.451837	0.135489	0.179851	0.354299	0.346143
CG1239	0.154193	0.0370928	0.135643	0.141427	0.0576359	0	0.100129	0.160381	0.156011	0.112748	0.0561433	0.0507149	0.0316703	0.0882252	0.0765277	0.0654633	0.152644	0.654188	0.0917802	0.123265	0.276441	0.202301	0.220948	0.743368	0.923066	0.884589	0.830385	0.753857	0.536039	0.170694	0.106145	0.132769	0.167129	0.682765	0.587433
CG12477	0.531803	0.130801	0.0628019	0.0228899	0.0543138	0	0	0.0336368	1.08444	1.04062	0.0931939	0.361399	0.0334343	0.0654891	0.515404	0.270707	0.662887	3.87992	0.487616	0.564008	1.03854	0.767914	1.04497	5.75546	5.36436	4.378	3.3217	2.4764	2.06436	1.07976	0.655493	0.0688772	0.0606207	2.53507	4.37961
CG12493	2.59943	1.32598	1.00251	1.27722	1.05135	0	0.332847	0.867141	3.99566	3.64729	0.918998	1.71795	1.64674	1.23429	3.50589	1.61395	2.85951	1.66698	2.14693	2.16803	2.729	3.3591	3.5978	2.36381	4.14646	4.46648	4.33158	3.93494	3.53774	3.20707	3.76818	1.47425	1.22196	1.55286	1.71795
CG12499	0.00519971	0.034887	0.0151443	0.0997693	0.0127015	0.0729664	0.107282	0.140128	0.0411674	0.0677202	0.060722	0.0385651	0.0388685	0	0.0107272	0.0272244	0.0137072	0.586051	0.0322369	0.0182096	0	0.0599038	0.0990412	0.90921	0.681907	0.410218	0.260809	0.172434	0.15852	0.133512	0.0449975	0.070297	0.0787079	0.562458	0.638274
CG12605	1.24919	0.32866	0.140065	0.167013	0.205649	0	0	0.0741271	1.49255	1.58407	0.201147	0.530023	0.137222	0.281671	2.34021	0.454425	1.32677	0.921015	0.582104	0.839438	1.50174	1.59841	1.81616	0.880238	1.0368	1.26472	1.43475	1.85159	2.08564	1.98051	1.60878	0.184795	0.131256	0.842321	0.906202
CG12769	0	0.270368	0.436952	0.231416	0.169553	0	0.0193965	0.022435	0.0198315	0.0197355	1.49749	0.361343	0.0369884	0.0999203	0.047229	1.10519	0.00738956	0	1.90092	0.0405917	0.293695	0.0105122	0.0725602	0.0219552	0.0391979	0.0674057	0.106232	0.083114	0.0960049	0.132037	0.0576516	0.233522	0.107855	0.0383558	0.0376118
CG12782	0.564843	0.284439	0.0848486	0.102561	0.131719	0	0	0.0793317	0.90306	0.826404	0.120721	0.396766	0.051278	0.175332	1.03988	0.258094	0.759953	0.938355	0.384189	0.266021	0.420392	0.595145	0.996362	1.19259	1.40833	1.5898	1.64814	1.40467	1.20651	1.15321	1.05818	0.122086	0.096673	1.00387	0.794535
CG12848	0.84865	0.321059	0.0457684	0.0989989	0.089386	0	0.00430606	0.0622981	0.941184	0.829769	0.158672	0.3677	0.218428	0.191906	0.532309	0.270012	0.7268	0.931361	0.450492	0.426599	0.645578	0.829644	1.02548	1.02576	1.3424	2.1523	2.66994	2.78137	2.46752	1.53026	0.90363	0.175462	0.137429	1.01593	1.0074
CG12917	0.41889	0.350304	0.146374	0.188378	0.219744	0	0.0782139	0.15432	0.730211	0.794622	0.256798	0.244441	0.160789	0.253475	0.593253	0.355937	0.685231	0.192584	0.495882	0.383759	0.337595	0.534039	0.569931	0.252559	0.109244	0.155918	0.185837	0.243892	0.393261	0.575393	0.592414	0.170238	0.154666	0.344099	0.417743
CG12942	0.20889	0.0716744	0.0716913	0.0966567	0.0487298	0	0.0375722	0.155601	0.130786	0.115407	0.104454	0.0879251	0.0470582	0.0746328	0.041072	0.110564	0.0691776	0.606811	0.0766749	0.125765	0.135017	0.182251	0.200967	0.680186	0.704693	0.861946	0.677496	0.65196	0.468663	0.137944	0.106467	0.107792	0.106577	0.726654	0.217377
CG12970	0	0.0228309	0.0255581	0.0109217	0.00765316	0	0.0310644	0.160723	0.00480634	0.010995	0.00138975	0	0.0124544	0.0236543	0	0.000351073	0	0.023992	0.0112974	0.0537985	0	0	0.00659009	0.00764033	0.046922	0.0560396	0.0731915	0.0615408	0.0428409	0	0.00590352	0.0380148	0.0666745	0.016441	0
CG12975	0.264382	0.0953856	0.030791	0.0531737	0.0303396	0	0	0.0494411	0.166788	0.126126	0.0278448	0.0470575	0.057503	0.0162912	0.170446	0.0532527	0.140911	0.322822	0.130424	0.113209	0	0.164703	0.169788	0.368561	0.274106	0.314869	0.443486	0.494762	0.47045	0.265972	0.0924582	0.0561178	0.0492168	0.307235	0.35063
CG1307	1.26847	0.31558	0.0412561	0.104462	0.165876	0	0.0054471	0.118768	1.3694	1.19334	0.204502	0.480265	0.130446	0.229131	0.879693	0.435521	0.989106	4.52792	0.760282	0.458255	1.1953	1.09995	1.43909	4.78506	4.67628	4.59476	3.90939	3.21999	2.57794	1.55675	1.08559	0.130487	0.118664	4.031	4.54507
CG13083	0	0	0	0	0	0	0	0	0	0	0	0	0	0	0	0	0	0	0	0	0	0	0.0017841	0	0	0	0	0.00399849	0.00576675	0	0	0	0	0	0
CG13084	0	0	0	0	0	0	0	0	0	0	0	0	0	0	0.00769894	0	0	0	0	0	0	0	0.00129474	0	0	0	0	0	0	0	0	0	0.0242634	0	0
CG13096	0.670842	0.196822	0.176233	0.25085	0.10614	0.0490369	0.092146	0.336261	0.93732	1.01652	0.149051	0.431369	0.0950908	0.112582	0.465431	0.297971	0.648456	3.10517	0.427249	0.57275	0.7686	0.727048	1.04697	3.15088	2.68052	2.71196	2.66215	2.50079	2.28485	1.60563	1.00556	0.366077	0.150724	2.48526	2.72298
CG13097	0.35763	0.196973	0.107124	0.149282	0.0881461	0.0579864	0.128152	0.215191	0.18436	0.168488	0.255096	0.229112	0.0382917	0.0338597	0.0761392	0.119452	0.097978	1.3263	0.112332	0.115944	0.238647	0.124892	0.294294	1.73022	1.3952	0.932979	0.659636	0.691812	0.601728	0.408875	0.144707	0.212346	0.171234	1.24455	1.33964
CG13124	0.0982227	3.94486	1.95215	0.805902	3.3465	1.5709	2.44964	2.02841	0.216224	0.28479	4.32744	4.74897	8.11103	5.71325	0.274444	1.76201	0.329538	0.0155235	5.88778	2.82575	0.281552	0.227317	0.160793	0.0741024	0.0410175	0.052459	0.0847781	0.0745728	0.0936408	0.0986696	0.214029	1.22144	1.03587	0.0213282	0.062085
CG13126	0.0897595	0.0365331	0.0375355	0.0868847	0.0524702	0.0238561	0.0962793	0.164384	0.0798574	0.037334	0.0744695	0.0581506	0	0.0463777	0.0648822	0.0288637	0.0488689	0.276666	0.0404695	0.0900491	0.209512	0.0542827	0.113885	0.33746	0.40514	0.432017	0.413435	0.441214	0.334675	0.138248	0.079172	0.129386	0.139244	0.257326	0.285562
CG1316	0.923662	0.665191	0.768655	1.23687	0.593574	0.181861	0.423242	0.722588	0.888041	0.8295	1.07688	0.508147	0.482297	0.602077	3.06573	0.767648	0.55387	0.57907	0.941763	0.860655	2.52503	1.18418	2.53493	0.69886	1.01686	1.49766	1.72135	2.03397	1.96266	2.94091	2.9328	1.17423	0.884452	0.656782	0.670195
CG13375	0.318001	0.0123826	0.0229428	0.0103705	0.0414853	0	0	0.0133315	0.120507	0.1436	0.0163013	0.513183	0.130204	0.104649	0.170065	0.0214283	0.126374	0.121264	0.0660659	0.0214197	0.182684	0.0743017	0.203467	0.0858025	0.0676202	0.0408677	0.233841	0.395567	0.501834	0.493395	0.399933	0.02565	0	0.748088	0.128956
CG13390	0.035627	0.0623326	0.0454846	0.0462157	0.0276121	0	0.0418304	0.0703805	0.180572	0.167472	0.0373023	0.0900726	0.0411742	0.0597435	0.106141	0.0680018	0.104186	0.524962	0.111904	0.0484955	0.192036	0.175413	0.165618	0.521729	0.540683	0.570242	0.455588	0.488736	0.342294	0.149593	0.126976	0.0378868	0.13199	0.433239	0.317663
CG1354	0.29071	0.222854	0.47221	0.650166	0.493916	0.69569	0.891359	0.71364	0.427083	0.472886	0.648454	0.234188	0.487304	0.308837	0.293014	0.399302	0.266652	0.671807	0.298002	0.55091	0.390399	0.372805	0.326738	0.819296	0.801928	0.560818	0.54197	0.497489	0.467163	0.352154	0.419203	0.655004	0.553141	0.621782	0.605842
CG13551	3.89699	1.63912	1.3609	1.70741	1.36125	0.484452	1.61224	2.00945	3.76371	3.66045	1.11743	2.02635	1.20798	1.44352	2.38364	1.73404	2.97262	3.41488	2.40064	2.45952	3.56051	3.43917	2.73745	3.15954	3.45304	4.21937	4.3924	4.05631	3.61222	2.70755	2.5645	1.87328	2.1186	3.95793	3.57894
CG13625	0.115622	0.210488	0.0394008	0.0488575	0.0312686	0	0.0188599	0.0657707	0.110865	0.136292	0.0961473	0.23031	0.0565403	0.106403	0.068332	0.0943011	0.0815859	0.583755	0.116488	0.109529	0.0288819	0.124469	0.287992	0.515506	0.810581	0.858018	0.986111	1.0433	0.952685	0.390375	0.23862	0.0752306	0.101281	0.754736	0.56644
CG13630	0.148262	0.314886	0.173448	0.205298	0.120457	0	0.0620307	0.205926	0.658741	0.768429	0.133704	0.339338	0.0959623	0.169283	0.412811	0.22126	0.469276	0.570093	0.356873	0.498759	0.401399	0.558394	0.554667	0.685318	0.751111	0.835649	0.98466	1.08155	1.09334	0.871419	0.639912	0.231743	0.246147	0.577485	0.577545
CG13690	0	0	0.0628565	0.0505031	0.0429467	0.0518156	0.0711046	0	0.0363668	0.0209339	0.00274818	0.0221697	0	0.0150404	0	0.00745683	0.0175417	0.629904	0.0252681	0.0244343	0	0.0202446	0.0274173	0.188756	0.0816444	0.0681984	0.0389332	0.010082	0.0183247	0.00745438	0.0392077	0.0582111	0.0134044	0.695167	0.500791
CG13807	0.51247	0.233012	0.0828859	0.0784643	0.0577259	0	0.0172477	0.0748729	0.555064	0.537818	0.135869	0.207632	0.152199	0.130801	0.315968	0.200711	0.468586	0.6201	0.309201	0.283932	0.456676	0.379107	0.651925	0.480406	0.519132	0.860255	1.26215	1.77814	1.93122	1.25614	0.741133	0.126855	0.167241	0.680725	0.25563
CG13850	0.0935075	0.15064	0.131058	0.140112	0.0579074	0	0.133296	0.211728	0.261162	0.256989	0.0792849	0.114179	0.0212902	0.104747	0.157888	0.105081	0.238283	0.560545	0.141016	0.123293	0.382159	0.273961	0.311603	0.612261	0.612775	0.760623	0.987087	1.0313	0.836634	0.411943	0.273022	0.235326	0.18357	0.57208	0.389793
CG14036	0.758083	0.364822	0.157495	0.146375	0.129995	0	0.00558082	0.07763	1.12471	0.996432	0.148086	0.418902	0.143934	0.207947	1.17655	0.396006	1.02475	1.24899	0.59906	0.562808	0.911634	1.05692	1.4296	0.570815	0.642495	0.937145	1.74314	2.34819	2.40482	2.09321	1.60986	0.16935	0.248703	1.76802	0.974606
CG14062	0	0.0108082	0	0	0.00401744	0	0.0136026	0	0.0028102	0	0	0	0	0	0	0.000550719	0.00261728	0.00790738	0.00519093	0	0	0	0.00244298	0.00324736	0.00278442	0	0.0016444	0	0	0	0	0	0	0	0
CG14100	0.198107	0.0303835	0.0725037	0.0343121	0.0277676	0	0.0327436	0.0773908	0.0989937	0.084319	0.0279941	0.0590647	0.0482921	0.0413568	0.0272137	0.054809	0.0770889	0.397196	0.0692603	0.0484761	0.116444	0.0983563	0.0907374	0.396338	0.329456	0.360527	0.445521	0.379354	0.26825	0.0506423	0.0623611	0.0476212	0.051539	0.437029	0.315997
CG14118	0	0.0245224	0.0376466	0	0.15988	0	0	0	0.0247635	0.012061	0.232777	0.00822753	0.0466696	0.243328	0.0346073	0.122077	0.0218054	0	0.00244398	0.0120215	0	0.00861691	0.0135669	0.00598052	0.00418705	0.0027021	0.00459479	0.00617854	0.00745223	0.0130576	0	0	0	0	0
CG1421	1.03734	0.379602	0.126343	0.155526	0.186234	0.0239968	0.0827206	0.174796	0.8122	0.884733	0.242117	0.319177	0.431647	0.269635	0.718415	0.346058	0.684963	0.298071	0.463576	0.433083	0.530969	0.714742	0.776777	0.297627	0.192637	0.163206	0.221007	0.402976	0.614918	0.858254	0.922015	0.168015	0.200333	0.310807	0.247239
CG14210	0.169793	0.0962053	0.0892684	0.034641	0.0335785	0	0.0284706	0.0889733	0.320337	0.291373	0.0625191	0.171298	0	0.104331	0.171525	0.117169	0.245867	0.893515	0.182114	0.188884	0.271543	0.229856	0.282171	0.843616	0.671349	0.709621	0.796544	0.793909	0.752363	0.401508	0.256213	0.0834116	0.15908	0.701361	0.927523
CG14230	0.0426638	0.0541344	0.0196338	0.0540291	0.0443302	0.104396	0.170196	0.248273	0.0652595	0.0592826	0.106205	0.0238238	0.05	0.0363861	0.0460804	0.0619235	0.0547156	0.606645	0.0492604	0.0318761	0	0.0810025	0.129206	0.659077	0.603193	0.486944	0.385812	0.256257	0.245683	0.0904108	0.0902684	0.0559735	0.0235344	0.54432	0.607357
CG1434	0.0946841	0	0.0150177	0.0358564	0.0158346	0	0	0.0163162	0.0570642	0.0424358	0.0158529	0.032051	0	0.0173402	0.0241751	0.0309499	0.0385515	0.0992909	0.0359435	0.0416396	0.109109	0.0897981	0.101167	0.215102	0.188675	0.182076	0.219613	0.293588	0.301085	0.142871	0.124498	0.0206633	0.0322351	0.16223	0.248502
CG14414	0.688509	0.389954	0.205852	0.252983	0.217076	0	0.123856	0.25889	0.744862	0.771141	0.450427	0.406985	0.421397	0.420129	0.272066	0.471787	0.665956	0.624613	0.526779	0.389673	0.181489	0.581516	0.712687	0.723093	0.984532	1.09251	1.56341	1.88931	1.55339	0.812933	0.521753	0.400801	0.319497	0.648624	0.673003
CG14434	0	0.189019	0.326401	0.244814	0.141022	0.286811	0.452741	0.260239	0.0671926	0.0638188	0.17185	0.0727384	0.0715263	0.169931	0.0102701	0.0660578	0.0597355	1.15928	0.0983976	0.0730287	0.103334	0.0833176	0.0882133	0.935903	0.879941	0.64624	0.36586	0.189347	0.0751328	0.0502435	0.0547813	0.18972	0.346893	0.85979	0.999792
CG14443	0.104421	0.146819	0.059149	0.0417954	0.0330325	0	0.00627421	0.0186594	0.0998985	0.0747041	0.164683	0.0761716	0.0106319	0.0148451	0.0538346	0.0320269	0.0644615	0.412074	0.0259162	0.118963	0	0.041977	0.134112	0.83963	1.08948	1.248	1.00887	0.692754	0.313133	0.0534409	0.0626179	0.102914	0.0968253	0.242325	0.34192
CG14506	0.188731	0	0.00813499	0.0200868	0	0	0	0	0.196559	0.272267	0.00503622	0.0493203	0	0	2.36525	0.0325719	0.160392	0.0909134	0.0356067	0.0743932	0.318897	0.41181	1.1399	0.0659224	0.0552676	0.0525084	0.167363	0.704798	0.824789	1.07584	0.71456	0.0119166	0.0514911	0.084466	0.0780422
CG14543	0.516794	0.19804	0.0989948	0.196608	0.106392	0	0.0128871	0.143364	0.802525	0.728237	0.166179	0.228046	0.0603462	0.168961	0.706013	0.271901	0.583257	1.06219	0.434536	0.397706	0.464668	0.783058	1.04119	1.2127	1.27536	1.80336	1.78079	1.86948	1.8597	1.57984	1.23324	0.200456	0.147184	0.920714	1.36741
CG14544	0.00519971	0	0.0255907	0.0301211	0.0269645	0	0.0588854	0.0868936	0.0490997	0.0517168	0.0254271	0.0342115	0	0.0101222	0.0148638	0.0131472	0.0350647	0.511389	0.0294111	0.0165121	0.145124	0.0649552	0.0648916	0.417728	0.352506	0.262546	0.143642	0.10772	0.131275	0.0822168	0.0599268	0.0615929	0.0278237	0.416741	0.528419
CG14618	0	0	0.0305189	0.0413021	0.021648	0	0.0115009	0.0846395	0.100879	0.0913959	0.0479488	0.0330338	0	0.0273905	0.0679159	0.0519853	0.0658506	0.254476	0.0731738	0.0717258	0	0.0963172	0.208464	0.20817	0.259079	0.282439	0.300467	0.425189	0.586187	0.436589	0.241158	0.0341391	0.0735187	0.260636	0.0602405
CG14628	2.39343	0.676173	0.213293	0.313139	0.304962	0	0.0686806	0.157662	2.08998	2.07401	0.254916	0.798414	0.455221	0.43684	1.60233	0.675345	1.70612	0.753214	1.06157	0.923803	1.67056	1.88391	2.08376	0.854078	1.11548	1.56961	2.55546	3.26363	3.47214	3.09533	2.35884	0.381639	0.296447	0.699802	0.660282
CG14641	0.813531	0.291146	0.668085	0.801876	0.417699	0.071555	0.227356	0.537683	0.828584	0.827857	0.550523	0.496281	0.757257	0.616804	0.915033	0.500996	0.554248	1.56575	0.755322	0.73602	0.843482	0.69885	1.03522	1.4362	1.55735	1.84524	1.7951	1.85719	1.69654	1.42767	0.90647	0.749657	0.974514	1.7731	1.97486
CG14655	0.0545446	0.0510837	0	0.0103827	0.0161937	0	0	0	0.0577703	0.0381075	0.0184548	0.0319267	0.0386763	0.0409967	0.234383	0.01776	0.0407324	0.0486129	0.11395	0.0545299	0	0.0795891	0.183929	0.0200968	0.00996112	0.00985695	0.0380945	0.0499189	0.0822865	0.125379	0.195556	0.0144476	0.0535738	0.00465581	0
CG14711	0.169913	0.0757643	0.0808441	0.0735044	0.0618488	0	0.0116875	0.0860025	0.251073	0.196973	0.119174	0.082594	0.128206	0.232453	0.1915	0.102187	0.158252	0.505625	0.13916	0.214177	0.212591	0.271693	0.309726	0.523417	0.706474	0.868785	1.16876	1.16568	0.829892	0.519446	0.356878	0.0699397	0.0918253	0.504846	0.598924
CG14718	2.77216	1.13994	0.630858	0.557399	0.712398	0.0771715	0.195859	0.444667	2.65549	2.55672	0.626026	1.16011	0.525852	0.719976	1.9399	1.04255	2.4104	0.953564	1.26782	1.44319	1.86223	2.23821	1.70762	0.676116	0.587471	0.451235	0.425838	0.642952	1.27671	1.37161	1.61991	0.578101	0.431626	0.827398	0.535254
CG14817	0.558698	0.351288	0.165798	0.169051	0.145198	0	0.0516833	0.0922097	0.507521	0.414632	0.198142	0.358256	0.212907	0.222922	0.298017	0.233931	0.356541	0.764844	0.271703	0.380056	0.40257	0.497483	0.478195	0.61452	0.62773	0.587829	0.845896	1.05456	1.08002	0.587681	0.441764	0.224084	0.159863	0.798457	0.735337
CG14894	1.32867	0.744217	0.570122	0.742983	0.655757	0.172984	0.26636	0.873207	1.61441	1.54068	0.664891	1.04815	0.828569	0.690655	1.00566	0.682214	1.3562	1.4612	1.0114	0.825183	1.51284	1.14344	1.25594	1.55077	1.76622	1.99738	2.10487	2.15303	1.97706	1.47064	1.22363	0.809458	0.819344	1.43345	1.45346
CG14903	0.622544	0.247342	0.258688	0.263256	0.134005	0.0244912	0.0527199	0.346217	0.673953	0.486041	0.29787	0.21442	0.0525852	0.189138	0.393601	0.226928	0.371318	0.865139	0.299652	0.327711	0.481386	0.551965	0.829369	0.937702	1.46203	2.16004	2.31594	2.4412	2.13207	1.43084	0.672222	0.415513	0.413607	1.07754	0.456251
CG14906	0.11647	0.0340532	0.0316803	0.0208027	0.0125368	0	0	0	0.140036	0.191785	0.0357428	0.0466878	0	0.00777224	0.0759043	0.0329017	0.158725	0.39689	0.116173	0.0422055	0.171596	0.0419936	0.290036	0.296941	0.443354	0.941525	1.18768	1.07625	0.808878	0.521641	0.359733	0.0278783	0	0.285129	0.401652
CG14966	0.580416	0.100874	0.107194	0.122457	0.12912	0	0.0357821	0.151637	0.41332	0.374185	0.0894296	0.206054	0.142185	0.142717	0.210034	0.172162	0.352256	0.686164	0.233269	0.244309	0.291166	0.357475	0.40005	0.688159	0.866869	1.12253	1.26722	1.34116	1.01557	0.470282	0.376263	0.150797	0.193874	0.90493	0.771668
CG14985	0.0426638	0.171401	0.169728	0.294482	0.331198	0.270981	0.454391	0.284642	0.110187	0.118211	0.560332	0.273389	0.272909	0.325647	0.0216911	0.460968	0.0661694	0.385688	0.199665	0.169159	0.231313	0.0537077	0.0879747	0.420937	0.452304	0.420771	0.463032	0.307886	0.155905	0.0450241	0.10359	0.238888	0.23335	0.532614	0.580538
CG15014	1.17528	0.0899431	0.0667421	0.260936	0.10746	0.0202474	0.0206888	0.155075	0.870003	0.906372	0.15934	0.280275	0.193017	0.11431	0.614346	0.286478	0.54864	1.47858	0.451233	0.433312	0.551499	0.937203	0.877373	1.45844	1.4939	1.57036	1.8724	1.8985	2.01295	1.55374	0.933201	0.210156	0.141395	1.29963	1.22465
CG15093	0.141625	0.131385	0.290037	0.316119	0.179285	0.311884	0.216964	0.472128	0.17447	0.185307	0.156681	0.110608	0.133219	0.0414767	0.073584	0.268447	0.116737	0.123293	0.121204	0.0831776	0	0.128233	0.0668225	0.101829	0.0459177	0.05137	0.04052	0.0381696	0.0470679	0.0316926	0.0744889	0.399863	0.348809	0.139261	0.110537
CG15136	1.74723	1.05596	0.460929	0.520713	0.550163	0	0.0996663	0.323381	2.42833	2.48412	0.521759	1.19712	0.623954	0.437819	2.32498	0.894763	1.95514	0.74232	1.41427	1.27999	1.79247	2.28687	2.5362	0.886881	0.748056	0.873707	1.73442	2.62498	3.00354	2.91539	2.65545	0.582661	0.491459	0.8091	1.13891
CG15262	0.672262	0.219023	0.0316095	0.0683742	0.101155	0	0	0.00840555	0.864279	0.786339	0.0666229	0.272998	0.0779933	0.0967099	0.601455	0.26485	0.581016	2.09139	0.407423	0.45503	0.905214	0.503321	1.03202	2.44385	2.42795	2.06073	1.99229	1.83392	1.74945	1.25184	0.967369	0.0768168	0.10452	1.88803	2.17386
CG15269	0	0	0	0	0.00187173	0	0	0	0	0	0	0	0	0	0	0	0	0	0	0	0	0	0.000838056	0	0.00689435	0	0.00268793	0	0	0.00620197	0	0	0.0194604	0	0
CG15362	0.855119	0.757995	0.334746	0.465912	0.451833	0	0.114161	0.386313	1.57738	1.37994	0.51991	0.809055	0.400327	0.349892	1.30169	0.662479	1.46526	1.07023	0.960984	0.95995	1.48553	1.53605	1.41341	0.800378	0.757373	0.570967	0.573624	0.904714	1.36735	1.77544	1.60241	0.32621	0.31899	0.859538	0.939638
CG15390	0.0810041	0.00618404	0.0488069	0.0892587	0.0369403	0	0.0228667	0.0636007	0.0489039	0.0551235	0.0126418	0.0435658	0	0	0.00632663	0.0213191	0.0290816	0.0647085	0.031415	0.0274003	0.0850879	0.0556502	0.0710265	0.175841	0.217258	0.35015	0.337516	0.229519	0.15504	0.0629395	0.0252569	0.0648575	0.0894917	0.225266	0
CG1542	0.525893	0.512104	0.189956	0.278747	0.215457	0	0.0682193	0.238315	0.966585	0.949495	0.211858	0.431742	0.242805	0.23604	0.785616	0.362435	1.15347	1.51296	0.497938	0.648028	0.519443	0.836898	0.826408	1.50191	1.12252	1.10544	1.34982	1.46271	1.37967	1.02598	0.930439	0.259328	0.174191	1.14361	1.51342
CG15432	0.351975	0.0610505	0.0799196	0.0861412	0.10314	0	0.0154915	0.0421881	0.542636	0.501806	0.102896	0.168483	0.0584069	0.145877	0.469582	0.207554	0.391798	0.554259	0.248858	0.312879	0.587053	0.396952	0.722324	0.488954	0.482534	0.363992	0.433028	0.60139	0.942435	1.36479	0.954796	0.10785	0.159905	0.658087	0.431906
CG15525	0.333131	0.213345	0.235777	0.23799	0.132248	0.0238561	0.0940658	0.256652	0.49047	0.448591	0.16285	0.272033	0.167792	0.203463	0.192276	0.175447	0.379251	0.415538	0.30094	0.308871	0.477454	0.421538	0.422986	0.458568	0.415736	0.582423	0.826648	1.02323	0.944622	0.621929	0.401726	0.229806	0.287734	0.445145	0.581652
CG15535	0.138252	0.297345	0.118007	0.231064	0.109663	0.0202474	0.188068	0.134033	0.224749	0.190563	0.13672	0.137042	0.0442578	0.101977	0.13685	0.11796	0.152658	0.778008	0.214086	0.124096	0.100178	0.18902	0.261801	0.778268	0.683382	0.601962	0.565362	0.579103	0.513445	0.402491	0.347191	0.132617	0.172187	0.800719	0.90942
CG15561	0.116514	0.0914511	0.219265	0.211361	0.177974	0.0671208	0.070743	0.238657	0.370246	0.309527	0.144388	0.237277	0.14182	0.118024	2.27686	0.139717	0.223287	1.29566	0.158268	0.364292	0.420757	0.514499	1.51464	1.39322	1.11824	0.893865	0.774075	0.690511	0.512462	1.04504	1.105	0.302708	0.279406	0.947996	1.19802
CG15747	0.104427	0.508158	0.33074	0.464227	0.419199	0.994928	1.14255	0.73256	0.17287	0.196251	0.539343	0.321535	0.464142	0.758595	0.107365	0.395527	0.135998	0.503678	0.224353	0.365325	0.29971	0.186709	0.151791	0.625202	0.669891	0.66546	0.563795	0.553296	0.553634	0.230616	0.134859	0.504062	0.628191	0.616702	0.463437
CG1578	0.123276	0.680911	0.562001	0.52598	0.918857	2.8328	1.94298	1.33797	0.100279	0.117388	0.848497	1.60856	0.67562	2.53457	0.102018	0.737472	0.0725182	0.976613	1.0362	1.04914	0.462049	0.0942315	0.147732	1.15819	1.18817	1.14601	0.930854	0.321972	0.209777	0.0691773	0.059613	0.680253	0.943073	1.07942	0.811906
CG1582	0.143236	0.0764369	0.229582	0.149509	0.113463	0.0364357	0.185679	0.156777	0.246746	0.268915	0.192575	0.159484	0.0884978	0.126824	0.152334	0.19607	0.188086	0.374505	0.168012	0.162292	0.320493	0.159938	0.211527	0.415497	0.346299	0.434946	0.349706	0.305471	0.198457	0.215107	0.319573	0.210771	0.1999	0.367773	0.238284
CG15864	0	0.0136595	0.0157686	0	0.0146432	0	0	0.0211751	0.0114977	0.00281368	0.0107386	0.00814283	0	0.00690354	0.0680048	0.00659871	0.0115123	0.0108249	0	0.0129035	0.445713	0.0301412	0.029696	0.0277604	0.0504608	0.0510928	0.0616037	0.0334727	0.0506192	0.0376577	0.0370948	0.0160351	0	0.0220986	0
CG15930	0.168172	0.0299447	0.013804	0.0337223	0.00607172	0	0	0.0253509	0.172774	0.178873	0.00176886	0.0329513	0.0144548	0.017268	0.142738	0.0463917	0.171532	1.18124	0.0856082	0.155411	0.0775588	0.183253	0.303395	0.869347	0.728045	0.809979	0.794475	0.711344	0.40895	0.221739	0.318736	0.0163402	0.0109138	1.06146	1.23677
CG1622	0.416845	0.2619	0.171198	0.300558	0.12182	0.271405	0.342494	0.313793	0.300317	0.373172	0.308522	0.193468	0.0958528	0.154059	0.0848337	0.227734	0.196924	1.29562	0.277819	0.22494	0.0989387	0.218143	0.345551	1.20542	1.26775	1.52959	1.45563	1.34072	0.94401	0.296676	0.220047	0.461347	0.311093	1.25004	1.24339
CG1646	1.22441	1.46699	1.35472	1.32525	0.942162	0.34956	0.891742	1.4643	0.716237	0.602104	2.15987	1.1046	0.77673	1.24642	3.70337	1.28734	0.576034	2.49981	1.40804	1.37446	1.1902	1.15281	2.93937	2.57481	2.23857	2.34478	2.79513	2.57886	2.48636	2.55057	2.52274	1.49794	1.33571	2.53927	2.7162
CG1671	0.135958	0.0251249	0	0.0340846	0.0118447	0	0.0140629	0.0862583	0.0596528	0.0647161	0.0299381	0.0128081	0	0.00806851	0.0612801	0.0340092	0.0522695	0.547299	0.0404986	0.0206149	0.0544581	0.0410062	0.0877639	0.56066	0.478337	0.374942	0.227957	0.189765	0.1552	0.0853107	0.0331743	0.0243038	0.026355	0.461713	0.582681
CG1677	0.850419	3.19309	2.74266	3.32548	2.50362	5.33564	5.86778	5.47252	0.635399	0.526844	3.73336	3.58506	2.97854	3.18435	0.51227	2.76553	0.423813	3.84014	2.89837	2.7944	0.812054	0.616516	1.20624	5.14041	5.67537	5.0219	4.19258	3.0897	2.12441	1.49175	2.32325	3.37113	4.44784	3.63715	4.01375
CG16790	0	0.0490714	0.0209177	0.00606587	0.0153765	0	0.0253271	0.0247312	0.015039	0.0451253	0.0137874	0.0512373	0.087151	0.00690076	0.0182776	0.0198051	0.0184665	0.0917401	0.0191966	0.0521957	0	0.0136545	0.0222672	0.0763042	0.156713	0.0707158	0.0492933	0.074931	0.0316852	0.0142006	0.00699658	0.00753017	0.05984	0.1743	0.0929292
CG16935	1.13617	0.463373	0.345066	0.385567	0.408806	0.0216458	0.105171	0.383948	1.4362	1.33496	0.354471	0.702076	0.600125	0.261459	0.819895	0.552799	1.1312	0.671868	0.833824	0.700061	0.892048	1.24437	1.02823	0.893855	0.937664	1.16743	1.54296	1.87063	1.85761	1.19379	1.14515	0.414135	0.345438	0.848148	0.747234
CG16989	0.00519971	0.0712947	0.0736487	0.0954436	0.0676135	0	0.123851	0.211527	0.164121	0.142223	0.137448	0.173981	0.0557935	0.0744526	0.201376	0.123043	0.102485	0.279977	0.157459	0.250384	0.21633	0.174331	0.286421	0.303188	0.434212	0.478554	0.608132	0.666442	0.597878	0.489488	0.394819	0.199894	0.117411	0.37888	0.203575
CG1703	1.48003	0.686615	0.858088	1.10042	0.812296	0.607129	1.09571	1.15959	1.24881	1.2518	1.26996	0.905266	0.812198	0.970147	0.724846	1.01305	0.838542	1.91958	0.819676	2.60187	1.74903	0.791675	1.11939	2.30478	2.22289	1.9367	1.90772	1.80061	1.65395	1.45415	1.54948	1.29954	1.11495	2.03093	1.66784
CG17098	3.12215	1.0902	0.485805	0.599497	0.564723	0	0.0668669	0.330245	3.17205	4.14002	0.676432	1.56352	0.587432	0.634837	3.34435	1.22308	7.29216	0.941378	1.66232	1.83408	2.648	3.5466	2.96911	0.828175	1.38253	2.93567	3.00294	2.71516	2.62534	2.6424	2.75695	0.618523	0.49532	0.911705	1.03324
CG17141	0.247276	0.162697	0.0708425	0.0652306	0.034557	0	0	0.0673923	0.318958	0.324185	0.0702841	0.157792	0	0.0455335	0.269053	0.1194	0.265007	0.374428	0.190541	0.145421	0.245889	0.232363	0.253933	0.293501	0.216162	0.403488	0.467976	0.640916	0.634347	0.379378	0.162715	0.0500706	0.0526686	0.340844	0.17893
CG17168	0.280895	0.465879	0.394518	0.504402	0.368986	0.313135	0.496986	0.597979	0.170573	0.103665	0.628189	0.290947	0.874524	0.435362	0.230281	0.37061	0.0984393	0.354034	0.221802	0.372869	0.351561	0.171767	0.305276	0.696402	0.813567	0.726878	0.786	0.792056	0.620902	0.467367	0.544351	0.506739	0.41249	0.460279	0.349354
CG17219	0.148644	0.124285	0.139063	0.158483	0.0804108	0	0.0572976	0.205438	0.183669	0.12949	0.113389	0.0755688	0.0465846	0.0861541	0.13801	0.0885023	0.148561	0.760871	0.0675487	0.130963	0.441615	0.206906	0.188244	0.60611	0.508264	0.359562	0.234692	0.301141	0.299007	0.237732	0.173051	0.132601	0.11191	0.664472	0.649634
CG17328	0	0.0303455	0.0312291	0.0741748	0.0150743	0	0.0373264	0.0534176	0.0957415	0.150775	0.0451478	0.0245717	0.0155246	0.0714643	0.0718701	0.0386075	0.0710251	0.251142	0.0823535	0.0898567	0	0.141372	0.171405	0.287488	0.445331	0.613481	0.587051	0.445025	0.24392	0.243919	0.182045	0.0668876	0.0551657	0.271481	0.0700293
CG17385	1.098	0.404973	0.23619	0.19298	0.214622	0	0.0523423	0.347335	1.00873	0.820404	0.282688	0.405532	0.254499	0.419319	0.644134	0.384453	0.743544	1.80286	0.592063	0.61906	0.783821	0.834459	1.08426	2.05827	2.27047	3.01301	2.85142	2.61554	2.273	1.33933	0.843521	0.465255	0.282673	1.55427	1.53272
CG17454	1.3516	1.77679	1.88564	1.79974	1.69945	1.0007	1.70201	2.24054	1.13049	1.05155	1.74786	1.51583	1.49728	1.55542	0.650148	1.24503	0.691166	2.02162	1.03954	2.02473	1.05357	0.94806	1.20498	2.38556	3.17392	3.28915	3.711	3.67687	3.10988	1.72556	1.00786	2.01057	2.32009	2.42586	1.82392
CG17568	0	0.15104	0.113044	0.122723	0.0879464	0	0.077278	0.176541	0.124605	0.118827	0.0876724	0.0797366	0.0509013	0.134874	0.131577	0.0704315	0.112687	0.398543	0.11185	0.171982	0.0288819	0.119864	0.313601	0.414832	0.499152	0.816838	0.796095	0.752205	0.588621	0.443537	0.144421	0.174853	0.110177	0.37726	0.219118
CG17652	0.14144	0.083934	0	0.0348713	0.0248855	0	0.00539495	0.0164639	0.1899	0.160212	0.0288366	0.0654642	0.0410731	0.0345623	0.187048	0.0669986	0.142866	0.187427	0.0859568	0.120217	0.134146	0.151482	0.284062	0.21457	0.218147	0.194195	0.233662	0.337645	0.493006	0.717826	0.398182	0.0653724	0	0.193353	0.171792
CG17802	0.142052	0.0760124	0.101347	0.285231	0.19181	0.0488324	0.155339	0.269773	0.139338	0.091667	0.378816	0.163714	0.164552	0.154603	0.0401359	0.265664	0.0684559	1.61111	0.400033	0.302112	0.16302	0.140124	0.336353	1.18644	1.79466	1.90132	1.66548	1.37144	0.911603	0.256455	0.0664901	0.273925	0.298191	2.09821	1.5639
CG17806	0	0.0662114	0.0409022	0.0932134	0.0571072	0.049215	0.237821	0.323026	0.0487693	0.0240167	0.191589	0.122654	0.0299759	0.153234	0.0279967	0.139571	0.0367637	0.395755	0.0846946	0.181684	0	0.0740195	0.0848625	0.389414	0.661558	0.589065	0.445558	0.309786	0.154834	0.0653513	0.0386291	0.2014	0.136195	0.421868	0.200935
CG17807	0	0.0471732	0.0280425	0.0190934	0.0317167	0	0.00539285	0.0223009	0.0495009	0.0479331	0.0393205	0.0257225	0.038813	0.0141412	0.0237769	0.0257906	0.0539985	0.496108	0.0344256	0.0335872	0	0.119022	0.0773015	0.548919	0.456863	0.514878	0.296926	0.216063	0.133562	0.0632255	0.0513146	0.0418339	0.0139866	0.249211	0.317358
CG17819	1.14206	0.621035	0.35136	0.441307	0.445029	0	0.0968778	0.276282	1.57698	1.72681	0.300898	0.658645	0.447181	0.404051	1.34465	0.562016	1.59591	0.519329	0.898543	0.794233	1.42516	1.21599	1.19257	0.415524	0.347335	0.289754	0.342473	0.881179	1.25142	1.3762	1.26718	0.380225	0.368774	0.477908	0.588519
CG1785	0.14091	0.106323	0.0493066	0.0799655	0.0376677	0	0.0169164	0.0719538	0.162344	0.114749	0.0826329	0.118227	0	0.0592937	0.103752	0.074163	0.0774693	0.530735	0.0792208	0.12814	0.15209	0.173944	0.165843	0.59353	0.520409	0.433646	0.422617	0.428936	0.395557	0.24429	0.229711	0.0882912	0.0406878	0.555433	0.454151
CG1789	0.460661	0.262345	0.0949299	0.143082	0.115538	0	0.0342646	0.129596	0.56542	0.493613	0.19147	0.277035	0.200438	0.0743617	0.331907	0.221614	0.444537	0.691795	0.289012	0.216948	0.511931	0.316138	0.56875	0.689989	0.650925	0.636516	0.898524	1.23057	1.20704	1.01432	0.694458	0.234821	0.175972	0.652234	0.795964
CG17904	0.410078	0.27076	0.117204	0.236787	0.131848	0	0.0934888	0.18009	0.437399	0.351806	0.194462	0.334126	0.0808093	0.147987	0.190632	0.198547	0.249933	0.623703	0.212274	0.349468	0.123433	0.272602	0.398459	0.733429	0.946972	1.11886	1.16832	1.09099	1.03182	0.534779	0.411717	0.2624	0.250668	0.629831	0.54778
CG18011	0.0200832	0.0914343	0.131521	0.200091	0.0858816	0	0.143488	0.142749	0.0769258	0.0157897	0.0643364	0.0505113	0.0501114	0.0811138	0.0186269	0.0403669	0.0421175	0.17546	0.0439834	0.138531	0.0602638	0.0489501	0.155015	0.204168	0.402034	0.498551	0.655847	0.498505	0.340201	0.229336	0.119746	0.166626	0.179804	0.197869	0.139456
CG18048	0.205044	0.0510886	0.0374647	0.0366981	0.0129108	0	0.0133662	0.0339141	0.095323	0.0778116	0.0258092	0.00941381	0.0386313	0.0487342	0.0566004	0.0404808	0.0715136	0.445724	0.0640095	0.0392027	0.0840912	0.0898074	0.153192	0.358141	0.2946	0.441334	0.574635	0.709999	0.425458	0.186562	0.0763525	0.0654472	0.0607531	0.347352	0.321963
CG18067	2.94331	1.23612	0.142879	0.165365	0.198872	0	0.0739652	0.173085	0.654442	0.662045	0.200175	0.404084	0.182417	0.0976858	0.291458	0.414002	0.443228	0.285641	0.402742	3.351	0.346551	0.742853	0.314594	0.263978	0.212548	0.164635	0.129241	0.157994	0.0940808	0.1556	0.427972	0.224192	0.147173	0.190976	0.206587
CG18081	1.42658	0.81694	0.615443	0.437001	0.548087	0	0.147424	0.457998	1.95279	1.77897	0.612458	0.994077	0.435076	0.468635	1.15243	0.88507	1.57284	1.92674	1.10283	1.05347	1.70573	1.60858	1.44923	1.82802	1.73393	1.98039	2.35643	2.45228	2.20549	1.67984	1.38161	0.452	0.69839	1.76616	1.67757
CG18178	0.997981	0.383241	0.283432	0.272123	0.324045	0	0.150671	0.272336	1.06708	0.990039	0.193168	0.49806	0.269932	0.289825	1.26757	0.347765	0.743649	0.975847	0.495375	0.639543	0.416401	1.05469	1.00112	1.07551	0.683045	0.5547	0.582496	0.672783	0.724937	0.993817	1.11405	0.284866	0.170344	0.803581	1.02187
CG18233	0	0	0.12251	0.191001	0.148025	0.0969269	0.159605	0.161022	0.0214885	0.0336264	0.00603638	0.018756	0	0.0319586	0.0929811	0.00343439	0.0242729	0.129035	0.0175283	0	0.835694	0.0476078	0.0578859	0.173551	0.184108	0.415597	0.266101	0.122743	0.0415117	0.057552	0.0586189	0.245435	0.382451	0.142164	0.249444
CG18259	0.2217	0.0818133	0.0810408	0.0591108	0.0720543	0	0.0517571	0.135848	0.270526	0.233618	0.0995632	0.294713	0.127348	0.0588747	0.279209	0.104988	0.160499	0.324221	0.145491	0.128496	0.0679974	0.167253	0.281519	0.307116	0.367083	0.591418	0.67733	0.583438	0.49773	0.298186	0.343608	0.153095	0.0544693	0.336517	0.19558
CG18262	0.0616126	0.0350321	0.0301207	0.0154179	0.0301451	0.0278188	0.015489	0.0241766	0.0837309	0.0733258	0.0580426	0.0913664	0.0161608	0.050952	0.0822792	0.0581741	0.0652711	0.161071	0.0895756	0.0517015	0.174846	0.0556913	0.0879139	0.202815	0.255537	0.312742	0.35778	0.440072	0.314673	0.0943028	0.0909783	0.0385063	0.0427493	0.355562	0.205209
CG18273	0	0.0351773	0.0473577	0.136196	0.02995	0.049476	0.0538227	0.116322	0.0699446	0.0535414	0.0506292	0.112876	0	0.008057	0.112856	0.0380144	0.0637308	0.386233	0.0297925	0.0316915	0.157115	0.0733017	0.159288	0.434481	0.376323	0.308025	0.279671	0.308055	0.205893	0.191538	0.190378	0.0757388	0.0482116	0.291644	0.422515
CG18428	0.828444	0.384795	1.47452	1.85455	0.831591	0.685435	1.25672	1.52745	0.587829	0.494216	0.586067	0.414105	0.500428	0.515598	1.1332	0.452285	0.471726	0.908097	0.504174	0.407996	1.0203	0.495718	1.23622	1.10905	1.64736	2.4776	2.59693	2.24775	1.6618	1.31315	0.829211	1.93272	1.96752	0.878786	0.70892
CG18528	0	0.0856857	0.0574676	0.0669882	0.0587393	0	0.0242387	0.0301944	0.0545454	0.0731427	0.0221126	0.045613	0.0833399	0.0677766	0.030001	0.0253136	0.0598066	0.335838	0.0278855	0.0311431	0.184876	0.0314909	0.0556525	0.210138	0.118175	0.104035	0.0768996	0.087515	0.0756083	0.0318046	0.0852886	0.0561676	0.143535	0.292943	0.238757
CG18596	0.213771	0.112285	0.209378	0.262269	0.15348	0.114098	0.10339	0.0517566	0.157972	0.145254	0.166969	0.159837	0.163983	0.19145	0.225546	0.115464	0.132318	0.20924	0.132334	0.150597	0.0998708	0.116184	0.156327	0.27549	0.449369	0.464811	0.455767	0.330049	0.178866	0.0946866	0.129266	0.214874	0.163378	0.30338	0.246905
CG18600	0.320789	0.156416	0.113467	0.074949	0.141863	0	0.0341025	0.143233	0.707166	0.687814	0.197084	0.329045	0.239638	0.225448	0.692681	0.231734	0.550416	0.938475	0.422692	0.382384	0.375248	0.732909	0.938276	1.02167	0.925802	0.782133	0.773862	0.960124	1.62346	1.52267	1.15944	0.164831	0.255444	0.770317	0.885926
CG18787	0.472014	0.0633761	0.107687	0.125905	0.137797	0	0.0281425	0.194463	0.634565	0.710259	0.0966013	0.101698	0.056625	0.130049	0.286083	0.199993	0.444323	0.470844	0.268985	0.271938	0.465324	0.4888	0.449659	0.477912	0.557688	0.616819	0.774301	0.804368	0.892157	0.700072	0.390572	0.149935	0.16135	0.425271	0.503116
CG18789	0.684802	0.170102	0.141184	0.0941871	0.149973	0	0.0400805	0.116763	0.61473	0.485755	0.0810902	0.283394	0.193606	0.179474	0.242672	0.177536	0.429478	0.489948	0.273705	0.235824	0.524295	0.458465	0.376147	0.390793	0.424087	0.544537	0.79055	0.842154	0.833281	0.703056	0.423617	0.115311	0.186876	0.484843	0.379022
CG18823	0.13796	0.1239	0.0153663	0.0209259	0.0126863	0	0	0	0.258003	0.218468	0.0147255	0.0894328	0.0490855	0.0216009	0.108961	0.0622576	0.17891	0.143153	0.0829966	0.150846	0.137709	0.220091	0.266346	0.0798094	0.223623	0.990871	1.47688	1.53855	1.05613	0.433736	0.286831	0.0219509	0.0225446	0.129145	0
CG1924	0.228549	0.0572218	0.0101652	0.040775	0.0248155	0	0	0	0.244321	0.192126	0.022616	0.124878	0.0172914	0.0433691	0.267098	0.0729919	0.144767	0.0692356	0.123918	0.0837531	0.0139188	0.21349	0.527911	0.0881689	0.0973409	0.188949	0.886596	1.23898	1.07216	1.0308	0.860366	0.049748	0.020734	0.0714032	0.0616541
CG1943	1.53871	1.75051	1.33454	1.60177	1.30503	1.15632	1.52571	1.63331	1.71085	1.53018	3.37407	3.197	1.54848	1.498	0.653651	1.90662	1.14642	3.13437	1.00602	1.18677	1.70613	1.65617	1.0223	2.39307	2.02882	2.02561	2.02047	1.52527	1.20635	0.785277	0.825557	1.71079	1.48893	4.16346	3.74982
CG2017	1.17077	0.765409	0.827785	0.532985	0.685948	0.0883275	0.317747	0.446104	1.32159	1.27736	0.661669	0.727215	0.739653	0.652028	1.24388	0.837508	1.36027	0.955301	1.28518	1.30175	1.23866	1.39528	1.14358	0.802212	0.829363	1.10762	1.52742	1.421	1.04914	0.802002	0.973193	0.619367	0.978405	1.34097	1.03346
CG2021	0.788978	0.169372	0.0774276	0.114466	0.0767768	0	0.0128541	0.104077	0.628898	0.668873	0.109446	0.247939	0.0721712	0.0444438	0.433141	0.194528	0.469474	0.835987	0.307048	0.321912	0.402113	0.578804	0.841917	0.962277	1.27016	1.7996	2.38188	2.3738	2.00598	1.20683	0.766829	0.146467	0.0941111	0.863491	0.939854
CG2034	1.20058	0.565783	0.215986	0.362589	0.210084	0.0138414	0.0345102	0.235637	1.7266	1.62415	0.253948	0.55735	0.173879	0.264507	0.933218	0.55311	1.28086	1.43995	0.859481	0.663669	1.47507	1.37262	1.44742	1.47274	1.80292	3.00588	3.2569	2.93498	2.46136	1.69985	1.16802	0.385312	0.199905	1.35033	1.50913
CG2091	0.0668325	0.0837414	0.429468	0.383138	0.600347	0.203578	0.447897	0.276055	0.220882	0.257616	0.200628	0.0974935	0.393775	0.400348	0.0955054	0.156624	0.124559	0.531	0.172028	0.232157	0.275985	0.24453	0.181943	0.71513	0.950002	0.97916	0.81655	0.657653	0.451437	0.159502	0.120991	0.329288	0.298261	0.716129	0.712415
CG2100	0.490641	0.592667	0.237509	0.21645	0.396178	0	0.117887	0.32579	1.16729	1.10261	0.369977	0.461158	0.687515	1.31315	0.775161	0.568733	0.904853	0.642486	0.561465	0.649049	0.965346	0.944472	1.00095	0.622598	0.669592	0.812304	0.887867	0.923658	1.06347	1.15768	1.09611	0.325469	0.322129	0.639124	0.502444
CG2124	0	0.0125989	0.00750314	0.0236807	0.0109924	0	0.00575649	0.0773343	0.0491135	0.032804	0.0105732	0.0218162	0.0336904	0	0.0171579	0.016706	0.0282339	0.174833	0.0323174	0.00728521	0.0650802	0.0664313	0.103968	0.118366	0.0855117	0.159198	0.346519	0.342153	0.265227	0.19088	0.193786	0.050749	0.0217068	0.163057	0.0954865
CG2129	0.207448	0.0910772	0.00570315	0.0208343	0.0126791	0	0.0133606	0.0328601	0.13889	0.135197	0.0339677	0.0273208	0	0.014367	0.128541	0.0391594	0.1086	0.253667	0.0314921	0.113409	0.181286	0.125735	0.27189	0.208694	0.180342	0.239008	0.514243	0.631114	0.625673	0.565978	0.39466	0.00758885	0.0255762	0.186205	0.234167
CG2145	0.132297	0.287255	0.0246138	0.00543702	0.00289653	0	0	0.0127761	0.0223112	0.0518644	0.0400565	0.0508832	0	0.0107985	0.00801498	0.292387	0.02818	0	0.0156559	0.0114796	0.0398265	0.0528139	0.00665592	0.00303394	0	0.00584813	0	0	0.0136326	0.0101176	0.024524	0.00809095	0	0	0
CG2162	2.02062	1.06646	1.21701	1.2185	1.10185	0.256836	1.03644	1.15773	1.4934	1.6416	1.10608	1.14024	2.81317	1.50503	2.83244	1.11361	1.33403	1.30064	1.18937	1.20147	1.54835	1.49209	2.1531	1.05851	1.27816	1.41958	1.2638	1.17912	1.53153	2.08796	2.19259	1.43128	1.30785	1.29306	1.17267
CG2247	0.767633	0.249174	1.66935	1.49911	1.0295	0.9484	1.55876	1.87272	0.665719	0.539167	0.848205	0.619644	0.774059	1.19692	0.2393	0.516049	0.403147	1.15118	0.411657	0.576379	0.264627	0.481533	0.705976	1.39223	2.18545	2.58028	2.78193	2.30906	1.96932	1.03716	0.844608	2.21678	2.32221	1.34974	1.51939
CG2608	0	0.0789139	0.0346137	0.106247	0.0392898	0.0287465	0.0810243	0.0826211	0.076076	0.0582454	0.103829	0.0729748	0.0803064	0.12183	0.068865	0.0602758	0.0589883	0.62042	0.108601	0.119103	0.0706681	0.0764166	0.16629	0.484297	0.731803	0.670327	0.494047	0.308673	0.208212	0.188387	0.162962	0.0981692	0.183607	0.53663	0.342639
CG2614	0	0.110618	0.150401	0.152328	0.14	0.067936	0.127828	0.239578	0.107448	0.0885873	0.137644	0.0748467	0.168887	0.332951	0.0933902	0.107747	0.112264	0.571906	0.120989	0.177763	0.336735	0.0830793	0.212882	0.690462	0.67901	0.571119	0.392568	0.594258	0.623522	0.274633	0.150634	0.198146	0.247634	0.528998	0.7338
CG2685	0.085559	0.0693267	0.0906334	0.133746	0.0630318	0	0.149275	0.159066	0.0970472	0.0838181	0.126972	0.0627478	0.0886085	0.0402901	0.0223504	0.105711	0.0585282	0.290077	0.0642117	0.132037	0.148524	0.0685292	0.115744	0.343854	0.397631	0.304909	0.272593	0.370974	0.338095	0.276484	0.146781	0.200258	0.0926412	0.345361	0.426424
CG2691	0.0520642	0.087183	0.0680904	0.136745	0.121134	0.140774	0.286385	0.140141	0.150505	0.146367	0.117587	0.0618668	0.193977	0.090546	0.117939	0.0656708	0.0881056	0.538967	0.0944834	0.218752	0.0283495	0.132189	0.14685	0.595232	0.587173	0.461047	0.413805	0.27057	0.205936	0.124511	0.132259	0.139427	0.0847461	0.440754	0.377626
CG2701	0.520659	0.140029	0.137068	0.2376	0.155573	0	0.0725903	0.229018	0.409202	0.461036	0.248711	0.154572	0.230843	0.204264	0.171436	0.263772	0.503196	0.790928	0.256157	0.47773	0.496594	0.463169	0.406582	0.692407	0.945134	1.05089	1.01737	0.973997	0.897764	0.655389	0.381054	0.226932	0.310895	0.73707	0.74932
CG2790	0.445443	0.37827	0.342048	0.401735	0.352417	0	0.180495	0.581517	0.86206	0.836378	0.4336	0.528841	0.314479	0.356905	0.693161	0.35977	0.715056	1.2664	0.561229	0.623453	0.917004	0.69013	0.955315	1.45627	1.69033	1.77227	1.56608	1.62825	1.33967	1.07525	0.849703	0.381008	0.472319	1.44607	1.03881
CG2875	0.0426638	0.012875	0.00816878	0.0222949	0.0129993	0	0.0523596	0.0373813	0.0453178	0.0626273	0.0231652	0.0479585	0.0329247	0.0105596	0.0112146	0.0202763	0.0238692	0.395305	0.0302086	0.0150697	0.0288819	0.00364758	0.0481974	0.351654	0.340689	0.248595	0.226002	0.119373	0.092495	0.103128	0.0634082	0.0364048	0.0352804	0.248221	0.274617
CG2889	0.355271	0.0689673	0.0930937	0.165511	0.0880484	0	0.042442	0.108183	0.187635	0.150964	0.097006	0.142745	0.0633806	0.178254	0.124647	0.0843219	0.14546	0.226279	0.173997	0.071017	0.164962	0.126739	0.258763	0.229334	0.251034	0.338814	0.323913	0.422982	0.441131	0.521278	0.38135	0.123236	0.150707	0.24134	0.303412
CG2931	0.393943	0.257086	0.119987	0.144188	0.0966159	0	0.0188514	0.121049	0.644673	0.597818	0.150795	0.294138	0.215021	0.123656	0.363568	0.212445	0.383841	0.457606	0.292052	0.358898	0.531107	0.48066	0.579814	0.592483	0.660559	0.734218	0.917642	0.725066	0.846055	0.712031	0.559279	0.143462	0.0781166	0.602745	0.385088
CG2972	0.522544	0.053045	0.040704	0.0657364	0.0476729	0	0.0188357	0.0482864	0.311827	0.207038	0.0551915	0.106813	0.0438044	0.0494904	0.165049	0.0918262	0.155036	0.524177	0.129821	0.134901	0.366283	0.308433	0.224711	0.697962	0.714399	0.646938	0.646451	0.595831	0.573631	0.274038	0.201668	0.0745041	0.163093	0.351275	0.511354
CG2990	0	0.0125631	0	0.0102994	0.00579648	0	0	0.0197209	0.0285356	0.0503408	0.00106962	0.0119634	0	0.00960411	0.0278702	0.00447662	0.00111922	0.219847	0.310106	0.00503301	0	0.0534078	0.0282301	0.0779493	0.168944	0.156587	0.153952	0.210034	0.1392	0.0332934	0.0195749	0.00385622	0	0.20089	0.134451
CG30022	0	0.44848	0.535999	1.00601	0.470448	0.494125	0.354707	0.346386	0.150263	0.13293	0.31121	0.212993	0.345509	0.453034	0.119334	0.168578	0.128689	0.0372833	0.173293	0.546556	0.113106	0.154303	0.0659563	0.050816	0.0396674	0.0230358	0.0319753	0.028992	0.0153721	0.0180937	0.0552906	0.489467	1.02064	0.0477368	0.0700006
CG3008	0.038774	0.321512	0.116552	0.162694	0.122294	0.0322801	0.0954776	0.166085	0.263642	0.248207	0.13624	0.173326	0.11605	0.159443	0.129766	0.146771	0.158798	0.507482	0.228483	0.476146	0.305301	0.296053	0.292395	0.679674	0.630871	0.818239	0.850199	0.871601	0.713586	0.410187	0.281049	0.200751	0.269526	0.69789	0.408053
CG30105	0.292039	0.0778434	0.058168	0.0715004	0.0405713	0	0	0.100603	0.345381	0.334301	0.0748655	0.18788	0.0947541	0.102337	0.377825	0.10198	0.236885	0.558799	0.178923	0.212475	0.339441	0.297038	0.410993	0.595595	0.432149	0.495492	0.765706	0.874131	0.766542	0.575687	0.425829	0.0728102	0.0739827	0.565734	0.546237
CG30122	1.01828	1.22044	1.41407	1.84653	1.06027	1.69605	1.6442	1.59708	0.644478	0.62103	1.6785	1.12096	0.976604	1.09149	0.419782	1.08481	0.469125	2.62595	0.972111	1.42373	0.819824	0.548814	0.812263	2.66665	2.68581	2.23943	1.92147	1.68781	1.54075	1.28023	1.67399	1.70606	1.70259	2.33556	2.29499
CG3021	0.696764	0.204873	0.206927	0.164485	0.141775	0.0300942	0.0865263	0.228809	0.426517	0.400137	0.247734	0.264756	0.161685	0.157771	0.248818	0.223877	0.309389	0.534751	0.292271	0.221239	0.606404	0.312354	0.404921	0.606694	0.527641	0.68715	0.866129	0.762736	0.765603	0.555996	0.565225	0.192168	0.208183	0.519177	0.420565
CG3032	0.0335743	0.0178705	0.00648131	0	0.00397823	0	0	0	0.0282947	0.0273759	0.00576765	0.0235865	0.0126484	0.0182649	0.0143461	0.0145382	0.00916991	0.0683436	0.0217028	0.00957063	0	0.0153185	0.0198139	0.0209043	0.0373556	0.0461617	0.0872268	0.0563997	0.0715886	0.0357918	0.0184158	0	0.0132443	0.0519042	0.0635906
CG30349	0.00519971	0.0276361	0.399882	0.418262	0.296604	0.129744	0.206594	0.286355	0.257575	0.301057	0.102778	0.17324	0.0549173	0.144555	0.108682	0.0999797	0.198103	0.908332	0.134514	0.111531	0.277252	0.197869	0.257435	0.964378	0.817801	0.794651	0.632948	0.564143	0.479388	0.292291	0.224241	0.368153	0.178912	0.874475	1.22599
CG3045	0.0625218	0.0687248	0.088534	0.0668567	0.0855879	0.0240803	0.0669383	0.0700312	0.0986996	0.088186	0.0909515	0.0623807	0.0791421	0.0529636	0.0833687	0.0702699	0.071497	0.488327	0.0670803	0.109801	0.0942534	0.0484174	0.122885	0.624961	0.623187	0.397569	0.332172	0.401493	0.352884	0.171382	0.10804	0.0844499	0.0779695	0.440632	0.379056
CG3071	0	0.0286678	0.0308527	0.0273822	0.0135623	0	0.041922	0.079993	0.0541182	0.0652034	0.03967	0.0343222	0	0.0106959	0.0298197	0.032137	0.0470407	0.627084	0.0575885	0.0908775	0.0544581	0.0469259	0.0516107	0.56442	0.34908	0.261378	0.261234	0.173332	0.0939836	0.0295942	0.0290191	0.026542	0.0459704	0.413128	0.536591
CG31013	0.334681	0.150277	0.107606	0.14099	0.11444	0	0.00644332	0.0265814	0.659469	0.696957	0.0558664	0.228638	0.111724	0.194106	1.93078	0.190538	0.564215	0.261129	0.3472	0.375684	0.51243	0.62247	1.30914	0.253927	0.216872	0.204259	0.376947	1.01159	1.28671	1.43045	1.10641	0.118151	0.107299	0.275847	0.222155
CG31016	0	0	0	0.00901577	0.00255643	0	0	0	0.00172928	0.00184373	0.00366484	0	0	0	0	0.00228849	0.00161501	0.0113123	0.00474169	0	0.903118	0.01384	0.00288176	0	0.0167401	0.034254	0.00985314	0.0118651	0.00283085	0.00534078	0.00551934	0	0	0.00792053	0
CG3107	0.460579	0.616674	0.415462	0.719982	0.572797	0.180176	0.548438	0.794619	0.655848	0.565746	0.827968	0.545095	0.23245	0.36772	0.365986	0.613377	0.585012	1.71548	0.646255	0.871084	0.966566	0.497535	0.542597	2.57228	3.30016	2.623	1.92304	0.976176	0.761502	0.536407	0.48075	0.649223	0.54495	1.45945	1.14683
CG31075	1.94354	0.995931	3.16894	2.89275	4.42687	1.27511	1.04827	1.29776	1.60252	1.57772	1.39482	1.14194	5.31134	1.7976	1.10418	1.28064	1.23471	0.622803	0.866232	2.27774	1.86524	1.31327	1.00211	0.536728	0.419519	0.31448	0.262002	0.215738	0.433016	0.809949	0.973937	1.89511	2.35201	0.478934	0.794192
CG31156	0.00519971	0.102469	0.353999	0.313043	0.206793	0.116127	0.337215	0.322447	0.142761	0.1624	0.253688	0.222221	0.509919	0.250745	0.668347	0.137396	0.152075	0.491973	0.120415	0.233977	0.206826	0.212678	0.438448	0.593901	0.948923	0.981616	0.978807	1.04556	0.631133	0.390362	0.34697	0.306625	0.363685	0.798248	0.304621
CG31249	0.248549	0.194952	0.119365	0.0714667	0.0974425	0	0.0134989	0.128474	0.498271	0.426215	0.160794	0.212733	0.0619638	0.156766	0.316653	0.180578	0.35974	0.50434	0.236414	0.314858	0.99895	0.519629	0.595885	0.489359	0.785323	1.09187	1.18527	1.40308	1.39385	1.12993	0.678872	0.219263	0.244561	0.459521	0.238308
CG31301	0.245719	0.161276	0.133317	0.0953787	0.101274	0	0.011333	0.168248	0.431828	0.473614	0.145034	0.200503	0.0714504	0.159455	0.659572	0.176677	0.272893	0.748646	0.222922	0.24301	0.421246	0.321484	0.761938	0.943379	0.991346	1.25618	1.35194	1.3427	1.22483	1.08928	0.724445	0.164667	0.0888526	0.836514	0.731491
CG31357	0.180749	0.182069	0.113666	0.173619	0.126311	0	0.0597907	0.141658	0.177369	0.10719	0.126127	0.189537	0.139108	0.17548	0.0611108	0.112368	0.148258	0.370154	0.171776	0.181725	0.0544581	0.121602	0.163005	0.367003	0.509864	0.490725	0.556996	0.523717	0.566148	0.253931	0.112664	0.209802	0.160806	0.412518	0.29875
CG31368	0.100841	0.0534629	0.208859	0.159071	0.106462	0.039248	0.0432298	0.162748	0.0823183	0.11104	0.0982796	0.0780034	0.0272854	0.127225	0.087111	0.0611403	0.0672132	0.321007	0.04944	0.109945	0.0817408	0.053802	0.159643	0.504777	0.493817	0.407328	0.406156	0.425147	0.360674	0.293675	0.104624	0.18468	0.123628	0.367452	0.471309
CG31381	0	0.0056246	0.213237	0.167627	0.0436668	0.140985	0.12059	0.317439	0.0343322	0.00708237	0.184006	0.040232	0.0166659	0.119693	0.0093694	0.0765524	0.00903749	0.193356	0.0356937	0.145742	0.0427254	0.0427395	0.0421628	0.195823	0.226575	0.144396	0.138775	0.127372	0.100408	0.0278062	0.0291616	0.308353	0.118779	0.137349	0.063989
CG31388	0	0.0188152	0.119896	0.0505137	0.0561976	0.0138414	0.0110036	0.0277383	0.0202489	0.0109679	0.0317047	0.0224735	0.0146961	0.0646173	0.0346194	0.0245103	0.0264126	0.217755	0.0230457	0.0153479	0	0.01162	0.056375	0.173997	0.268777	0.227663	0.319386	0.26987	0.108451	0.0421575	0.0210465	0.0555083	0.0521743	0.226152	0.161474
CG31510	0.614813	0.304805	0.539756	0.649419	0.294259	0.075833	0.184854	0.717722	0.489026	0.38697	0.309184	0.282707	0.397134	0.327479	0.265965	0.371346	0.31218	1.67022	0.344543	0.385045	0.39371	0.499342	0.574156	2.5631	3.1278	2.97096	2.43833	1.46289	0.902985	0.562756	0.320728	0.719329	0.619476	1.52148	1.29075
CG31550	0.267524	0.287066	0.8884	0.965031	0.858903	0.38569	1.0728	0.958338	0.301267	0.285496	1.30534	0.481999	0.73388	3.22244	0.639592	0.831498	0.240206	0.72378	0.363019	0.581606	0.291372	0.277966	0.738322	0.755926	0.957337	1.01066	0.833267	0.782385	0.756054	0.708227	0.624338	0.827403	0.958773	0.928633	0.527172
CG31643	0	0.113965	0.00836075	0.0118965	0.0196037	0.0293845	0.0243821	0.0981676	0.0799087	0.0636442	0.0489586	0.0103261	0.0987298	0.0181214	0.0637151	0.0532388	0.0338434	0.165079	0.0165079	0.0911104	0.212129	0.0183323	0.0780941	0.208345	0.266173	0.216386	0.224479	0.212638	0.19661	0.157971	0.0508546	0.0659498	0.0265936	0.115547	0.0580802
CG31759	0.187679	0.0507383	0.0984398	0.150442	0.090636	0	0.0637578	0.144604	0.367023	0.380394	0.0773763	0.160743	0.0870881	0.0660458	0.336105	0.09976	0.32544	1.02821	0.127817	0.488889	0.286346	0.38839	1.09768	1.26068	1.20739	1.09389	0.957978	1.0629	0.790923	0.803588	0.326028	0.206752	0.268941	1.05692	0.879359
CG31922	0.0495027	0.127021	0.113994	0.127402	0.0518029	0.0873171	0.12058	0.121387	0.0887941	0.0558548	0.032799	0.104942	0.0357213	0.0384184	0.0567566	0.0539796	0.0395046	0.273677	0.0454305	0.141628	0.0555788	0.0559327	0.15215	0.234843	0.237696	0.25978	0.288243	0.329681	0.378166	0.309034	0.149183	0.0902249	0.0591046	0.290394	0.127789
CG31957	0.677977	0.298322	0.136719	0.238114	0.140063	0	0.0123256	0.145364	0.993609	0.754544	0.188703	0.32322	0.0631656	0.237825	0.624156	0.31728	0.837455	0.792435	0.461646	0.51797	0.538855	0.799677	0.883253	0.83818	0.808394	0.878827	1.25461	1.64116	1.88585	1.75683	0.921801	0.198836	0.125808	0.914473	0.872075
CG3198	0.117675	1.53396	1.82937	2.44032	1.56609	1.42609	2.19032	2.28168	0.207419	0.188012	9.04804	1.37612	1.01908	1.47542	0.241733	2.13562	0.255419	0.452992	1.54418	0.987545	0.396757	0.228006	0.168398	0.666171	0.830562	1.16712	0.91294	0.193619	0.206421	0.19083	0.273493	2.47671	2.41999	0.38969	0.319428
CG32075	0.199426	0.0434384	0.156059	0.266996	0.0902114	0.156955	0.188737	0.220733	0.172263	0.125201	0.127413	0.156398	0.0823063	0.0191467	0.0438444	0.0730929	0.111049	0.484665	0.0964958	0.332271	0.16829	0.11964	0.144589	0.912579	0.858871	0.546235	0.526385	0.466461	0.322226	0.0672002	0.0945418	0.264551	0.225883	0.559962	0.55196
CG32201	0.0804894	0	0.0386308	0.0613855	0.108413	0.422627	0.240472	0.15133	0.00278811	0.00196656	0	0.00669183	0	0	0.0073614	0.00130203	0.00391769	0.126441	0	0	0.108284	0.0188636	0.0452098	0.198266	0.248638	0.377959	0.29925	0.104148	0.0287369	0.0288377	0.0327038	0.218229	0.360634	0.159402	0.114945
CG3224	0.42523	0.183191	0.0720224	0.194867	0.128447	0	0.0783661	0.189818	0.466653	0.477926	0.143229	0.233818	0.107181	0.127563	0.232758	0.191789	0.330253	0.703947	0.242072	0.253458	0.51078	0.445822	0.378185	0.705832	0.594946	0.512737	0.705222	0.889957	0.874911	0.476641	0.387464	0.148736	0.172067	0.796861	0.881583
CG3225	0	0	0.0161161	0.027862	0.00893724	0	0	0	0.189888	0.144149	0.0129346	0.0849178	0.0559726	0.0258203	0.303635	0.0409194	0.166414	0.0656027	0.0623318	0.175289	0.305711	0.175849	0.44189	0.115734	0.106867	0.146461	0.19534	0.391267	0.671871	0.764813	0.588456	0.0228851	0	0.125124	0.0730309
CG3226	2.19556	0.681125	0.38943	0.420522	0.383514	0.0202474	0.158148	0.375287	1.94303	1.8893	0.483648	0.789935	0.313173	0.452603	1.31891	0.751044	1.81647	1.52496	0.990997	1.19428	1.33073	1.74132	1.54572	1.51549	1.6795	2.03924	2.63579	2.87143	2.75301	1.99191	1.57354	0.542316	0.49231	1.99976	2.08531
CG32281	0.330551	0.0847432	0.0889825	0.0909261	0.0658064	0	0.0117483	0.0812347	0.43806	0.368551	0.0809905	0.099672	0.0313613	0.0858477	0.854084	0.138439	0.310369	0.527015	0.224982	0.197359	0.298733	0.36354	0.811728	0.584723	0.357951	0.33799	0.391779	0.839813	1.19453	1.49658	0.829009	0.158437	0.0825527	0.358318	0.661786
CG32344	0.0706469	0.0765569	0.207303	0.194835	0.102678	0	0.109821	0.212859	0.159956	0.164006	0.170854	0.143189	0.0598278	0.0661897	0.188359	0.0624197	0.117465	1.11004	0.136237	0.173367	0.257255	0.170874	0.444511	1.41049	1.11498	0.766288	0.714832	0.556134	0.62476	0.785137	0.515785	0.210611	0.138756	0.961168	1.26955
CG32409	0.594103	0.159891	0.161821	0.193131	0.0825998	0	0.0688956	0.273094	0.573238	0.58765	0.186259	0.142636	0.110708	0.190535	0.688717	0.18527	0.381964	1.79513	0.29531	0.271577	0.459632	0.422384	0.902078	1.989	1.49669	1.24655	1.25767	1.42178	1.34077	1.31055	0.858035	0.194998	0.253568	1.62748	1.92531
CG32533	0.00927011	0.0847453	0.0395512	0.0350103	0.0538458	0	0	0.0511072	0.0681097	0.0476509	0.0653289	0.0681828	0.0340097	0.0352843	0.0369661	0.031739	0.0611269	0.120199	0.0421486	0.0585644	0.0940659	0.0368376	0.10531	0.186134	0.224153	0.353595	0.343019	0.314083	0.282979	0.249024	0.147604	0.0357533	0.0293192	0.0821897	0.104365
CG32625	0.149316	0.0396773	0.019871	0.0485133	0.002735	0	0	0.0533787	0.161782	0.206703	0.0165958	0.111514	0	0.0260109	0.100117	0.0530828	0.132837	1.86808	0.0519282	0.075613	0.191885	0.201617	0.18026	1.02045	0.697362	0.682962	0.488716	0.499429	0.395792	0.131029	0.156024	0.0493237	0.0727715	2.03814	2.02248
CG32706	0.648862	0.318865	0.156371	0.166122	0.167636	0	0.0159263	0.122112	0.84016	0.745425	0.14664	0.408904	0.137608	0.151384	0.627866	0.315437	0.609069	0.365517	0.440098	0.546754	0.215833	0.841039	0.853408	0.322191	0.500147	1.02401	1.39699	1.48368	1.46238	1.35679	1.22398	0.151507	0.135926	0.453011	0.407804
CG32708	0.260704	0.138858	0.0576918	0.201464	0.129981	0	0.0378065	0.0966122	0.413074	0.365313	0.166638	0.301559	0.198821	0.0840152	0.44887	0.161157	0.328625	0.580557	0.25477	0.229809	0.322453	0.510792	0.581732	0.507072	0.459831	0.51208	0.626885	0.859195	0.881889	1.08164	0.846099	0.160669	0.105621	0.484457	0.415779
CG32772	0.0910837	1.36505	2.03209	2.60623	1.31336	8.79325	5.1667	3.0941	0.201213	0.234479	0.855102	1.37419	0.982391	1.06888	0.13011	0.869271	0.221491	1.38419	1.38913	0.382584	0.271175	0.20013	0.18235	1.43243	1.76498	1.647	0.95823	0.328092	0.313489	0.137307	0.146181	2.83884	2.70751	1.38648	1.33458
CG3294	0.00927011	0.0191655	0.0658157	0.138953	0.0616206	0.0411549	0.0500634	0.133275	0.0632105	0.0395535	0.0818329	0.0689873	0.0319203	0.0770939	0.0229041	0.085557	0.0646924	0.250587	0.0710131	0.0606203	0.0822204	0.0773413	0.122173	0.318427	0.371383	0.430479	0.38399	0.458407	0.567238	0.159591	0.0906467	0.148685	0.137657	0.219203	0.276328
CG33051	0.0843018	0.0590827	0.068351	0.0808089	0.0730956	0.0216458	0.0542765	0.0865243	0.210922	0.174766	0.0843507	0.160503	0.0755086	0.0473069	0.0491241	0.0781841	0.102093	0.498901	0.123986	0.146878	0.092893	0.275303	0.169837	0.613672	0.578684	0.554942	0.655752	0.718863	0.462669	0.172903	0.121625	0.0955079	0.0674414	0.485515	0.806579
CG33057	0	0	0	0	0.00249181	0	0	0.00625136	0.00119582	0	0.00140637	0.00993957	0	0	0.0291754	0.00146351	0.00305916	0	0	0	0	0	0.00473679	0.00607428	0.00359378	0.00606299	0.00589305	0.0046166	0.00274014	0	0.00677183	0	0	0.00866926	0
CG33093	0.420458	0.0629433	0	0	0.00520106	0	0	0.00427527	0.0326406	0.0183593	0.00499886	0.0349926	0.0172914	0.0152931	0.014502	0.00667734	0	0	0.0093428	0.820555	0.104629	0.053873	0.0168704	0.0231503	0.00558876	0.00955743	0.00983174	0.005189	0.0032504	0.0123232	0.00990305	0	0	0.0040368	0.0233427
CG33099	0	0.00272674	0	0	0.00946487	0	0.0140614	0.0297927	0.0131405	0.0140752	0.00215856	0	0.040205	0.0385386	0	0.0159238	0.00385031	0	0.0105684	0.0873372	0	0	0.00704875	0	0.00289909	0	0	0	0.00540731	0	0.0117819	0.023056	0.024531	0	0
CG33129	2.25597	0.776037	1.60252	1.53371	2.33112	0.277997	1.09829	1.55585	1.67414	1.5143	1.14486	0.901925	1.16197	1.95093	1.34654	1.02329	1.12188	5.58703	1.28149	1.17886	1.35822	1.55179	1.82504	5.56388	4.53628	3.25769	2.57915	2.3568	2.17391	1.57466	1.666	1.64412	1.51653	4.72337	5.92824
CG33158	0.113211	0.187227	1.72926	1.42545	0.71102	3.19386	2.35051	2.01974	0.268181	0.340728	0.673204	0.388794	0.216406	0.501268	0.964665	0.287829	0.248954	1.72679	0.292679	0.590875	0.253388	0.396813	0.898641	1.86082	1.62716	1.45144	1.44395	1.45171	1.09771	1.02077	0.427314	1.67161	1.47201	1.89308	1.63123
CG33172	0	0	0	0	0.00559756	0	0.0074385	0.0289215	0.0130174	0.0193915	0.00760923	0.0143617	0	0	0	0.00693147	0.0188723	0.12173	0.0206144	0.0126687	0	0.0204015	0.0266784	0.139386	0.0954289	0.0962709	0.106947	0.0787435	0.0762871	0.0337139	0.020114	0.00934731	0	0.109047	0.155637
CG3335	0.428084	0.324069	0.2357	0.364188	0.159694	0.154833	0.298666	0.38026	0.180818	0.172544	0.15465	0.0575468	0.0377606	0.0548925	0.289942	0.132625	0.151965	1.1251	0.196896	0.216812	0.260566	0.205008	0.399283	1.67134	1.27844	0.851144	0.55336	0.444927	0.529693	0.734139	0.419979	0.387518	0.412941	1.05177	1.26716
CG34015	0.151994	0.199951	0.166949	0.116562	0.16415	0	0.018714	0.156796	0.74802	0.735173	0.192537	0.301144	0.0554117	0.0845141	0.361768	0.226879	0.564322	0.794837	0.395771	0.432594	0.322283	0.597359	0.764178	0.513672	0.874116	1.08911	1.42859	1.75253	1.84275	1.3934	0.833549	0.119546	0.204498	0.740966	0.635467
CG34039	0.224401	0.186428	0.0992108	0.131891	0.0658549	0	0	0.105905	0.376445	0.278112	0.0730662	0.0839208	0.0570237	0.12219	0.237828	0.119242	0.267039	0.224469	0.174373	0.307261	0.263275	0.292569	0.433883	0.264722	0.359457	0.487627	0.836456	1.12174	1.2181	0.867794	0.499689	0.125658	0.189539	0.30908	0.373671
CG34195	0	0.0514032	0	0.0223398	0.0165258	0.0419071	0.0450513	0.0102471	0.0102644	0.0109207	0.0386998	0.023755	0	0.0153349	0	0.0522771	0.00783674	0.124612	0.0543565	0.0680572	0	0.0120286	0.00485197	0.0372328	0.0161786	0.00458416	0.0119005	0.00763648	0.00614257	0.00421229	0.00472719	0.0299864	0.0323198	0.113291	0.0444135
CG3420	0.655484	0.25564	0.116492	0.156646	0.090824	0	0.0830808	0.242214	0.367315	0.353533	0.0749535	0.259159	0.0452782	0.0498333	0.22777	0.162799	0.289504	0.498344	0.247366	0.255681	0.476909	0.35583	0.363088	0.529115	0.501967	0.659257	0.891613	1.10631	1.12421	0.547517	0.264341	0.140161	0.182679	0.651435	0.426398
CG34283	0	0	0	0	0.00166334	0	0	0	0.0144601	0.0207162	0	0	0	0	0	0	0.00493659	0.0466579	0	0	0	0.0154663	0.0115256	0.0811749	0.0118185	0.0063586	0	0.0107459	0.00974709	0.0225333	0.00666439	0	0	0.0302324	0.161751
CG34334	0.00519971	0.00802936	0.015721	0	0.00885639	0	0	0	0.17736	0.136522	0.0211724	0.0550761	0.0183764	0	0.260429	0.0293788	0.151116	0.0701195	0.12323	0.114522	0.350611	0.236323	0.424904	0.169811	0.42998	0.842999	1.11383	0.957114	0.776101	0.62529	0.668305	0	0	0.130162	0.119402
CG3434	0.141763	0.078246	0.0448489	0.0147149	0.0488347	0	0	0.0303341	0.228614	0.171274	0.0383527	0.119135	0	0.0246379	0.286691	0.0683259	0.145541	0.411971	0.100753	0.0902542	0	0.351445	0.351315	0.471227	0.391153	0.492904	0.572337	0.584483	0.699256	0.625599	0.383137	0.0275175	0.0553836	0.403333	0.369326
CG34354	0.182401	0.919368	0.342254	0.140712	0.286946	0.461559	0.062416	0.135475	0.178578	0.217008	0.184453	0.138716	0.803001	0.403998	2.93646	0.133086	0.272519	0.0766972	1.00641	0.950394	0.153943	1.1607	1.25754	0.107636	0.0497046	0.114477	0.232692	0.56638	0.734693	1.72408	0.933097	0.22835	0.166544	0.124613	0.0230337
CG3436	0.238952	0.194966	0.202262	0.324746	0.226961	0.0369022	0.161276	0.323743	0.326526	0.298023	0.267123	0.170147	0.223935	0.202387	0.149267	0.229884	0.252187	0.98171	0.210394	0.344283	0.309962	0.334134	0.341545	0.989844	1.01915	1.10012	1.00418	0.951466	0.713398	0.470344	0.286874	0.319316	0.27948	1.06219	0.899643
CG3491	1.31314	0.202495	0.0943241	0.0224816	0.0758937	0	0	0	1.57088	1.6991	0.0715473	0.429192	0.0542553	0.0968995	3.11261	0.3596	1.1865	0.422171	0.665005	0.863427	1.90899	1.93579	4.038	0.47378	0.577529	2.79525	4.4774	4.48654	3.91306	3.11547	2.77521	0.0517449	0.0543633	0.459685	0.305614
CG3527	0.207777	0.123639	0.0450878	0.0932511	0.0395723	0	0.0247216	0.0809013	0.223296	0.179886	0.0753158	0.135213	0.058984	0.00633001	0.141858	0.107367	0.123717	0.568943	0.198119	0.0969476	0.100011	0.176932	0.220314	0.612778	0.526052	0.575499	0.57617	0.73713	0.572431	0.35081	0.180004	0.0423698	0.047719	0.426957	0.815608
CG3542	0.189375	0.25665	0.542376	0.707349	0.470958	0.184865	0.413953	0.82132	0.345164	0.43312	0.413561	0.298165	0.25717	0.394455	0.153994	0.230779	0.202265	1.96148	0.318856	0.420767	0.197023	0.24442	0.571996	2.29976	2.40644	2.39964	2.15596	1.88719	1.59208	0.601903	0.313039	0.587006	0.637219	2.06973	1.92209
CG3594	0.116913	0.0216611	0.0529062	0.0790625	0.0439477	0	0.038037	0.21156	0.142485	0.12468	0.0549624	0.0804378	0.0290083	0.0315738	0.0894245	0.0529786	0.0946079	1.12361	0.0747251	0.114522	0.161564	0.0629142	0.156266	1.11547	0.953487	0.717827	0.669445	0.582532	0.269499	0.0911835	0.052269	0.0947907	0.0660184	0.837946	0.685947
CG3645	0.262551	0.132737	0.182135	0.196088	0.310291	0.131991	0.284779	0.318664	0.153331	0.121644	0.241741	0.235417	0.0148963	0.101249	0.461064	0.146294	0.113739	0.254394	0.150937	0.104266	0.292631	0.212917	0.438332	0.36287	0.290685	0.185646	0.266308	0.310398	0.417168	0.428938	0.314523	0.216895	0.112578	0.478709	0.349057
CG3704	0.035627	0.0591835	0.0347442	0.0340164	0.0228673	0	0	0.0165688	0.12574	0.119656	0.0671985	0.0161293	0.029805	0.0261637	0.0798188	0.0545524	0.089623	0.466967	0.0800889	0.0457698	0.306773	0.144642	0.112588	0.530795	0.434601	0.577205	0.440037	0.36234	0.333162	0.133092	0.0824678	0.029072	0.040134	0.399789	0.346251
CG3709	0	0.0436446	0.115516	0.238664	0.076729	0.0241926	0.0593315	0.143792	0.0989526	0.0599633	0.0213474	0.0691486	0.0152699	0.00700693	0.164667	0.0209949	0.125019	0.33948	0.0287516	0.0451364	0.0304479	0.0335853	0.161754	0.387897	0.411181	0.397249	0.611129	0.606707	0.358059	0.328707	0.207919	0.14211	0.201792	0.237937	0.356812
CG3732	0.593566	0.193036	0.187441	0.308679	0.123066	0.0238561	0.0221529	0.131568	0.526329	0.531333	0.135788	0.201968	0.147882	0.158217	0.327849	0.184326	0.381959	1.13967	0.357096	0.34508	0.22864	0.463972	0.60784	1.31695	1.68106	1.96971	1.90835	1.83903	1.41708	0.857641	0.626904	0.19367	0.137844	1.29973	0.868223
CG3735	0.495264	0.151354	0.235334	0.303154	0.111952	0.0555349	0.140387	0.290297	0.446006	0.38536	0.163422	0.252643	0.128741	0.0977677	0.417686	0.199083	0.369925	0.972055	0.267038	0.290663	0.418932	0.354562	0.490715	1.10517	0.798768	0.592615	0.49281	0.541155	0.60443	0.667159	0.527198	0.290605	0.177331	0.795228	1.00688
CG3756	0.748572	0.277135	0.174336	0.183142	0.14807	0	0.0815906	0.151782	0.724729	0.710469	0.179909	0.428884	0.162426	0.116948	0.417599	0.320171	0.614182	0.708501	0.403168	0.399161	0.580791	0.570795	0.519022	0.714857	0.73231	0.526845	0.706508	0.646088	0.720014	0.523311	0.573515	0.18598	0.106064	0.764326	0.826984
CG3760	1.0386	0.547688	0.374067	0.530739	0.386056	0.087918	0.292621	0.528472	1.22744	1.20886	0.589207	0.473376	0.261912	0.515186	0.653287	0.598091	1.12241	1.65517	0.72506	0.625498	1.00884	1.01845	0.894135	1.50328	1.43548	1.7326	1.77663	1.72273	1.43253	0.91658	0.708024	0.560032	0.512018	1.62196	1.34071
CG3808	0	0.0472137	0.322671	0.21397	0.104931	0.53059	0.214933	0.224688	0.0425798	0.0232818	0.101132	0.0879013	0.0405458	0.0132334	0.0866677	0.0466062	0.020089	0.568469	0.041593	0.232495	0.182954	0.110752	0.073844	0.70086	0.541296	0.356848	0.241035	0.179426	0.0903055	0.0561439	0.0299283	0.257462	0.225831	0.454946	0.424644
CG3817	0.297597	0.0897044	0.0555585	0.0553844	0.051163	0	0.00758729	0.0715786	0.342958	0.345761	0.0498137	0.143768	0.017801	0.0530033	0.218623	0.0928375	0.251201	1.08382	0.172539	0.15066	0.15645	0.217689	0.439101	1.08444	0.842778	0.959052	0.911996	0.915116	1.04175	0.961167	0.460023	0.0896638	0.0710547	0.988907	1.30129
CG3819	0	0	0	0	0	0	0	0	0.00276906	0	0.00185106	0.00825432	0	0	0	0.00544506	0.00354224	0	0	0	0	0.0120286	0.003741	0	0	0	0.00380878	0	0.0328727	0	0.0117005	0	0	0	0
CG3927	2.60656	1.53438	0.808132	1.09155	1.06156	0	0.320545	0.603855	3.34828	3.23857	0.923943	1.93895	1.30535	0.883352	4.0133	1.42826	2.46302	1.02094	1.86802	1.93399	2.96364	3.08016	3.88644	1.13424	0.89116	1.04753	1.40845	2.02175	2.43429	3.0742	4.02148	1.09186	1.14235	1.0912	1.79622
CG4021	4.56046	1.93058	1.05185	1.37257	1.34848	0.0275646	0.482069	0.990681	4.3162	4.10332	1.2472	2.31781	1.56534	1.36309	4.61589	1.87836	3.51005	1.64138	2.61077	2.79389	4.19005	4.266	4.70934	1.57206	1.14303	0.993452	1.19371	2.53931	3.29904	3.92266	4.86657	1.29404	1.17772	1.69559	1.88258
CG4036	0.179106	0.0957049	0.100402	0.0606772	0.0626495	0	0.0103671	0.0332239	0.218029	0.181078	0.0688384	0.0869533	0.0405411	0.0585377	0.131088	0.0944476	0.21818	0.34555	0.102765	0.0952546	0	0.15292	0.191832	0.352637	0.28961	0.339577	0.408715	0.491222	0.477359	0.352939	0.227081	0.0838672	0.145691	0.362108	0.314173
CG4038	0.472512	0.138777	0.096347	0.204722	0.04792	0.0839832	0.0783386	0.315537	0.458695	0.523942	0.100973	0.165104	0.0822286	0.10288	0.346941	0.156876	0.300338	2.81925	0.233185	0.594303	0.424894	0.462522	0.650654	2.71882	1.78157	1.18111	1.11311	1.16576	1.1725	1.10034	0.754809	0.173417	0.145357	2.2768	2.68704
CG4049	0.0372519	0.173495	0.500996	0.662218	0.338987	0.139808	0.501997	0.648417	0.102471	0.0924008	0.353265	0.139938	0.0951413	0.152612	0.0326698	0.166776	0.0681497	0.593631	0.216056	0.261126	0.321668	0.14521	0.308004	0.7833	1.26054	1.39789	1.16354	1.20837	1.05806	0.40684	0.140928	0.656275	0.763631	0.64896	0.378348
CG40813	0.178789	0.0951558	0.0476467	0.0421853	0.0528192	0	0.0054471	0.0183773	0.384006	0.410073	0.0583629	0.133379	0.06233	0.0385239	0.330402	0.135746	0.247873	0.0844352	0.218191	0.166172	0.328521	0.445442	0.485076	0.102462	0.100362	0.225732	0.565187	0.895797	0.979036	0.920832	0.614782	0.033384	0.0503335	0.0918789	0.11299
CG4119	0.2583	0.246026	1.89596	1.92925	0.650254	1.71214	0.712128	0.693907	0.196407	0.241187	0.458533	0.31128	0.360959	0.543899	0.174988	0.272694	0.121925	0.710703	0.241453	0.346346	0.218738	0.192444	0.301439	0.875242	0.95395	1.1131	0.930608	0.751142	0.557869	0.348185	0.38472	1.4735	0.737677	0.770659	0.928215
CG41562	0.269846	0.0457159	0.0511942	0.0573796	0.0367595	0	0	0.00854565	0.485022	0.449831	0.0579252	0.126199	0.0263814	0.0697367	0.389714	0.148453	0.37016	0.126173	0.237723	0.221154	0.460845	0.355833	0.617956	0.171822	0.143528	0.281758	0.77346	1.13326	1.28571	1.17273	0.878065	0.0717129	0.038656	0.136117	0.163177
CG42232	1.62955	0.69776	0.909581	1.06713	0.738606	0.231087	0.384941	0.745497	1.81775	1.82424	0.700832	0.924189	0.371177	0.481425	5.29333	0.649894	1.27973	2.59972	1.0093	0.92388	1.37589	2.10886	3.648	2.46724	2.47252	2.23324	1.89237	1.49317	1.78273	3.51161	3.31475	1.04196	1.04561	2.4224	2.46585
CG42360	0.940016	0.360341	0.40691	0.359047	0.284893	0	0.0782814	0.380233	0.885456	0.831748	0.436837	0.405555	0.211844	0.350561	1.59955	0.365794	0.651538	1.04864	0.509403	0.700462	0.566601	0.9178	1.90091	1.32169	1.28575	1.35063	1.39767	1.5655	1.74416	1.92888	1.73518	0.386572	0.274089	1.16536	1.00586
CG42382	0	0.0603153	0.0225246	0.0301965	0.0503835	0	0.0184712	0.0239299	0.0876622	0.0434565	0.0398227	0.0459814	0.043655	0.0501597	0.0485801	0.0422938	0.038127	0.095694	0.0224462	0.0850718	0.0611196	0.0446523	0.0675231	0.148525	0.132699	0.155078	0.189817	0.227062	0.178086	0.146758	0.0757671	0.0537895	0.0304132	0.142944	0.0820823
CG42458	0.147522	0.0689816	4.03832	0.777051	4.95902	1.05319	3.66835	5.08876	0.00325779	0.00735867	6.95134	0.00555932	10.8406	8.42983	0.0371735	8.528	0.015299	0	9.09483	0.0409169	0.644147	0.0120415	0.0162346	0	0.0135542	0.011844	0.0128698	0.0259434	0.102918	0.0916525	0	3.83658	2.46333	0	0
CG4266	0.00519971	0.360503	0.532721	0.664828	0.415065	0.0679784	0.524547	0.759962	0.230065	0.237715	0.632679	0.31235	0.332966	0.268642	0.497577	0.348379	0.176487	1.27346	0.326631	0.439588	0.334685	0.292328	0.716798	1.33723	1.78767	1.67517	1.54368	1.24226	0.948241	1.08732	0.756493	0.702505	0.710835	0.982346	1.05659
CG4291	0.283636	0.12026	0.050938	0.0650605	0.0615552	0	0.0136444	0.0585877	0.278775	0.350053	0.0862693	0.164198	0.0651698	0.103465	0.28185	0.108041	0.318715	0.250254	0.203412	0.18645	0.450355	0.271213	0.47327	0.396294	0.36599	0.392508	0.545854	0.847812	0.82578	0.579796	0.632591	0.0842347	0.114803	0.415788	0.342122
CG4294	0.42522	1.85681	3.01233	3.31833	2.70169	2.51449	3.57042	3.25772	0.355858	0.305146	3.61424	2.62817	3.3473	3.07918	2.29056	2.72466	0.289561	1.77955	1.5934	1.66746	1.13773	0.788316	2.15468	1.63272	2.43444	2.84993	2.74194	2.13788	1.69883	1.62662	1.69957	3.17861	3.20152	1.89089	1.41504
CG4364	0.303167	0.298111	0.0621575	0.133789	0.0767649	0.0344468	0.0488149	0.214107	0.330264	0.401584	0.20792	0.229378	0.0824668	0.0585127	0.0870984	0.168168	0.186749	1.43335	0.24932	0.296218	0.287454	0.160842	0.317363	1.51303	0.951373	0.750434	0.730991	0.604695	0.52857	0.380676	0.254753	0.12965	0.137691	1.02846	1.58092
CG43902	0.0613939	0.00528319	0.0653802	0.13431	0.280561	0	0.0467734	0.243318	0.107811	0.0990315	0.0152921	0.0320518	1.44891	1.31638	0.149262	0.010825	0.115335	0.668412	0.0660495	0.0565855	0.195801	0.0616869	0.261537	0.545477	0.570957	0.407401	0.385817	0.366591	0.42194	0.566031	0.666271	0.137079	0.254514	0.604567	0.46729
CG44002	0	0.0501228	0.0309342	0.00772755	0.0162293	0	0.00688568	0.0272547	0.0218809	0.00230576	0.0344303	0.0151351	0	0.0424481	0.0161602	0.0188844	0.0111603	0.134765	0.0207391	0.0430203	0	0.00894618	0.026308	0.209258	0.225411	0.295148	0.229093	0.120817	0.0460814	0.0249468	0.0121853	0.0142518	0	0.233843	0.169911
CG4424	0.0778299	0.00755953	0.00609511	0.0173259	0.0244527	0	0.0122957	0	0.0539372	0.0324067	0.028901	0.021325	0	0.0333847	0.0205743	0.024848	0.0304446	0.146874	0.0520666	0.0237444	0.0755926	0.0634253	0.0793094	0.221875	0.203334	0.184909	0.244486	0.319361	0.321987	0.148052	0.0729347	0.0525561	0.0539414	0.174955	0.116475
CG44242	1.73094	0.750389	0.66071	0.963878	0.614997	0	0.218354	0.744464	2.4044	2.42047	0.683119	1.06149	0.537334	0.718674	1.932	0.913101	3.18105	2.02005	1.41574	1.18737	2.09941	2.22897	2.17903	2.03967	2.55046	3.4273	3.82528	3.80916	3.4823	2.71065	2.30093	0.814613	0.824367	2.36434	1.94644
CG44249	0.085414	0.0389912	0.842764	0.372399	0.519486	0.0583435	0.339108	0.239936	0.117974	0.0774611	0.122752	0.191918	0.573895	0.444891	0.20209	0.0363757	0.068444	0.481795	0.0919481	0.0557102	0.0639536	0.0782523	0.375263	0.550599	0.409402	0.450671	0.445076	0.455824	0.445468	0.339704	0.214812	0.586829	0.222152	0.429612	0.382698
CG4438	2.40798	1.3177	0.452001	0.722756	0.760025	0.0291621	0.126291	0.460428	2.8911	2.60749	0.621828	1.49552	0.565948	0.647713	2.59926	1.05819	2.37736	0.935237	1.4627	1.42156	2.26394	2.66907	2.80016	0.8817	0.763616	1.16951	1.98635	2.46849	2.75475	3.02467	2.80915	0.545033	0.609727	0.829112	0.928563
CG4553	0	0.0358775	0.00731971	0.0255867	0.0117262	0	0	0.0495061	0.0938015	0.0776249	0.0337657	0.0537409	0.0148963	0.00920231	0.0367606	0.0315762	0.0354145	0.222985	0.0250789	0.0813578	0.136986	0.0647391	0.0779092	0.255741	0.306666	0.434386	0.457786	0.328381	0.195718	0.0839629	0.0567251	0.0316825	0.023572	0.234787	0.264004
CG4554	0.0613235	0.0439545	0.0384805	0.051683	0.0710491	0.0138414	0.0539971	0.133616	0.0799372	0.0638216	0.0896703	0.0420814	0.0823402	0.0485947	0.0457865	0.0374225	0.0389156	0.857582	0.0451314	0.0475486	0.0862734	0.045396	0.107775	0.895259	0.583279	0.433691	0.297492	0.283034	0.224229	0.170445	0.106064	0.089609	0.0213866	0.607601	0.57023
CG4572	2.36648	1.14424	0.655256	1.0951	0.714823	0.11495	1.09113	1.56405	2.42372	2.03381	0.753929	2.16179	0.676085	0.775659	2.14345	1.04466	1.86765	3.1593	1.5977	2.30549	1.94582	2.2405	2.3225	3.61842	3.77049	3.55015	3.35887	3.07188	2.92419	2.45328	2.36125	1.0827	1.40076	2.76768	2.81449
CG4598	0.507489	0.276299	0.0884934	0.225655	0.323106	0.334178	0.416926	0.397055	0.252981	0.30679	0.34091	0.245278	0.576521	0.240025	0.0589442	0.243158	0.146142	0.0988016	0.179795	0.265202	0.257022	0.149905	0.123774	0.116006	0.149751	0.0716142	0.0806662	0.0398116	0.0536173	0.0528796	0.0521234	0.353676	0.251223	0.274729	0.242422
CG4610	0.0804104	0.0214958	0.0146515	0.039526	0.0212491	0	0	0.0756892	0.170675	0.172774	0.0393348	0.127969	0.0217302	0	0.0565248	0.0516691	0.0891995	0.407558	0.0719313	0.0966424	0.0836999	0.11533	0.1527	0.533375	0.471146	0.618181	0.514789	0.479268	0.460623	0.261116	0.20859	0.0602951	0.0559983	0.33833	0.372968
CG4611	0.127979	0.0428575	0.0801738	0.029805	0.0198271	0	0.00641074	0	0.0927205	0.0743033	0.0300777	0.019673	0.0217302	0.0346035	0.12109	0.0391085	0.0768595	0.268507	0.057709	0.0622074	0.258169	0.081607	0.156621	0.188865	0.265745	0.364045	0.359827	0.454819	0.353746	0.188389	0.150999	0.0386656	0.0590057	0.208133	0.131897
CG4612	0.707875	0.873047	0.753976	0.678817	0.932121	0.102899	0.38397	0.746938	1.10004	1.16302	0.728808	0.640923	0.800784	1.18775	0.920874	0.61421	0.911576	1.69596	0.840533	0.936339	1.55712	1.19748	1.6294	1.86446	1.44425	0.702902	1.04431	1.70918	2.3096	3.38193	2.30101	0.872856	0.814973	1.58919	1.92395
CG4619	0.155792	0.025636	0.150708	0.0693012	0.0870078	0	0.0184547	0.196622	0.127208	0.142093	0.0992029	0.128438	0.0570934	0.174632	0.0571623	0.0619349	0.0667577	0.733914	0.0713052	0.544775	0.0690768	0.14162	0.152095	0.93312	0.881107	0.686603	0.491322	0.291056	0.307026	0.196615	0.112896	0.0968811	0.0634267	0.668404	0.598009
CG4622	0.414484	0.31283	0.194518	0.287901	0.167229	0.0432766	0.0999397	0.278778	0.474788	0.494964	0.380744	0.287869	0.172307	0.178203	1.03069	0.356943	0.365066	0.535425	0.358399	0.278783	0.444386	0.497902	1.42619	0.771075	0.840125	1.03257	1.19168	1.36908	1.54902	1.65866	0.987123	0.29586	0.26555	0.511867	0.534541
CG4679	0.152459	0.0275843	0.0779383	0.143018	0.0301517	0.0362183	0.0558349	0.220597	0.148076	0.104929	0.0774998	0.0780495	0.0345085	0.0509045	0.0416783	0.075442	0.138349	0.363086	0.0597249	0.0546396	0.0862734	0.0849764	0.137318	0.325717	0.41286	0.438124	0.556411	0.641518	0.324923	0.084116	0.0814494	0.115831	0.118376	0.321857	0.393434
CG4709	0	0.0202927	0.0237898	0.0744136	0.033828	0	0	0.116322	0.0730761	0.10635	0.0735718	0.0447366	0.0676404	0.0757758	0.0525019	0.0624822	0.0629334	0.493836	0.0612281	0.141274	0.107867	0.0878027	0.13904	0.373865	0.577274	0.613672	0.693933	0.699382	0.352909	0.109611	0.0753618	0.0613181	0.0713411	0.428707	0.285033
CG4806	0.141918	0.124088	0.176665	0.19661	0.0986388	0.275372	0.412215	0.328158	0.134924	0.135337	0.224737	0.216486	0.0810159	0.106824	0.182014	0.16903	0.100199	1.35664	0.168577	0.138404	0.434413	0.0908289	0.254236	1.33859	1.07979	0.573153	0.506623	0.337996	0.273075	0.243829	0.213613	0.253393	0.230745	1.42179	1.02605
CG4849	0.00519971	0.0172562	0.0406079	0.0720141	0.0209315	0	0.0477929	0.0433044	0.0903411	0.0609479	0.0880018	0.107886	0.0451934	0.0172236	0.0692799	0.0447876	0.0929657	0.610761	0.0460525	0.0526602	0.0917604	0.120675	0.152067	0.613439	0.752341	0.714054	0.727452	0.572241	0.306786	0.0804262	0.126327	0.0673124	0.067976	0.752258	0.907237
CG4866	0.285584	0.101745	0.0360662	0.0981016	0.0413763	0	0.0144165	0.067235	0.318032	0.257328	0.078888	0.09851	0.0338599	0.0694977	0.119445	0.101536	0.217504	0.802837	0.160592	0.106442	0.394334	0.380893	0.336185	0.950618	0.742971	0.851001	0.876873	0.999436	0.936396	0.489931	0.23943	0.0652106	0.0936614	0.658895	0.880443
CG4882	0.403592	0.153611	0.297309	0.330613	0.148079	0.0430709	0.208074	0.388659	0.398435	0.400176	0.205329	0.133515	0.0876638	0.0830166	0.213201	0.227497	0.234595	0.680565	0.250921	0.213741	0.682152	0.394213	0.323441	0.866108	0.855203	0.864249	0.926913	0.886576	0.901737	0.336686	0.213713	0.302173	0.296923	0.774975	0.905182
CG4887	0.324838	0.922245	1.35247	1.64725	1.0554	1.88578	1.70361	1.35422	0.144182	0.10621	1.99484	1.00563	0.714054	0.833545	0.133027	1.40908	0.132847	0.785517	0.727365	1.14863	0.545761	0.0729726	0.199965	0.933497	1.05858	1.3329	0.96628	0.499486	0.383286	0.208461	0.14464	1.5545	1.62209	1.02735	0.617078
CG4896	0.556273	0.890732	1.09775	1.11635	0.91779	0.114812	0.88606	1.12942	1.02322	1.0075	1.60647	1.12249	0.872679	0.880592	3.2218	1.11469	0.772861	1.01736	1.01534	0.972979	2.8395	1.58714	3.41509	1.46407	2.17766	2.06942	1.75498	1.77481	1.90578	2.5432	3.40741	1.50565	1.28053	1.59658	0.918022
CG4901	0.0531959	0.00699617	0.113655	0.0444845	0.0627472	0.0293845	0.0890482	0.120957	0.0390346	0.0265846	0.093194	0.0233057	0	0.0555181	0.0647053	0.0528698	0.0483706	0.306602	0.0508519	0.0583064	0	0.0176394	0.0684441	0.429976	0.280476	0.225773	0.199836	0.228942	0.223165	0.123243	0.067383	0.0573818	0.0647644	0.230548	0.213908
CG5033	0.102897	0.0375465	0.00586631	0.0476402	0.0274237	0	0.0196974	0.0848732	0.0972095	0.129645	0.0396025	0.0258014	0.023845	0.0213131	0.0592929	0.051001	0.0732186	0.645689	0.0452822	0.0772789	0.202479	0.0680722	0.0960446	0.667258	0.601079	0.407978	0.295406	0.245155	0.229684	0.0798267	0.0750328	0.0670075	0.00866045	0.540326	0.435449
CG5116	0	0.0288285	0.0402707	0.10706	0.0312834	0	0.0970732	0.0519388	0.012013	0.0163996	0.0180651	0	0.0447488	0.0360486	0.0105881	0.00474046	0.0151335	0.0617687	0.00224905	0.00924204	0	0	0.0263082	0.0515193	0.0487271	0.0388715	0.0380358	0.0313017	0.0150405	0.0451085	0.018264	0.0654268	0.12524	0.0453012	0
CG5174	1.1142	1.03904	0.635821	0.945765	0.733477	0.11842	0.484251	0.799556	1.60859	1.31752	0.893944	1.80727	1.28537	1.71783	0.860868	0.754603	1.14494	1.71587	0.864294	1.07704	1.24808	1.39421	1.31582	1.67904	1.81269	2.41176	2.41525	2.38849	2.1619	1.59234	1.34109	0.734403	1.05636	1.73037	1.38707
CG5213	1.6579	0.590531	0.285829	0.309935	0.29163	0	0.0423825	0.190137	1.71004	1.67952	0.263764	0.808126	0.287729	0.358658	1.70842	0.549397	1.26021	0.554029	0.804471	0.853316	1.37976	1.54347	1.90312	0.481156	0.348468	0.610717	1.29871	1.85622	2.32443	2.34828	2.13948	0.393868	0.433302	0.485231	0.594419
CG5214	2.60907	1.74645	1.49353	1.56665	1.31605	0.307479	1.14367	1.66814	3.11551	3.0275	1.10905	1.69513	1.0122	1.15294	2.35807	1.4568	2.67386	1.64174	1.74973	1.82197	2.54575	2.52172	2.16162	1.54853	2.04128	2.54667	2.57467	2.3677	2.28237	1.96087	2.19704	1.60686	1.65673	1.62986	1.60161
CG5220	0.175052	0.120287	0.184778	0.138963	0.0801478	0	0.0472085	0.127467	0.308558	0.297861	0.102855	0.131896	0.0908686	0.0562264	0.0890529	0.122035	0.219717	0.406565	0.197037	0.227706	0.353655	0.292895	0.30151	0.592039	0.576787	0.621646	0.774015	0.98535	0.828839	0.357658	0.280308	0.110518	0.110232	0.397844	0.765234
CG5316	0.538209	0.309573	0.674203	0.823495	0.685612	0.0419906	0.340114	0.515015	0.618497	0.554044	1.11859	0.531945	0.625397	0.815242	1.49089	0.773847	0.432073	0.511412	0.494296	0.797622	0.409048	0.553221	1.47186	0.915824	1.71635	2.24798	2.07244	1.9934	1.86041	1.74631	1.4297	0.731222	0.910024	0.781118	0.692661
CG5334	0.110436	0.101176	0.0536173	0.0196134	0.0455681	0	0	0.0273897	0.383984	0.316521	0.0871766	0.155442	0.072022	0.110715	0.258648	0.106865	0.282479	0.124517	0.127577	0.229326	0.135907	0.314283	0.508898	0.10329	0.0581176	0.0898878	0.40997	0.561895	0.674351	0.942699	0.965204	0.0294063	0.0773029	0.0586033	0.0894671
CG5346	0.331998	2.48844	5.00237	3.2198	3.15052	4.08617	4.50111	3.23387	0.181327	0.2293	2.89636	1.01589	5.607	4.34987	0.131635	3.36728	0.25865	0.114019	1.78162	0.663054	0.279669	0.191059	0.161463	0.0724308	0.0502085	0.0459482	0.0339429	0.0327849	0.0682485	0.10621	0.218985	3.67031	3.42089	0.132708	0.0718298
CG5347	0.0957312	0.0402956	0.0409257	0	0.0390586	0	0	0.0179762	0.197639	0.285779	0.0271052	0.127454	0.0713405	0.0161201	0.125106	0.0678652	0.255281	0.0834393	0.095921	0.0774228	0.217898	0.209871	0.189607	0.0589605	0.0339074	0.0452581	0.0803909	0.14477	0.207595	0.232849	0.335096	0.016153	0.0138653	0.0781398	0.0273594
CG5355	1.52318	0.596597	0.599001	0.825224	0.538382	0.13268	0.465465	0.566926	1.24335	1.10698	0.433419	0.67535	0.585577	0.696289	1.42066	0.586952	0.945353	1.12443	0.748361	0.668122	1.35965	1.09843	1.38852	1.06776	1.25765	1.32612	1.41327	1.39423	1.12659	1.07349	1.15001	0.627882	0.737144	0.948921	1.00545
CG5380	0.235776	0.0715342	0.112974	0.105122	0.089646	0	0.0456374	0.0831031	0.266739	0.277092	0.104613	0.112547	0.0467355	0.115787	0.16372	0.0922695	0.18015	0.490982	0.142214	0.164122	0	0.386952	0.29333	0.514134	0.518804	0.511223	0.678727	0.890386	0.874745	0.330279	0.202625	0.151794	0.0636109	0.480087	0.535837
CG5589	0	0.040878	0.103869	0.0788284	0.048664	0	0.0846549	0.212275	0.0754262	0.0468226	0.0920231	0.0373016	0.0143445	0.018464	0.0411211	0.0264684	0.0335776	1.00279	0.0668814	0.0499432	0	0.0881514	0.156076	1.31549	1.11954	0.80042	0.506822	0.331065	0.156501	0.0763372	0.0590919	0.146561	0.0661654	0.793929	0.724265
CG5590	0.8791	0.314119	0.407979	0.652354	0.292917	0.0241926	0.283668	0.574805	0.711856	0.69111	0.342818	0.451081	0.308048	0.24219	0.418437	0.32756	0.506423	0.435158	0.418906	0.672428	1.0023	0.509281	0.510897	0.474797	0.528456	0.735649	0.958345	1.115	1.19207	0.799218	0.612692	0.648916	0.570644	0.608903	0.554194
CG5641	1.33521	0.548655	0.258767	0.25777	0.249748	0	0.0618311	0.339355	1.2409	1.16236	0.247177	0.661853	0.24689	0.308562	0.776485	0.472785	0.867461	1.25385	0.722705	0.697815	0.623745	1.06685	1.04715	1.1851	1.23764	1.61674	1.90541	2.09281	2.15754	1.49668	0.849792	0.277409	0.317539	1.19877	1.39599
CG5676	1.71667	0.960566	0.429272	0.658665	0.448277	0.0442385	0.0812679	0.446886	2.08384	2.06639	0.623891	0.900738	0.502827	0.576908	1.20433	0.827007	1.54517	2.06821	1.29223	1.5758	1.65039	1.61544	2.00276	1.90167	2.35685	3.04446	3.60042	3.9146	3.77013	2.9411	2.06483	0.785289	0.725218	2.33885	2.37719
CG5726	0.00927011	0.182766	0.17391	0.358208	0.151339	0	0.103391	0.258033	0.1755	0.181105	0.245624	0.181557	0.219045	0.180722	1.43399	0.132171	0.129576	0.457952	0.181982	0.31928	0.228561	0.354888	1.45685	0.616089	0.618875	0.535624	0.376992	0.449129	0.649453	1.43355	1.90167	0.304308	0.284951	0.670187	0.742003
CG5728	0.0706469	0.123919	0.149847	0.0860456	0.0340618	0	0.00622703	0.0519358	0.159132	0.158848	0.112858	0.142773	0	0.0190973	1.00457	0.0651908	0.0812464	1.45324	0.150923	0.0856658	0.562346	0.310467	0.78307	1.63493	1.22527	0.867648	0.617979	0.557463	0.599332	0.989048	0.558629	0.0833548	0.106481	1.12762	1.3692
CG5787	0.446335	0.117287	0.0767921	0.166151	0.120014	0	0.027332	0.169935	0.674816	0.599963	0.168279	0.145362	0.085668	0.076659	1.5241	0.212641	0.727368	0.836058	0.306112	0.411197	0.596245	0.832405	1.98988	0.696585	0.876325	1.08045	1.24023	1.52581	1.46417	1.60543	1.84547	0.120966	0.209565	0.850888	0.903415
CG5800	0	0.0668838	0.0238293	0.040957	0.0246065	0	0.0155454	0.061086	0.100459	0.0825465	0.034841	0.0567005	0.0434498	0.0285223	0.0715573	0.0471033	0.0814611	0.605801	0.057578	0.12387	0.159763	0.103523	0.16045	0.825625	0.640426	0.506319	0.332013	0.363451	0.271834	0.135675	0.154533	0.0434618	0.0578861	0.56373	0.670315
CG5808	0.162765	0.159319	0.294318	0.317762	0.225274	0.0744343	0.225875	0.455531	0.259884	0.2704	0.152978	0.0834189	0.0244667	0.137842	0.384608	0.113281	0.206924	0.898197	0.157475	0.206037	0.227232	0.315435	0.439781	1.36052	1.60817	1.39739	1.12261	0.92217	0.518426	0.31941	0.385489	0.356135	0.366869	1.11721	1.04942
CG5877	0.456298	0.498985	0.312381	0.240217	0.208195	0	0.0207017	0.139313	1.11551	0.905604	0.196312	0.371939	0.0924258	0.210816	0.680377	0.333461	0.781906	0.356019	0.544462	0.548097	0.366197	0.689991	1.07383	0.47519	0.57832	0.707361	1.3308	1.90784	1.88185	1.64564	1.98118	0.291634	0.246473	0.4031	0.448828
CG5886	1.79598	0.981556	0.577573	0.615452	0.593474	0	0.17223	0.546766	2.28969	2.48793	0.69683	1.20443	0.73369	0.542173	2.51753	0.968588	3.78424	1.24949	1.28632	1.27386	1.61202	2.14905	1.91882	1.04386	1.14539	1.20544	1.2813	1.31974	1.32909	1.53548	1.90964	0.575572	0.548452	1.15343	1.16251
CG5913	0.103941	0.0670849	0.0374024	0.0422658	0.0658206	0	0.00732675	0.0467122	0.219708	0.201495	0.0771291	0.0651819	0.0902031	0.0602412	0.245067	0.0789749	0.182289	0.373091	0.0762479	0.19022	0.101094	0.198099	0.324731	0.415944	0.556099	0.749275	0.830674	0.83514	0.722768	0.504155	0.250289	0.0959415	0.0804074	0.373627	0.201478
CG5986	0.577847	0.481014	0.321063	0.295042	0.220237	0.0859231	0.191641	0.436502	0.63349	0.490793	0.485464	0.56273	0.245544	0.437755	0.747276	0.395952	0.467949	1.67314	0.454152	0.573792	0.664402	0.70767	0.830678	1.62586	1.73996	2.17936	2.28502	2.24955	1.74627	1.00464	0.754406	0.369203	0.49182	1.61672	1.52974
CG6066	0.244777	0.032358	0.16411	0.302979	0.13199	0.083222	0.0938771	0.382168	0.328495	0.265973	0.187713	0.11247	0.0155246	0.214064	0.206258	0.105623	0.277465	1.6203	0.144587	0.165088	0.282296	0.319982	0.79819	1.41652	1.76026	1.87388	1.78616	2.06895	2.22018	1.55994	0.569311	0.26334	0.22342	1.60474	1.78082
CG6094	0.75192	0.400964	0.159354	0.201794	0.212846	0	0.0730006	0.282891	1.04166	1.02152	0.219888	0.659063	0.246326	0.338354	0.690028	0.38256	0.875369	0.73605	0.531548	0.575116	0.599449	0.725509	0.881716	0.825402	0.841191	1.10574	1.63679	1.92599	1.76067	0.951191	0.893804	0.218874	0.256621	0.821196	0.621351
CG6144	0.352685	0.123494	0.0425711	0.0744277	0.0570463	0	0.0205003	0.0186844	0.33672	0.334021	0.0771294	0.128271	0.149968	0.140675	0.173963	0.112783	0.176002	0.324742	0.192921	0.259964	0.237961	0.168618	0.335661	0.411925	0.564615	0.798054	0.96555	1.03632	0.89502	0.649251	0.26962	0.0931464	0.0613664	0.45142	0.210249
CG6179	0.0252829	0.10353	0.0359078	0.0348237	0.028972	0	0.02429	0.0705521	0.248005	0.203112	0.0877407	0.0801202	0.0164515	0.0936526	0.139629	0.0917061	0.165973	0.274032	0.149528	0.132937	0.168978	0.25882	0.267299	0.28523	0.224193	0.393384	0.460867	0.684938	0.573487	0.537759	0.412534	0.0720132	0.0772742	0.284699	0.219118
CG6180	1.87848	0.600215	0.492854	0.53727	0.427599	0	0.147765	0.429329	1.79922	1.69614	0.450701	0.836393	0.330008	0.523533	1.08716	0.694774	1.46537	1.06478	0.899317	1.05279	1.46782	1.3388	1.36507	1.15378	1.13754	1.5798	1.8111	1.71944	1.6355	1.2724	1.44543	0.52408	0.478392	1.28055	1.22938
CG6195	0.468193	0.337779	0.327317	0.282592	0.269936	0.0239968	0.160398	0.371088	0.834113	0.698918	0.341598	0.373999	0.591231	0.514148	0.358384	0.361412	0.559069	0.700399	0.441969	0.604915	1.03309	0.657022	0.605465	0.805061	0.811438	1.11064	1.42939	1.54821	1.42423	0.825664	0.647688	0.329642	0.311665	0.773723	0.904554
CG6204	0.0984204	0.0742254	0.0461831	0.109616	0.0512072	0	0.0329511	0.105307	0.0695366	0.0852662	0.0532445	0.0304359	0	0.0180569	0.127616	0.0494438	0.0528703	0.0962013	0.045111	0.0796578	0.12133	0.0885481	0.0980192	0.151941	0.189377	0.259089	0.272999	0.324465	0.27191	0.153574	0.102972	0.0267167	0.068323	0.170363	0.0982204
CG6227	0.128078	0.0516791	0.120874	0.16022	0.092084	0.0380429	0.133256	0.187315	0.11659	0.0642186	0.22271	0.130126	0.0720422	0.0688335	0.0363866	0.134012	0.10274	0.565939	0.0879205	0.199465	0.364094	0.084428	0.252824	0.734353	0.996781	1.0918	1.19785	0.957624	0.696324	0.260444	0.310269	0.138535	0.212664	0.640802	0.535861
CG6254	0.0252829	0.0764581	0.222691	0.171992	0.139964	0.06459	0.188928	0.174935	0.0362154	0.0397285	0.278814	0.166815	0.0845734	0.115785	0.00984094	0.187347	0.0306044	0.348961	0.157912	0.10296	0.0138435	0	0.0419641	0.34332	0.752197	0.531237	0.283417	0.0408236	0.0349466	0.0210144	0.0197752	0.114334	0.201113	0.358511	0.216464
CG6287	1.13331	1.23043	4.39946	0.90201	6.60116	0.597806	1.75677	0.942768	1.19848	1.33441	3.40537	1.3817	1.18272	1.47198	0.563784	2.2504	0.834915	0.224589	0.705051	1.42815	1.19783	0.90167	0.52363	0.257172	0.302358	0.257503	0.198498	0.110907	0.169155	0.320361	0.570265	1.53448	0.667192	0.160903	0.277175
CG6304	2.78973	1.47181	0.657209	0.789102	0.937691	0.0312613	0.217265	0.544678	3.31939	3.48401	0.772401	1.49624	0.920312	0.853996	2.86265	1.36794	3.58764	1.25167	1.74338	2.00386	2.70454	2.93952	2.95252	0.837101	0.76022	1.10129	1.62971	2.18258	2.44202	2.51952	2.70049	0.688126	0.620602	1.06203	1.137
CG6379	0.00519971	0.056785	0.229119	0.167777	0.101591	0.0490679	0.126758	0.208858	0.179441	0.13782	0.162675	0.145442	0.0778437	0.129414	0.0761116	0.119585	0.123704	0.403706	0.124971	0.155389	0.146549	0.146951	0.217628	0.456458	0.51645	0.515867	0.479381	0.363179	0.484964	0.405918	0.246617	0.181476	0.140051	0.513117	0.234313
CG6388	0.0475687	0.0182591	0.0528313	0.0678358	0.0150724	0	0	0.0551069	0.0622738	0.0736884	0.076925	0.0111672	0.0245395	0.0403977	0.0503898	0.0362334	0.0366623	0.364028	0.031066	0.0269893	0.175183	0.0418204	0.0470923	0.412789	0.278267	0.101076	0.100655	0.0621293	0.0519735	0.0236708	0.0275103	0.0386437	0.0356054	0.249342	0.205615
CG6418	0.0396268	0.0689921	0.0954703	0.0343982	0.0336653	0	0.0364456	0.0475954	0.246104	0.221117	0.0428525	0.0811132	0.0376116	0.0805522	0.0985328	0.0998827	0.172979	0.464297	0.139512	0.128545	0.396305	0.156493	0.251897	0.49593	0.732992	0.851827	0.988393	1.049	0.838351	0.428212	0.185291	0.113097	0.146111	0.47782	0.17125
CG6441	3.10036	1.6169	1.0235	0.808309	1.12806	0.0300942	0.407284	0.856697	3.49215	3.75574	0.934626	1.73104	1.18027	0.994176	3.38045	1.53224	3.99334	1.15394	1.91378	2.24527	2.84802	3.3159	2.88164	1.04182	0.819039	0.666526	0.533707	0.547044	1.01471	2.22913	3.01966	0.79632	0.623243	1.13995	1.38327
CG6523	1.15896	0.421253	0.286797	0.421443	0.256073	0	0.121058	0.229686	1.36476	1.29736	0.406869	0.612116	0.446	0.344521	0.731502	0.54032	0.993374	1.58388	0.705106	0.948487	1.33568	1.07746	1.12939	1.47312	1.61454	1.95903	2.43435	2.48316	2.27744	1.45071	1.17348	0.403267	0.447482	1.30142	1.52524
CG6610	0.363086	0.0855416	0.0367372	0.0216043	0.0175248	0	0	0.0359237	0.404593	0.378614	0.0713419	0.188294	0	0.0215471	0.208979	0.107495	0.280172	0.635963	0.189221	0.179922	0.422561	0.330578	0.513052	0.470578	0.495055	0.924241	1.2806	1.54928	1.49477	0.789499	0.419032	0.03973	0.0610942	0.499221	0.528913
CG6617	0.634696	0.256738	0.0761291	0.0876512	0.080201	0	0.0364336	0.153811	0.404684	0.327254	0.148395	0.268951	0.116394	0.228479	0.18694	0.19958	0.327642	0.573559	0.249286	0.313335	0.391474	0.262043	0.346868	0.547198	0.732229	0.860329	1.03011	1.15682	0.972249	0.413475	0.34979	0.125442	0.153023	0.58411	0.368096
CG6638	0.067644	0.0307997	0.0426805	0.0872314	0.0389922	0.0715453	0.0953764	0.176423	0.0486855	0.0562656	0.05072	0.0714683	0.0777118	0.0534608	0	0.0496256	0.0203755	0.127227	0.0385241	0.0344959	0.0696699	0.0581308	0.038658	0.183832	0.135492	0.118616	0.0777663	0.0656966	0.045636	0.0302809	0.0162679	0.0474363	0.0807759	0.137175	0.140654
CG6654	0.148069	0.227809	0.529317	0.586322	0.443185	0.0660584	0.368025	0.483063	0.0956706	0.0773026	0.46	0.0885872	0.299579	0.369514	0.0593938	0.272143	0.0476641	0.300869	0.130801	0.178204	0.0942534	0.0560725	0.216405	0.473001	1.03959	1.29633	1.46207	1.29476	0.583329	0.159134	0.0660418	0.54669	0.483244	0.418464	0.46982
CG6686	0.5899	0.394139	0.212313	0.385485	0.265319	0.0257993	0.141637	0.392766	0.604452	0.543782	0.576484	0.436215	0.346392	0.463946	0.88466	0.393838	0.430227	1.10252	0.410743	0.452445	0.745938	0.611023	1.34301	1.28729	1.27778	1.28959	1.09298	1.13509	1.28233	1.47102	1.38479	0.508797	0.515111	0.974938	1.4016
CG6689	0	0.128928	0.193669	0.224483	0.15108	0.207232	0.341897	0.391826	0.0741856	0.0512516	0.119384	0.125192	0.0155115	0.0433757	0.0144005	0.108248	0.0486715	0.339345	0.128303	0.113364	0.0423815	0.0355023	0.114512	0.325888	0.448313	0.559036	0.474188	0.445747	0.293244	0.132405	0.094629	0.194041	0.294238	0.373855	0.457453
CG6693	0.539152	0.533022	0.189111	0.267421	0.273204	0	0.0383514	0.178103	1.14867	1.0344	0.267938	0.386483	0.187736	0.374495	0.643777	0.427406	1.01369	1.10005	0.712	0.571159	0.75964	0.936402	0.850332	0.824165	0.775145	0.984643	1.0836	1.2168	1.1167	0.909068	0.772163	0.217798	0.243482	1.23436	0.858231
CG6695	0.250808	0.210038	0.480748	0.539944	0.359114	0.0340578	0.386349	0.687536	0.249834	0.220128	0.456169	0.438799	0.191909	0.246969	0.563326	0.223465	0.18554	0.821875	0.189436	0.435041	0.300249	0.213365	0.609716	1.11173	1.39934	1.15654	0.944091	0.901926	0.900167	0.771228	0.605956	0.551866	0.427008	0.818717	0.679912
CG6701	2.18176	2.80275	5.19361	7.64133	6.8755	7.74189	7.08198	7.68679	1.94112	3.81271	4.9117	8.83003	3.94666	3.63095	6.36075	3.03816	9.50594	2.12278	1.78816	3.45219	2.55244	3.88075	5.05839	0.727515	0.436307	0.449878	0.573704	1.76003	2.91242	3.9908	5.06761	6.51765	7.95972	3.46258	1.56775
CG6712	0.165023	0.114022	0.0637797	0.186748	0.0580449	0.175016	0.162163	0.337781	0.188732	0.195588	0.170234	0.085627	0	0.0803025	0.0610793	0.122489	0.112385	1.63786	0.12735	0.129162	0.413181	0.0843038	0.218653	1.61877	1.2607	1.0367	0.773074	0.567032	0.391449	0.135882	0.125199	0.239599	0.117854	1.10571	1.69769
CG6769	0.105916	0.203901	0.14038	0.110727	0.128849	0.0266427	0.0754264	0.206172	0.201038	0.131074	0.165263	0.228855	0.0312529	0.0684065	0.0285808	0.126113	0.22601	0.342367	0.144466	0.250209	0.404428	0.147939	0.191045	0.40998	0.366426	0.382584	0.426143	0.57144	0.494753	0.275526	0.260819	0.170593	0.148841	0.339216	0.421451
CG6805	0.123232	0.244675	0.0943875	0.123707	0.0622044	0.075608	0.272931	0.383477	0.127558	0.0900812	0.124408	0.354149	0.0788544	0.0956766	0.0741519	0.110013	0.0828693	0.583568	0.13256	0.377157	0.142307	0.0701544	0.187038	0.479145	0.431771	0.565266	0.473491	0.51023	0.492132	0.261907	0.180793	0.209044	0.146435	0.813902	0.641571
CG6813	0.108601	0.0416711	0.491456	0.279155	0.129105	0	0.088647	0.12925	0.141347	0.183976	0.00453572	0.0951486	0.0520161	0.127231	1.39101	0.00489183	0.13039	0.280708	0.0806495	0.102724	0.253732	0.14241	0.786214	0.337567	0.314302	0.561869	0.700738	0.809753	0.768954	0.732874	0.578224	0.415605	0.255017	0.295484	0.162922
CG6833	0.198998	0.125532	0.160683	0.130101	0.10005	0	0.0127303	0.156364	0.399205	0.481941	0.167938	0.240672	0.0369235	0.171107	0.143851	0.151696	0.357096	0.984305	0.29531	0.223133	0.303449	0.456815	0.366458	0.86586	0.833218	0.908752	0.975234	1.10992	1.08614	0.633247	0.307175	0.157154	0.208856	0.722738	0.838049
CG6839	0	0	0	0	0.00226399	0	0	0	0	0	0	0.00762177	0	0	0	0	0	0	0	0	0	0	0	0	0	0	0	0	0.00308915	0	0	0	0	0	0
CG6841	0.16644	0.0753575	0.226777	0.363379	0.190808	0.0199005	0.168451	0.349046	0.224955	0.221581	0.24739	0.23937	0.194002	0.198326	0.212526	0.174904	0.172104	1.01093	0.173743	0.232386	0.08334	0.169957	0.353433	1.10744	1.21912	1.24195	1.06027	1.0282	0.813958	0.310582	0.197638	0.325652	0.330324	1.01823	1.05225
CG6937	0.352748	0.234808	0.0967203	0.212723	0.0676894	0.0179103	0.0711226	0.142968	0.382371	0.447251	0.134104	0.16589	0.0433726	0.127409	0.179073	0.145496	0.250555	1.58788	0.189636	0.219071	0.541776	0.347892	0.451401	1.56693	1.13587	1.01912	1.18711	1.22588	1.02623	0.852385	0.375769	0.189106	0.113321	1.54862	1.42748
CG6961	0.490767	0.159243	0.128026	0.161627	0.143757	0	0.0482667	0.0957814	0.598514	0.534226	0.102541	0.31214	0.181241	0.161723	0.34922	0.210786	0.53312	0.328139	0.282969	0.366621	0.347823	0.476781	0.4343	0.305874	0.329774	0.421954	0.673156	0.778253	0.772765	0.615646	0.523511	0.148744	0.153264	0.352033	0.396343
CG6967	0	0.0822493	0.102647	0.0814244	0.0709771	0.031991	0	0.035179	0.016202	0.0110008	0.0279344	0.0886354	0.0241637	0.109735	0.0202745	0.0239891	0.00516799	0.203581	0	0.0424403	0.094415	0	0.0467134	0.0355183	0.043647	0.0393844	0.0287518	0.0312156	0.0355206	0.0571215	0.0220853	0.113585	0.155899	0.468348	0.127413
CG6999	0.517825	0.145469	0.198712	0.230347	0.183393	0	0.0354347	0.144512	0.840885	0.780671	0.136656	0.438372	0.224	0.281755	0.401862	0.272156	0.654145	0.288673	0.468893	0.405786	0.897904	0.754772	0.984438	0.254281	0.369631	1.14931	1.49051	1.58438	1.58025	1.33582	1.22276	0.21881	0.243565	0.384599	0.298109
CG7006	0.501795	0.244486	0.156676	0.15094	0.277807	0	0.037009	0.173391	0.640318	0.535377	0.209594	0.314982	0.268483	0.145662	0.327625	0.211796	0.475875	1.98492	0.297218	0.402391	0.429025	0.661074	0.694878	1.91678	1.39353	1.24091	1.54755	1.73726	1.68022	1.12933	0.639027	0.174871	0.208584	1.56966	2.0398
CG7009	0.0563553	0.11314	0.0211614	0.0413207	0.0189365	0	0	0.0285455	0.240139	0.189582	0.0652818	0.0371672	0.0140383	0.0363351	0.115281	0.0863479	0.160184	0.267644	0.0735384	0.157918	0.162734	0.184217	0.296265	0.268725	0.557718	0.791407	1.04148	1.06725	0.90525	0.468113	0.249739	0.049414	0.0951421	0.265171	0.249203
CG7137	0.203749	0.138942	0.0754809	0.151105	0.111058	0	0.00751552	0.10402	0.558015	0.487804	0.140305	0.18899	0.108121	0.0975444	0.642811	0.206777	0.404678	0.463935	0.279999	0.383868	0.321131	0.409948	0.941228	0.626542	0.608453	0.891447	1.09082	1.25982	1.09647	1.04612	0.851144	0.133794	0.142122	0.415307	0.484389
CG7206	0.18004	0.610427	0.525532	0.577089	0.50002	0.163394	0.486821	0.492146	0.43599	0.470752	0.85696	0.791987	0.495189	0.606232	0.258177	0.693157	0.343855	0.546508	0.459927	0.536431	0.438305	0.350166	0.46768	0.592817	0.780302	0.786682	0.822644	0.744491	0.809898	0.667745	0.542151	0.598117	0.513868	0.614193	0.377011
CG7246	0	0.115436	0.0625686	0.0754455	0.0396053	0	0.0722515	0.0663105	0.0631773	0.078336	0.0613723	0.0989815	0.0202539	0.0334139	0.0813943	0.0294646	0.040166	0.364992	0.0291146	0.021843	0	0	0.0776384	0.366758	0.242548	0.164252	0.160577	0.107012	0.103836	0.0908724	0.063038	0.0635434	0.028779	0.208128	0.301829
CG7275	0.223339	0.094705	0.0814102	0.0266742	0.0303311	0	0.0112152	0.0321735	0.166251	0.16823	0.0378083	0.0477068	0.0243722	0.0216113	0.112164	0.0713515	0.0819476	0.409237	0.126135	0.166988	0.0861149	0.166445	0.210294	0.404867	0.297023	0.313221	0.432812	0.516245	0.541917	0.451112	0.251605	0.033767	0.0196288	0.308184	0.684785
CG7332	0.324292	0.877715	0.373994	0.370011	0.417998	0.116769	0.131522	0.453633	0.66582	0.801871	0.584991	0.334145	0.361506	0.440851	0.579414	0.554811	0.905312	0.771901	0.546215	0.628813	1.02055	0.609065	0.555952	0.824162	0.941903	1.14686	1.12508	1.04362	0.915958	0.581195	0.596367	0.432669	0.308747	0.760758	0.900775
CG7339	0.787115	0.134284	0.102893	0.145432	0.0934815	0	0.00548939	0.129067	0.505724	0.42275	0.0800533	0.314898	0.0247852	0.0817543	0.331898	0.14032	0.351988	1.51282	0.246052	0.274451	0.334912	0.424715	0.538959	1.98913	2.40062	2.37671	1.99325	1.79713	1.29558	0.659605	0.341591	0.123884	0.146155	1.76078	1.50601
CG7414	3.63005	2.50234	1.20751	1.28309	1.43417	0.254698	0.776542	1.37208	4.41835	4.36176	1.46991	2.41514	1.63285	1.43819	3.64312	2.14448	5.47689	2.4232	2.69844	2.67398	3.48043	4.32335	3.07042	2.73874	2.77671	2.62448	2.23713	1.94614	2.05532	2.18633	2.86499	1.39767	1.34134	2.31452	2.95378
CG7461	0.0693693	0.41297	0.294583	0.163065	0.272461	0.167882	0.336652	0.223086	0.17763	0.213165	0.279417	0.340493	0.268208	0.198283	0.117745	0.311632	0.131771	0.0864364	0.275581	0.463386	0.368536	0.185578	0.0732256	0.0524468	0.0881897	0.048547	0.0505685	0.0369332	0.0440423	0.101532	0.117973	0.291071	0.202387	0.097115	0.0136689
CG7483	0.213849	0.187794	0.127891	0.0927594	0.116825	0	0.0552795	0.115757	0.483521	0.402294	0.117273	0.196841	0.12566	0.17447	0.280163	0.199039	0.3965	0.572336	0.264498	0.350471	0.308636	0.519392	0.483208	0.734182	0.740941	0.767031	0.998454	1.03286	0.999389	0.694671	0.520271	0.140349	0.193314	0.661599	0.81672
CG7488	0.183524	0.0721588	0.0147124	0.0571115	0.0474048	0	0	0.00804105	0.293553	0.273965	0.0500054	0.151974	0.0155246	0.0214733	0.16306	0.0837219	0.211648	0.35825	0.143123	0.205546	0	0.251859	0.260398	0.370705	0.345436	0.462181	0.585784	0.761826	0.680091	0.535865	0.322101	0.0657695	0.0778185	0.382004	0.478837
CG7504	0.208821	0.134611	0.469569	0.568452	0.202901	0.262922	0.409301	0.763556	0.258563	0.247539	0.184918	0.272975	0.0790691	0.133765	0.239932	0.0865167	0.15052	2.44094	0.218599	0.281227	0.440757	0.24729	0.525276	2.41271	3.11515	3.06211	2.93663	1.80772	0.681379	0.182652	0.195801	0.865134	0.853426	2.34242	2.12193
CG7518	0.612934	0.395811	0.750361	0.643869	0.40887	0.134172	0.214521	0.607939	0.44369	0.489131	0.51904	0.482025	0.208852	0.370722	1.10243	0.318093	0.357181	1.99244	0.500576	0.419502	0.577211	0.532952	1.22034	3.04849	3.77782	3.42024	2.70231	1.89665	1.46371	1.37553	1.02643	0.632753	0.644408	1.7141	2.1614
CG7544	0	0.0124841	0.0825085	0.0660199	0.0378697	0.162369	0.170807	0.0868111	0.0249866	0.0133074	0.0836974	0.0807857	0.10972	0.0352759	0.0531761	0.0701403	0.0185172	0.209286	0.0307395	0.0517402	0	0.0112573	0.0491145	0.151861	0.238645	0.158565	0.142924	0.11746	0.0606563	0.0545343	0.0335851	0.0944872	0.044584	0.29604	0.0759521
CG7564	0.428677	0.636649	0.50416	0.601278	0.419925	0.0278188	0.173473	0.485238	0.521914	0.582538	0.947078	0.5627	0.559898	0.54779	1.50676	0.700174	0.393464	0.694206	0.674869	0.391808	1.24728	0.580617	1.36685	0.800155	0.979958	1.55786	1.85463	1.97234	1.77316	1.29847	1.17584	0.565615	0.578772	0.735538	0.721898
CG7637	0.200425	0.0680234	0.0383653	0.00586722	0.0494982	0	0.00685498	0.0615407	0.144351	0.123423	0.0333037	0.0953514	0.093763	0.107302	0.103872	0.0617493	0.185986	0.548529	0.0802688	0.0902499	0.107411	0.186584	0.19248	0.523654	0.342094	0.264165	0.370874	0.450467	0.420125	0.346086	0.223625	0.0413982	0.0776519	0.407909	0.517434
CG7706	0.157124	0.105413	0.186508	0.185547	0.122547	0	0.0567269	0.23816	0.222349	0.171664	0.177394	0.146014	0.0899028	0.134151	0.0704433	0.113856	0.205192	0.860064	0.111631	0.203367	0.158871	0.134503	0.389288	0.685391	0.897887	1.09739	1.09432	1.38172	1.21898	0.583884	0.249911	0.22271	0.244843	0.63717	0.95206
CG7728	0.0478635	0.0206123	0.0589426	0.114331	0.0198436	0	0.0547463	0.116457	0.0878899	0.0988837	0.0509395	0.0777295	0	0.0229039	0.128198	0.0486557	0.103661	0.661863	0.0653101	0.0549881	0.162265	0.0832961	0.169184	0.820738	0.730307	0.5531	0.393502	0.265511	0.201385	0.224053	0.228976	0.0685786	0.0641838	0.677866	0.684129
CG7741	0.0563553	0.0400327	0.048231	0.0417813	0.04452	0	0.100725	0.0855509	0.0661029	0.0354242	0.0981782	0.0300041	0.034741	0.0557499	0.0684306	0.0716367	0.0388331	0.612792	0.079623	0.0706149	0.0241674	0.0465011	0.150247	0.579283	0.597003	0.402531	0.303608	0.272854	0.209226	0.160786	0.159071	0.0697963	0.127894	0.667854	0.615045
CG7834	0.879264	0.420213	0.520786	0.553576	0.353137	0.31367	0.669515	0.590561	0.510791	0.453728	0.468658	0.492383	0.480135	0.567349	0.184058	0.565759	0.39875	0.766608	0.435348	0.539177	0.684869	0.45183	0.251143	0.548175	0.470437	0.301033	0.163719	0.0764791	0.121749	0.107683	0.211166	0.367457	0.543955	0.739239	0.579952
CG7839	0.353525	0.0950154	0.196448	0.268536	0.136806	0	0.203275	0.356507	0.276203	0.18235	0.350128	0.171232	0.0805527	0.109324	0.178621	0.170879	0.184849	2.74345	0.166543	0.169161	0.112623	0.237945	0.500905	3.14983	2.71834	1.96102	1.40965	1.15721	1.05429	0.614624	0.284644	0.304529	0.299756	2.38657	2.79706
CG7849	0.214364	0.212704	0.133179	0.116867	0.0578248	0	0.0773523	0.163807	0.223118	0.172311	0.0658842	0.121967	0.0156333	0.0505345	0.244477	0.091474	0.154067	0.57461	0.116803	0.212305	0.314946	0.212259	0.34365	0.498347	0.588101	0.502111	0.599971	0.647125	0.794687	0.695402	0.38825	0.113056	0.183185	0.546693	0.476814
CG7857	0.972504	0.319638	0.165506	0.298133	0.217075	0	0.025899	0.178865	1.14697	1.15708	0.295513	0.593879	0.178864	0.21056	1.18993	0.408711	0.897016	0.732627	0.561566	0.547752	0.815078	1.07402	1.51045	0.814732	0.973013	1.5643	2.10837	2.21227	2.09471	1.83576	1.46047	0.379632	0.367489	0.859897	0.922032
CG7878	0.468902	0.452742	0.395593	0.47123	0.329909	0.0626702	0.456197	0.592199	0.834985	0.774173	0.405188	0.466063	0.319492	0.425214	1.03965	0.393402	0.693326	1.92158	0.572024	0.699344	0.98484	0.793152	1.04382	2.15201	2.11553	2.21551	1.81178	1.55902	1.14686	1.03153	0.910486	0.47433	0.503528	1.70911	1.87687
CG7879	0.180669	0.441884	0.493755	0.514319	0.287516	0.205321	0.564424	0.451814	0.132951	0.130049	0.508307	0.24448	0.0507567	0.249145	0.515706	0.38468	0.125876	0.388398	0.308533	0.356264	0.143361	0.243486	0.406918	0.50293	0.707573	0.875621	0.810164	0.745938	0.469883	0.545728	0.28384	0.553232	0.520207	0.477591	0.436574
CG7903	0.300525	0.162922	0.178736	0.169108	0.158718	0	0.0508329	0.15249	0.219171	0.233315	0.198671	0.153835	0.166734	0.165841	0.168432	0.158074	0.165626	0.512318	0.20214	0.211263	0.0929224	0.137206	0.263253	0.467902	0.554244	0.739596	0.818248	0.766334	0.536245	0.275651	0.211764	0.230377	0.201892	0.491424	0.25745
CG7907	1.01109	0.160915	0.0499757	0.0363719	0.0485781	0	0	0	0.662907	0.653627	0.0630527	0.171344	0.0344522	0.0419967	2.545	0.188904	0.503406	0.156988	0.352685	0.351898	0.569179	0.763126	2.01546	0.250824	0.134064	0.281079	0.807076	1.54032	1.92989	1.93267	1.84144	0.0655961	0.0458427	0.187382	0.200498
CG7920	3.18938	2.97638	2.86045	2.5373	4.01134	1.6281	2.93078	2.72644	3.7063	3.50029	2.95285	3.04806	3.54317	1.81877	2.30887	3.48802	2.97901	1.64062	2.50242	3.56421	2.88493	3.44973	2.25396	1.58467	1.4295	1.52735	1.59862	1.71265	1.63928	1.61384	2.20756	2.3668	2.56002	1.75669	1.81999
CG7945	3.37209	1.83764	3.01536	2.69762	2.6496	1.00895	2.18246	2.42253	3.30334	3.11386	2.71432	2.85427	2.75068	3.45991	5.18233	2.1761	2.36483	3.32661	2.14357	2.9454	3.09188	2.97927	4.4017	3.29478	4.40951	4.49601	4.26092	3.77784	3.30451	3.01954	3.43395	2.74667	2.87254	3.2931	3.0958
CG8036	3.63994	1.43056	1.49313	3.19288	1.23381	2.29984	5.53136	6.23121	2.61556	2.73762	1.36903	1.45038	1.39858	1.01629	3.33749	1.94778	3.06298	1.64164	1.54004	2.95019	2.30208	2.69917	2.44156	1.20251	0.919028	0.951889	0.722345	0.687893	0.94479	1.66156	1.92782	2.36586	4.73054	1.6216	1.71019
CG8043	4.64099	2.64887	1.50651	1.53081	1.92782	0.106172	0.594492	0.935705	5.28566	5.76281	1.49602	2.59694	1.87951	1.72426	4.15893	2.4856	8.06393	1.90079	3.11552	3.19557	4.32097	4.9023	3.56001	1.79185	1.65236	1.72109	2.05951	2.56101	2.71079	2.74972	3.641	1.40119	1.24662	1.99697	1.85649
CG8064	0.0713846	0.0614004	0.0211454	0.0559529	0.0306374	0	0	0.0608887	0.130567	0.153478	0.0248504	0.0652114	0.0161404	0.0371857	0.0720911	0.0550648	0.163865	0.634548	0.0928917	0.0975084	0.269665	0.133942	0.181673	0.825118	0.670239	0.601587	0.471598	0.517196	0.431618	0.18836	0.149599	0.0417925	0.0255207	0.445323	0.590771
CG8067	0.172653	0.119709	0.133634	0.130029	0.0876739	0	0.0303273	0.0922172	0.483572	0.399314	0.0970905	0.227621	0.092552	0.0752694	0.282742	0.150768	0.359792	0.309473	0.263086	0.239677	0.491299	0.345858	0.498495	0.354223	0.420202	0.633468	0.732074	0.938374	0.818854	0.711224	0.419579	0.154377	0.10713	0.373639	0.329224
CG8078	0	0.165068	0.127025	0.167663	0.0978955	0	0.130154	0.149466	0.178555	0.1671	0.35502	0.196341	0.22865	0.12362	0.104569	0.323939	0.13063	0.485003	0.15724	0.168191	0	0.086191	0.212652	0.550521	0.590736	0.74305	0.845196	0.638097	0.411634	0.264804	0.0903552	0.165645	0.158302	0.492206	0.437947
CG8079	0.432642	0.517022	3.27423	3.02156	2.47936	1.33153	1.58469	1.9641	0.304466	0.220319	1.58576	0.675664	1.07881	1.08683	0.44078	0.760661	0.258619	1.25535	0.507503	1.35958	0.246717	0.490187	0.860094	1.19852	1.98077	2.2547	2.01974	1.96091	1.51063	1.32448	1.13625	3.01914	2.36635	1.49804	1.02749
CG8089	0	0.093343	0.0867242	0.174149	0.11379	0.242035	0.204687	0.195553	0.0137935	0.00190865	0.247684	0.0240921	0.0182655	0.158116	0	0.156339	0.00698468	0.00958688	0.0990848	0.0516757	0	0.00985972	0.0178058	0.00240358	0.0194228	0.0175465	0.0217387	0.00518417	0.0256375	0.00901416	0.0120643	0.178155	0.171537	0.00473461	0
CG8097	1.3334	0.460794	0.377181	0.394369	0.311742	0	0.114333	0.351435	1.45167	1.29827	0.277588	0.500771	0.346075	0.461503	0.98077	0.516316	1.15813	2.93643	0.708387	0.696862	1.37092	1.48036	1.14824	3.10959	2.65951	2.22949	1.9461	1.76452	1.58527	1.25303	1.25363	0.499395	0.390764	2.20387	2.82612
CG8108	0.804175	1.20231	4.60144	3.7499	2.78998	5.26032	5.20187	4.47542	1.07656	0.941231	3.25108	1.57072	1.83599	2.37175	2.74969	1.75289	0.910269	5.40892	1.61422	3.39475	1.53063	1.53963	3.04203	5.74033	5.48535	4.98665	4.19176	3.56278	3.22396	3.60996	3.35497	4.6753	3.99575	4.96566	5.49361
CG8149	0.565201	0.23506	0.191327	0.201312	0.123032	0	0.0645881	0.110172	0.722007	0.780105	0.196158	0.294354	0.311707	0.12814	0.447808	0.30594	0.518958	0.741597	0.381337	0.542468	0.614167	0.670451	0.771753	0.715506	0.84197	1.19311	1.50791	1.84411	1.87188	1.37121	0.852609	0.225243	0.234675	0.836223	0.920113
CG8152	0.242142	0.171554	0.087903	0.0948942	0.0203614	0	0.0173411	0.0725796	0.143736	0.0785596	0.0394528	0.117707	0.0333398	0.0681039	0.0527028	0.0497482	0.143839	0.298391	0.123146	0.0722003	0.134548	0.111064	0.255144	0.243836	0.404694	0.5239	0.672117	0.635739	0.835392	0.686147	0.202658	0.0677942	0.0798859	0.165383	0.145416
CG8159	0	0.0526476	0.0315503	0.026511	0.0204892	0.0278188	0.0299038	0.0672338	0.0224848	0.0130795	0.0342853	0.0129798	0.0144548	0.0246072	0.0170331	0.0312206	0.036815	0.147515	0.0305519	0.00766024	0	0.018173	0.034019	0.109196	0.136175	0.155764	0.0918204	0.0783215	0.0556265	0.0262979	0.0176656	0.0581426	0.02486	0.1558	0.210413
CG8173	0.0791525	0.173762	0.500149	0.14165	0.38927	0.0758641	0.148711	0.159676	0.310785	0.311619	0.0766273	0.164993	0.0505271	0.0619827	0.428574	0.0949885	0.208161	0.505612	0.181903	0.144158	0.185862	0.259254	0.495183	0.291361	0.245369	0.422378	0.649753	0.694354	0.78288	0.731774	0.787337	0.29885	0.344602	0.539706	0.278102
CG8219	0.378385	0.084827	0.0433609	0.0982973	0.0637008	0	0.0096623	0.0387237	0.569534	0.413457	0.0602249	0.22179	0.0597438	0.147635	1.05886	0.169512	0.350252	0.108647	0.250813	0.463375	0.152177	0.482401	0.812258	0.15585	0.187098	0.206916	0.474216	0.911966	1.17456	1.11073	0.772271	0.0871858	0.0685465	0.156422	0.146604
CG8223	0.0694976	0.232672	0.156267	0.200659	0.093919	0.100174	0.265516	0.379651	0.159001	0.141624	0.106929	0.155156	0.210947	0.175427	0.0546761	0.155001	0.0774882	1.62561	0.184042	0.117738	0.121883	0.147811	0.15626	1.1781	1.35923	1.41958	1.07601	0.48855	0.149178	0.0722063	0.0577988	0.219188	0.17697	1.6016	1.6052
CG8319	0.032017	0.0470238	0.157335	0.176798	0.114979	0.0316727	0.0797648	0.199058	0.133816	0.109436	0.163311	0.179962	0.143492	0.113159	0.055242	0.0848181	0.0976971	0.527496	0.112753	0.0537817	0.0380862	0.107649	0.153396	0.544749	0.692749	0.664578	0.679549	0.679129	0.427516	0.157745	0.0446866	0.166264	0.0870534	0.501257	0.364065
CG8441	0.304071	0.19937	0.164003	0.149723	0.0832951	0	0.0663601	0.209218	0.444048	0.392439	0.100799	0.219491	0.125265	0.0947877	0.359368	0.177496	0.286049	0.801132	0.234843	0.253594	0.368344	0.264279	0.480126	0.681837	0.641836	0.75494	0.778929	0.899416	0.931984	0.848634	0.559765	0.215942	0.269875	0.635518	0.708329
CG8460	0.336795	0.0358618	0.148765	0.214384	0.0952146	0	0.114387	0.220363	0.313766	0.212782	0.229997	0.227646	0.0327512	0.124146	0.11736	0.219318	0.204382	2.23275	0.155019	0.163073	0.289829	0.205497	0.312908	2.44535	2.4853	2.18822	1.71263	0.993707	0.494302	0.190583	0.224642	0.181768	0.159497	1.86296	1.70405
CG8461	0.512467	0.127703	0.12122	0.112236	0.0415502	0	0.00532506	0.0564505	0.293542	0.29205	0.106999	0.091733	0.05755	0.0914628	0.168673	0.105556	0.226561	0.312147	0.117477	0.269148	0.155288	0.121338	0.323716	0.399925	0.296027	0.345058	0.428029	0.526831	0.778854	0.701824	0.312659	0.0818163	0.0747862	0.387362	0.250819
CG8519	0	0.0434748	0.00704529	0.0167452	0.163812	0.0478923	0.336067	0.0949053	0.111733	0.123687	0.0237411	0.0493473	9.1619	11.0229	0.177708	0.0124582	0.111657	0	0.137617	0.0225826	0	0.159911	0.131164	0	0	0	0.0108396	0.0268882	0.0821506	0.135584	0.0911041	0.0241883	0.0118053	0	0
CG8545	0.103401	0.0356308	0.0814222	0.0936478	0.0406166	0	0.0664059	0.113408	0.146303	0.126686	0.105137	0.145816	0.0323489	0.0115636	0.102628	0.0533996	0.108956	1.39337	0.0884427	0.119248	0.10027	0.211613	0.165341	1.43693	1.2195	0.80314	0.715235	0.524935	0.26673	0.0785221	0.0814486	0.0743978	0.0403748	1.07077	1.52255
CG8549	1.05797	0.535407	0.350226	0.394941	0.337751	0	0.157441	0.387146	1.26629	1.23214	0.401672	0.694709	0.236357	0.295038	1.32659	0.536839	1.05659	0.896226	0.644395	0.868262	0.953404	1.14107	1.34657	0.989332	0.953133	0.951812	0.971279	1.11745	1.28849	1.45371	1.27677	0.531943	0.413651	0.905409	0.918202
CG8578	0.189105	0.437031	1.50478	1.08584	1.14932	1.09207	1.60679	1.75952	0.210732	0.214342	1.32838	0.610503	0.932488	1.0207	0.0751861	0.615081	0.158264	0.46144	0.389417	0.734189	0.236219	0.253126	0.274085	0.518641	0.706565	0.967318	0.931799	1.02362	0.668341	0.26993	0.31107	1.37217	1.42295	0.570336	0.484811
CG8611	0	0.0377338	0.0627658	0.116366	0.0356591	0.454621	0.233386	0.216253	0.0323701	0.0526306	0.0842525	0.040613	0.0217954	0	0.0408694	0.0349292	0.0124107	0.727493	0.0688845	0.032927	0.0414436	0.0269145	0.0479115	0.809089	0.520102	0.313068	0.203231	0.113675	0.066519	0.0328741	0.0575734	0.113116	0.0882272	0.605287	0.744164
CG8635	1.0303	0.557745	0.698199	0.732734	0.621273	0	0.326683	0.867449	1.57161	1.51228	0.692038	0.74498	0.521955	0.671735	0.921533	0.719711	1.17581	1.95014	0.834121	1.11464	1.79013	1.2628	1.05483	2.05986	1.84359	1.75813	1.67961	1.65042	1.50211	1.09602	1.17766	0.664519	0.605019	1.90467	2.2986
CG8728	1.16839	0.846289	0.414793	0.587125	0.493832	0.0594577	0.119585	0.443689	1.90573	1.8324	0.510909	0.962047	0.517806	0.559856	1.08456	0.769851	1.49966	0.920879	0.948806	1.15547	1.51317	1.39366	1.17178	0.809667	0.833812	0.957699	1.00132	1.15122	1.3219	0.992919	1.15817	0.43547	0.554235	0.823654	0.946838
CG8833	0.250944	0.121407	0.203624	0.326533	0.142786	0.0199005	0.0547919	0.313928	0.255651	0.222843	0.21162	0.179474	0.0271247	0.125107	0.0608359	0.139205	0.127139	0.817427	0.203188	0.211531	0.236571	0.13061	0.406993	1.04872	1.4353	1.66341	1.85644	1.5019	1.00654	0.390964	0.197381	0.218874	0.27163	0.75189	0.693584
CG8915	0.146941	0.01429	0.0691058	0.0820142	0.0573301	0	0.0311417	0.142025	0.0978446	0.0596757	0.0753818	0.0176426	0.0305419	0.0747874	0.152584	0.0500599	0.0802349	0.250478	0.0675266	0.0734405	0	0.152021	0.20544	0.287678	0.391363	0.331111	0.380956	0.330896	0.311521	0.261488	0.284594	0.0949635	0.0645325	0.36727	0.216217
CG8939	0.274836	0.0881689	0.103186	0.0686725	0.0460874	0	0.0638627	0.170146	0.27077	0.189214	0.102046	0.0964257	0.0379016	0.0316277	0.300153	0.0973431	0.116823	1.176	0.146783	0.215665	0.51361	0.207045	0.519592	1.1581	1.12026	0.769543	0.704687	0.719771	0.715532	0.706697	0.803185	0.151793	0.105681	0.872227	1.39635
CG8944	0.0894205	0.155915	0.539963	0.448472	0.169304	0.236242	0.152408	0.244959	0.0482995	0.0244432	0.177342	0.124512	0.239403	0.11649	0.00632663	0.0845469	0.0184606	0.194791	0.0743992	0.110926	0.214076	0.0256491	0.071597	0.28025	0.44981	0.562499	0.479828	0.311953	0.0799941	0.0873252	0.0287139	0.545379	0.330208	0.241728	0.159483
CG8963	0.957271	1.0776	2.38103	3.07775	2.63874	1.97678	3.08134	3.17738	0.954304	0.986919	2.6978	1.19547	2.25641	2.75847	0.617582	1.70641	0.678446	2.96244	1.19734	1.39475	1.21602	0.751111	1.47296	3.17707	3.8044	3.72047	3.38444	3.15631	2.71276	2.59707	1.69527	2.91207	3.14191	2.59928	3.04942
CG8993	1.31522	0.643284	0.342223	0.273292	0.340975	0	0.0569799	0.441954	1.49963	1.32796	0.415333	0.427436	0.369578	0.394855	0.950825	0.568382	1.21178	1.26889	0.851911	0.793941	0.882784	1.25028	1.36194	1.30163	1.27513	1.70955	2.26281	2.51971	2.5148	1.81658	1.33882	0.497551	0.611333	1.40399	1.23838
CG9004	0.134349	0.0607122	0.0907937	0.0650783	0.059882	0	0.0323554	0.155964	0.205476	0.209054	0.0747555	0.0817232	0	0.0423684	0.179668	0.0670246	0.177369	1.1099	0.114829	0.0633312	0.157083	0.186368	0.416661	1.16985	1.11155	1.32011	1.48919	0.978067	0.68918	0.554622	0.444228	0.143233	0.0935013	1.08136	0.894916
CG9107	0.348841	0.0529663	0.032823	0.0176878	0.0486656	0	0.00522344	0.0450702	0.301863	0.282354	0.0585132	0.049394	0.0894417	0.0260597	0.203248	0.107029	0.176625	1.10223	0.104739	0.0907812	0.0925443	0.181405	0.291748	1.07071	0.750482	0.707037	0.860771	0.958346	0.807467	0.474621	0.147092	0.0836486	0.104993	1.0683	1.1872
CG9117	0.213986	0.0952645	0.0592763	0.0420163	0.0238444	0	0.0054471	0.00919841	0.15204	0.116678	0.0463112	0.0565548	0.0374286	0.0406567	0.0570102	0.0653687	0.099697	0.0882045	0.0889734	0.136391	0.152376	0.0682667	0.228544	0.0618864	0.0912484	0.217898	0.368309	0.471303	0.594355	0.507911	0.268164	0.025782	0.0348892	0.117867	0.12471
CG9135	0.0951177	0.22109	0.171457	0.272327	0.212411	0.0276569	0.234814	0.180573	0.165646	0.173108	0.204566	0.16111	0.114201	0.159541	0.128279	0.139988	0.132844	1.29506	0.184412	0.152088	0.0355782	0.116635	0.256385	1.05823	1.15703	0.952902	0.766217	0.570191	0.400465	0.317584	0.249796	0.225746	0.227131	1.4805	1.46252
CG9143	0.032017	0.0528891	0.127255	0.152682	0.127628	0.326887	0.255031	0.435958	0.0757814	0.0432492	0.341921	0.159071	0.0569853	0.194478	0.00701651	0.0998227	0.0780578	1.51868	0.100181	0.118322	0.129476	0.0535195	0.113365	1.3393	1.03514	0.543226	0.4523	0.275997	0.207616	0.0542891	0.0328284	0.16003	0.212635	1.06083	1.20329
CG9149	0.0546285	0.0604093	0.132763	0.193374	0.24899	0.386274	0.408575	0.360265	0.190941	0.219794	0.0788658	0.104142	0.550156	0.136006	0.0663076	0.0836849	0.125691	0.18164	0.243483	0.164364	0	0.21473	0.117517	0.0850813	0.0916674	0.10183	0.0981274	0.225649	0.279091	0.104794	0.0858092	0.234184	0.27428	0.23253	0.197416
CG9213	0.0804894	0.0653257	0.00839007	0.0237604	0.0121445	0	0.0134318	0.0163674	0.0598909	0.0274319	0.0481773	0.0773519	0	0.0329002	0.0127146	0.0354499	0.0287531	0.242602	0.0520675	0.0644182	0	0.0615286	0.0482751	0.231011	0.289164	0.294162	0.239631	0.135121	0.109212	0.0476396	0.0895094	0.028378	0.0537667	0.248622	0.344999
CG9246	0.290993	0.0758341	0.0924245	0.122079	0.0930723	0.0551219	0.053217	0.128296	0.13074	0.150884	0.14831	0.185916	0.0447632	0.0653835	0.0498058	0.0939253	0.112704	1.05698	0.0795801	0.0835724	0.138265	0.121495	0.212826	1.26333	1.39485	0.910902	0.597177	0.586559	0.465392	0.201557	0.134469	0.187941	0.0958925	0.884971	0.863249
CG9253	0.149403	0.0621039	0.181939	0.235269	0.0793476	0.0679302	0.111469	0.484047	0.210911	0.207881	0.134276	0.226642	0.154994	0.123732	0.114947	0.0689335	0.145038	2.35457	0.111484	0.155628	0.376447	0.0686689	0.293053	2.69814	2.31087	1.59909	1.13582	0.903413	0.572116	0.208406	0.118606	0.372767	0.293731	1.67959	2.01012
CG9281	1.63511	1.31484	2.14173	1.94063	1.69663	3.65214	3.0451	3.28366	1.63763	1.72499	2.63985	1.71258	3.80803	3.18832	1.03446	1.90668	1.38016	2.20486	1.46137	2.22918	2.30225	1.41992	1.19131	1.9643	1.66615	1.34847	1.14259	1.25697	1.18687	1.24999	1.5509	2.3883	2.38903	2.31766	2.47737
CG9300	0.158398	0.0999624	0.0452312	0.117384	0.0541361	0	0.0149502	0.0647942	0.20538	0.206231	0.0491729	0.0603619	0	0.0464301	0.121087	0.0666746	0.208268	0.546854	0.100466	0.0523631	0.082546	0.170051	0.153497	0.680741	0.512009	0.457166	0.435006	0.349631	0.311428	0.121722	0.0925943	0.092868	0.059452	0.457936	0.59892
CG9330	0.495681	0.414208	0.399212	0.59152	0.26282	0.0962415	0.256004	0.554634	0.618669	0.577091	0.387321	0.333316	0.241967	0.291178	0.331706	0.344142	0.499459	1.10333	0.422505	0.563517	0.458281	0.480851	0.621377	1.42365	1.51495	1.55018	1.46049	1.40716	1.42513	0.786785	0.617147	0.442443	0.535995	1.00919	1.24834
CG9344	1.63156	0.326529	0.0942504	0.190444	0.11312	0	0.0185109	0.159239	1.23492	1.2271	0.194944	0.421916	0.0759672	0.216336	0.770233	0.353488	0.912215	1.21252	0.630517	0.528043	1.0967	0.926918	1.22615	1.29758	1.63067	2.54885	2.87993	3.12875	2.79347	1.70464	1.09654	0.217803	0.30324	1.26269	1.1136
CG9346	0.24196	0.24085	0.497637	0.585628	0.522811	0.979033	0.893215	0.956006	0.164371	0.154895	0.641258	0.426315	0.501177	0.300572	0.0575564	0.357911	0.0921107	0.951531	0.243422	0.523297	0.188357	0.131082	0.256873	1.11602	1.33918	1.18339	1.17958	1.017	0.674512	0.178	0.155839	0.775931	0.719321	0.932341	1.14617
CG9386	0	0.0517346	0.0194986	0.0573243	0.0306526	0	0.0478952	0.0682822	0.0252503	0.0209823	0.0715477	0.036878	0.0449893	0.0328413	0.00992543	0.0352076	0.0274947	0.167993	0.0538542	0.00711886	0.0241674	0.0299533	0.0297082	0.375679	0.274331	0.174235	0.136705	0.0688654	0.0236546	0.00601724	0.00598047	0.0438827	0.0235645	0.301395	0.104545
CG9596	0	0.0556238	0.0311095	0.0226695	0.0410282	0.0202474	0.0410748	0.127146	0.0838153	0.0842881	0.0748586	0.0289381	0.0756573	0.041202	0.0867675	0.0589792	0.0740831	0.514106	0.0590199	0.125304	0.138435	0.0975001	0.0894536	0.318731	0.223035	0.253154	0.218818	0.154946	0.0799546	0.0731093	0.0427803	0.0735672	0.114715	0.370649	0.386575
CG9630	0	0.0240069	0	0.0214988	0.0293276	0	0.013586	0.0290009	0.0797658	0.0404394	0.0653536	0.00520076	0	0.0124603	0.149902	0.0299107	0.0415258	0.52147	0.0412406	0.0551467	0	0.119135	0.117185	0.535309	0.497782	0.57185	0.466701	0.284555	0.0899991	0.0598658	0.0430055	0.0506874	0.0305817	0.337861	0.340986
CG9641	1.15671	0.738386	0.488145	0.472187	0.354587	0	0.0571019	0.361155	1.94334	1.69875	0.302341	0.976642	0.416636	0.452068	1.54057	0.683639	1.39867	0.808275	0.95729	1.01345	2.00844	1.45486	1.96514	0.797203	1.56964	2.45155	2.63833	2.63405	2.3394	2.31938	2.33851	0.68749	0.646136	0.76454	0.932453
CG9643	0.234122	0.17492	0.0943225	0.0988606	0.0604734	0	0.0527504	0.0842549	0.286546	0.348595	0.111575	0.209965	0.10954	0.176711	0.227289	0.154083	0.329016	0.972677	0.20204	0.271044	0.240998	0.219379	0.271776	0.978509	0.907777	0.752296	0.899404	0.885612	0.645089	0.268248	0.194031	0.157323	0.165987	0.855236	0.831034
CG9667	0.129295	0.0413714	0.0965168	0.182242	0.0691255	0	0.0675719	0.128733	0.213842	0.173359	0.0735112	0.0990446	0.115376	0.144303	0.03852	0.098043	0.117573	0.663724	0.13954	0.111857	0.348233	0.15061	0.156789	0.502463	0.512577	0.628179	0.716982	0.84825	0.446665	0.159602	0.14299	0.168589	0.133244	0.503314	0.663466
CG9684	0.356334	0.255061	0.564962	0.582842	0.408389	0.276892	0.835129	1.10093	0.411198	0.425945	0.301696	0.233891	0.193741	0.218499	0.318809	0.199752	0.356758	1.08283	0.187781	0.305445	0.348725	0.445844	0.637837	1.13901	2.14173	2.15111	1.99397	1.8461	1.42498	0.797562	0.473655	0.876014	0.992911	1.16448	0.842642
CG9705	1.1283	0.820346	1.17379	1.25405	0.892274	0.719055	0.819137	1.46445	1.50841	1.54976	4.53885	2.30834	1.98745	1.68077	1.13829	4.83374	1.25852	2.53569	1.15277	1.28214	1.38679	1.27051	1.37566	1.89025	2.22274	2.88329	2.7877	2.22023	1.81521	1.18646	1.10505	1.85601	1.24005	3.22814	2.112
CG9784	0.0665936	0.202342	0.0693833	0.108428	0.107075	0	0.0532887	0.131356	0.129835	0.128723	0.194619	0.111736	0.213405	0.386596	0.0708648	0.204984	0.0748619	0.291814	0.15339	0.119989	0.14482	0.109955	0.104391	0.251086	0.319449	0.241068	0.246738	0.190577	0.231886	0.200334	0.308188	0.122782	0.173644	0.275512	0.250404
CG9799	0.420817	0.074936	0.105467	0.114145	0.117174	0.049708	0.0872402	0.21485	0.238326	0.327938	0.0743937	0.061225	0.346559	0.647885	0.188659	0.081263	0.166379	0.788627	0.160102	0.122699	0.178233	0.176723	0.203246	1.10024	0.847088	0.593902	0.520392	0.36504	0.474942	0.445258	0.252213	0.139555	0.105726	0.576974	1.30631
CG9925	0	0.0344015	0	0	0.0014338	0	0	0.0131507	0.0749341	0.0875425	0.0012087	0.0229838	0.0157667	0	0.0586454	0.0167325	0.0593726	1.47524	0.0053911	0.0684393	0.142268	0.0955319	0.0887188	1.42254	1.22505	0.690335	0.239694	0.198025	0.108912	0.0516123	0.0556448	0	0.0172916	1.18121	0.923017
CHORD	0.532295	0.19571	0.144915	0.207922	0.125404	0	0.00641074	0.156269	0.597979	0.484095	0.23776	0.292199	0.15509	0.141298	0.30633	0.210622	0.354927	0.58587	0.305467	0.2676	0.806936	0.471523	0.594607	0.559264	0.717227	0.937757	1.17995	1.68753	1.58941	0.959169	0.704162	0.137788	0.204494	0.599758	0.708815
CLIP-190	5.89477	7.19762	4.33639	3.05277	7.08284	4.78783	4.20815	2.87371	4.83142	4.6146	4.23076	8.81046	11.4081	10.5635	5.8466	10.544	3.99805	5.86481	8.70202	9.98518	7.21679	6.15013	5.85972	5.33452	5.76559	4.53454	3.57202	3.8247	4.15128	4.49961	4.98179	2.81013	2.43396	6.12236	6.38856
CNBP	3.27434	1.7678	1.46232	1.83826	1.41883	2.4892	2.08328	2.1939	4.48585	4.1117	1.81547	2.08692	1.48439	1.52737	3.20566	1.9431	3.59109	7.83021	2.46626	2.86992	3.73915	3.88458	4.10821	7.43141	6.08348	5.3649	4.65365	3.81499	3.53165	3.47436	3.89191	1.80799	1.8078	6.70479	8.40412
CNPYb	0.210095	0.162299	0.0613289	0.0450614	0.040382	0	0.039108	0.13842	0.129176	0.153622	0.14182	0.237335	0.0653268	0.047701	0.0223442	0.193697	0.121908	1.28081	0.20861	0.112042	0.153659	0.131611	0.128673	1.44234	1.14328	0.764254	0.62283	0.365132	0.134655	0.104199	0.0788732	0.0885307	0.087896	1.25332	0.976978
COX4	3.33822	1.66909	1.1839	1.57018	1.06441	0.597945	1.36448	1.8746	2.75394	2.55148	1.31545	1.54616	1.13312	1.14123	1.55398	1.45454	2.13541	2.40996	1.7605	2.51399	3.47737	2.36947	2.03344	2.50805	2.78478	3.23987	3.41724	3.26368	3.0743	2.21183	1.90878	1.64531	1.47715	3.25764	2.63631
CPT2	0	0.031588	0.0313991	0.0231322	0.0714457	0.0617422	0.0512411	0.04772	0.022252	0.0278189	0.141023	0.0674962	0.0498162	0.0876456	0.0225582	0.0483312	0.0326327	0.0519922	0.0231849	0.0490995	0.0656517	0.0351507	0.019667	0.0608913	0.0230951	0.00464078	0.0100189	0.0115062	0.0033268	0.0101002	0.0363321	0.0718779	0.07654	0.0636317	0.0351787
CSN1b	0.284355	0.148155	0.0585349	0.0607595	0.074921	0	0.0124281	0.0647874	0.308812	0.31295	0.0707877	0.118223	0.0252998	0.0745452	0.156762	0.119951	0.22812	0.425241	0.159344	0.129201	0.160196	0.26016	0.299476	0.37362	0.545293	0.603715	0.695458	0.707792	0.687624	0.369061	0.225274	0.0644496	0.183963	0.382562	0.527288
CaMKI	1.04357	4.18085	3.47896	3.48993	2.90045	11.5215	9.85487	5.69333	0.343338	0.296888	6.18291	4.32161	1.55704	2.55017	0.363147	4.1473	0.358794	1.17331	1.92469	6.33967	0.532734	0.329945	0.319103	0.673728	0.592456	0.636147	0.581524	0.245516	0.242874	0.390425	0.315867	3.73585	4.19517	1.4103	1.01735
Calr	2.87757	1.9792	2.29619	2.70848	2.46737	8.53841	6.84007	4.05795	3.39415	2.80492	3.16801	3.19942	2.39076	2.47759	1.8382	5.50602	2.59963	7.43754	2.36382	2.73816	5.28677	3.19206	2.70011	7.9776	6.39374	5.28978	4.45328	3.49085	3.22414	2.45834	2.53393	2.71322	2.5522	6.59591	8.37031
Cand1	0.451993	0.449229	0.191966	0.331875	0.381949	0	0.104315	0.356463	0.777033	0.751597	0.656778	0.289812	0.627603	0.779703	0.504199	0.68735	0.658804	0.501964	0.459757	0.424182	0.537591	0.683392	0.540638	0.540131	0.556217	0.589667	0.595996	0.74017	0.731127	0.489603	0.541577	0.208826	0.192102	0.482219	0.590677
Caper	1.26471	6.82045	6.72651	6.82089	9.01015	12.4506	8.59493	7.00984	0.793092	0.662427	8.58803	3.8158	6.94257	7.49534	0.710763	6.87936	0.618509	4.99312	3.65968	3.97666	2.39915	0.881975	1.46347	5.52315	5.93962	5.04162	3.75952	2.46483	2.50628	2.26299	1.4695	6.68972	6.53006	4.52851	5.36581
Capr	1.06031	0.567465	1.12197	1.09178	0.870336	0.20824	0.544537	0.9384	1.0407	0.930679	0.783975	0.62186	1.1275	0.849194	1.29888	0.554879	0.654339	2.05246	0.560466	0.725056	1.0066	0.929831	1.40553	2.50545	2.88226	3.07904	2.81804	2.49083	2.15021	1.64888	1.00481	1.16182	1.06396	1.97841	2.41531
Cbp20	1.62148	0.680079	0.267403	0.546896	0.402576	0	0.0524028	0.254552	1.98055	1.9221	0.405584	1.03759	0.323878	0.453167	1.80475	0.694883	1.42317	1.89732	1.10863	0.951419	1.8151	1.87656	2.38159	1.86796	1.90557	2.4998	3.11738	3.44028	3.43416	2.90133	2.66359	0.484823	0.591872	1.94956	1.92437
Cbp80	0.0880793	0.0856	0.273773	0.21818	0.155689	0.374063	0.327824	0.416035	0.0586895	0.0205013	0.230966	0.100889	0.105335	0.142814	0.0133607	0.122551	0.0117336	0.327923	0.067024	0.07591	0	0.0421259	0.0364898	0.344797	0.358285	0.284217	0.188189	0.133968	0.0627487	0.0267656	0.0319055	0.155225	0.248906	0.386185	0.239141
Cdc5	0.335214	0.165631	0.100004	0.134887	0.0820638	0	0.137007	0.243053	0.16986	0.183286	0.140753	0.275595	0.104862	0.115278	0.113372	0.126939	0.126208	0.706743	0.115527	0.123712	0.0822733	0.124383	0.221876	0.752684	0.9988	0.982889	0.859686	0.645706	0.428374	0.378897	0.214668	0.167578	0.250983	0.636692	0.604081
Cdk1	0.51321	0.109466	0.159869	0.185722	0.0987758	0.0244912	0.079462	0.211472	0.659923	0.619112	0.0526127	0.241257	0.0273615	0.125034	0.536398	0.177301	0.478943	1.56658	0.305865	0.332022	0.675335	0.522419	0.831521	1.32887	0.802218	1.34305	1.85507	1.79189	1.64048	1.01637	0.858714	0.210811	0.251868	1.66082	1.9133
Cen	0.285152	0.122258	0.104816	0.0660484	0.0247788	0	0.0169309	0.114413	0.0662441	0.0587464	0.147959	0.146456	0.0288496	0.0686802	0.0316707	0.0705676	0.0602216	0.181859	0.0576604	0.159002	0	0.0552072	0.0817599	0.204653	0.347806	0.479761	0.460471	0.3626	0.138682	0.115851	0.0212135	0.10808	0.0454876	0.231947	0.065087
Chd1	1.07808	1.10323	1.00261	0.918098	0.8904	0.157927	0.767651	1.0499	0.768949	0.601093	1.35733	1.04557	0.812101	0.881175	1.72881	0.863437	0.655073	1.74877	0.936571	0.86274	1.13168	1.01159	2.11835	1.63313	1.99883	2.30611	2.28253	1.95439	1.76215	2.11323	2.01537	1.09163	0.985417	1.54047	1.63172
Chd3	0.209835	0.0205847	0.0144837	0.0647563	0.0341174	0	0	0.0305522	0.354167	0.246403	0.0111534	0.0559442	0	0	0.193674	0.0769764	0.154289	1.24024	0.127565	0.188009	0.432588	0.24277	0.501901	0.545011	1.0635	1.62703	1.90953	1.95277	1.6057	0.533769	0.251352	0.0418216	0.0565654	1.45853	0.933566
Chi	0.316487	0.306749	0.140577	0.122589	0.0957936	0	0.039825	0.107806	0.469471	0.334367	0.179289	0.190901	0.0905316	0.245816	0.212846	0.222606	0.276433	0.859716	0.322789	0.327342	0.603655	0.411381	0.614349	0.858454	0.901706	1.17834	1.43848	1.56128	1.33061	0.819725	0.563605	0.22128	0.219275	0.837959	0.668902
Chrac-14	0.0746808	0.0233588	0.0258182	0.0647354	0.0241604	0.0421738	0.0686513	0.0745712	0.0902203	0.0430869	0.0279631	0.137791	0.0751294	0.0501414	0.049623	0.047932	0.0541444	1.33977	0.0580279	0.0861128	0.118658	0.0653609	0.107113	0.703458	0.572621	0.465692	0.344326	0.269107	0.1253	0.0859488	0.0460899	0.0643221	0.0116168	1.66495	1.05477
CkIIalpha	1.52673	1.31453	2.02837	2.22093	2.16117	1.15529	2.14428	2.41807	2.0052	1.84767	2.1263	1.55009	1.76295	1.42168	2.06961	1.55518	1.48506	4.38584	1.46897	2.26467	1.82685	1.88312	2.21421	5.02781	4.94251	4.43842	4.10699	3.18069	2.56643	2.17168	1.7745	2.44408	2.31938	3.92887	4.21209
CkIIbeta	1.31089	2.79909	2.11134	2.25983	2.54153	3.34247	3.94454	3.62026	1.226	1.23021	3.95947	2.47209	2.91666	3.00827	1.27777	2.95837	0.94066	2.97616	2.13163	2.23177	2.38337	1.52804	1.90455	3.21461	3.22881	3.14808	2.81763	2.20014	1.78984	1.85988	2.78705	2.45657	2.77202	2.82338	3.04734
Clbn	0.29764	0.250194	0.26877	0.365916	0.283447	0	0.139813	0.443364	0.346534	0.231855	0.376196	0.168841	0.19052	0.217371	0.186921	0.233838	0.215191	0.814321	0.172613	0.356015	0.36501	0.233256	0.410878	1.06101	1.0951	1.20962	1.21183	1.09156	0.882289	0.556903	0.354271	0.429197	0.415728	0.749506	0.658594
Clp	0.372974	0.0327376	0.0982571	0.0886312	0.0526729	0	0.00629429	0.0640774	0.287696	0.21089	0.0832647	0.164669	0.0290901	0.0509541	0.587132	0.104314	0.212149	0.689678	0.131873	0.182047	0.426262	0.193697	0.568394	0.572412	0.718763	0.827091	0.656808	0.658179	0.61948	0.469274	0.566013	0.111266	0.100034	0.646894	0.545037
Cnot4	0.437855	1.23988	1.51289	1.64955	1.62246	0.881888	1.76754	1.61611	0.863778	0.923587	1.85354	1.08744	1.30656	1.65643	1.04687	1.35855	0.759617	1.26422	1.35197	1.286	1.41759	0.83822	1.11693	1.65702	1.87182	1.86113	1.30852	0.848298	0.583336	0.861618	1.07077	1.83333	1.60225	1.37614	1.24536
Cnx14D	0.352716	0.0758142	0.0806067	0.0850103	0.0508064	0	0.00751552	0.00824436	0.36713	0.37589	0.0574816	0.234198	0.030796	0.140786	0.351355	0.122696	0.233125	0.166673	0.201576	0.163415	0.0139188	0.319425	0.493425	0.146308	0.108461	0.161138	0.55075	0.686095	0.706236	0.828649	0.791508	0.0573996	0.0686548	0.119141	0.0986484
Cnx99A	2.21543	1.3737	1.36569	1.53018	0.983373	0.124567	0.712137	1.26826	2.61845	2.5025	1.89771	1.72563	1.22395	1.36323	4.13232	1.78053	2.22394	3.71358	1.58598	2.04087	1.96623	2.28845	3.15833	5.03587	5.56726	5.16559	4.37137	3.61609	3.13836	2.64723	2.72734	1.54965	1.66863	3.67523	3.88166
Coq3	0.541381	0.272299	0.183414	0.148284	0.163389	0	0.0275828	0.0991416	0.5609	0.554919	0.100602	0.220229	0.349082	0.137235	0.505367	0.212107	0.429045	0.201685	0.279964	0.336312	0.39475	0.379158	0.616332	0.334164	0.323658	0.408253	0.572283	0.83707	1.05111	0.864069	0.754787	0.198588	0.175229	0.358754	0.51943
Coq5	0.149218	0.0326576	0.0312324	0.0444337	0.0222236	0	0.00539285	0.024624	0.134685	0.176187	0.0514765	0.0346431	0.0326172	0.0290865	0.165134	0.0568815	0.110254	0.111121	0.093889	0.171319	0.08405	0.0498316	0.153219	0.0861642	0.142383	0.17895	0.200708	0.184125	0.235396	0.197154	0.20208	0.0147955	0.0629907	0.129928	0.0420226
Cp7Fa	0	0	0	0	0.00115253	0	0	0	0.00138908	0	0	0	0	0	0	0.00101636	0.00663692	0.00866055	0.00168987	0	0	0	0.0034194	0	0	0.00278033	0.00879467	0.00478854	0	0.00388096	0	0	0	0.00658965	0
Cpsf100	0.206515	0.0529641	0.145355	0.150369	0.10201	0	0.0492156	0.119363	0.127504	0.157592	0.043583	0.0414345	0.0735835	0.124734	0.360328	0.0532534	0.092243	0.337484	0.0578023	0.0876615	0.0890101	0.163182	0.325528	0.643311	0.666528	0.743212	0.618435	0.388684	0.356867	0.379757	0.316957	0.125415	0.141544	0.512141	0.363384
Cpsf160	0.135893	0.110199	0.0236254	0.0556993	0.0344348	0	0.0204579	0.0484836	0.112542	0.0664526	0.0468093	0.0342291	0.0539984	0	0.172643	0.0471204	0.101524	0.658673	0.0507375	0.0548132	0	0.0902837	0.184888	0.539614	0.70073	0.7893	0.817938	0.68352	0.50334	0.188127	0.0986645	0.10209	0.0461535	0.678844	0.372562
Cpsf5	0.567134	0.490998	1.70264	1.24599	1.23098	1.71153	1.64175	1.36544	0.348215	0.390838	0.662982	0.402456	0.912682	0.676507	0.179358	0.415627	0.3133	1.5289	0.665946	0.46978	0.344952	0.314201	0.377541	1.56064	1.97609	2.09883	1.7314	1.08446	0.739381	0.360956	0.220437	1.31005	1.34476	1.43784	1.30116
Cpsf6	0.436383	0.675819	2.28692	1.72827	1.37644	0.975107	2.25044	2.05296	0.555378	0.489614	1.25326	0.77809	0.747646	0.9043	1.09676	0.889099	0.422007	2.62397	1.06667	0.848898	0.302682	0.609705	1.07403	2.88146	3.28401	3.02292	2.49324	1.94911	1.52817	0.832051	0.602214	1.84509	1.81478	3.0784	3.07659
Cpsf73	0	0.081082	0.068978	0.0862713	0.034364	0	0.0319242	0.0639636	0.162182	0.176796	0.0529748	0.0614339	0.0212902	0.0545454	0.0440684	0.0685495	0.140319	0.230749	0.0754086	0.0800837	0.0288819	0.191549	0.125602	0.408269	0.382688	0.365409	0.319859	0.389252	0.29013	0.130501	0.0889795	0.0698958	0.0595133	0.238612	0.329153
Cse1	0.264536	0.187396	0.114325	0.299699	0.172986	0.0715898	0.247955	0.343263	0.303625	0.382332	0.149718	0.0728207	0.0943469	0.126328	0.123957	0.115402	0.19778	1.15964	0.167194	0.136511	0.171197	0.165177	0.296575	1.2296	1.42967	1.4656	1.32834	1.01037	0.712594	0.363236	0.213948	0.260821	0.236939	1.19223	1.25825
Csl4	0.272906	0.0764872	0.0244299	0.116452	0.0437328	0	0.0125734	0.0710165	0.371261	0.392371	0.0825796	0.202024	0.0375968	0.0947282	0.222741	0.141235	0.312917	1.01439	0.220511	0.203451	0.211491	0.26325	0.365495	0.921308	0.705915	0.654217	0.900217	0.846983	0.849245	0.432535	0.292305	0.0410907	0.0412192	0.848179	1.05659
CstF64	0.184221	0.18759	0.0396631	0.0859051	0.0721549	0	0.00705881	0.096058	0.268254	0.284769	0.0824554	0.085575	0.0682902	0.0934302	0.14658	0.120162	0.19302	0.532655	0.171571	0.155849	0.304959	0.261612	0.444137	0.637923	0.670559	0.595886	0.827506	0.981458	1.01071	0.732325	0.521949	0.10159	0.129446	0.518758	0.390488
Cul1	0.915426	1.39405	2.55883	3.02645	2.88784	3.04212	3.2369	2.53648	1.20136	1.05102	1.91119	1.59702	1.81037	1.58254	0.878013	1.3963	0.818596	1.65819	1.0673	1.38681	1.01862	1.32506	1.05554	1.50905	1.47356	1.59353	1.57107	1.4016	1.14478	1.04537	0.955005	2.70345	2.74437	1.95051	1.49039
Cul5	0.298698	0.186021	0.0831383	0.0991728	0.0860219	0	0.0134393	0.10239	0.286875	0.301405	0.124533	0.229707	0.0800598	0.113392	0.256913	0.135056	0.259808	0.489177	0.194676	0.211723	0.403131	0.136259	0.379927	0.515341	0.643794	0.815643	0.960156	0.946316	0.761656	0.672208	0.321454	0.0998801	0.189698	0.412342	0.60903
Cwc25	0.213189	0.315989	0.253123	0.302667	0.173956	0.0603262	0.13805	0.387228	0.34398	0.376942	0.724596	0.375127	0.20248	0.385154	0.317119	0.427045	0.442454	1.84062	0.281498	0.284053	0.254806	0.186622	0.564824	1.23532	1.63945	1.61613	1.41406	1.21829	1.09265	0.774954	0.607338	0.364007	0.213279	1.56281	1.31817
CycB	1.1432	0.41173	0.159347	0.229898	0.257732	0.0138414	0.0194592	0.123778	1.42482	1.39353	0.176344	0.505581	0.246637	0.187385	1.56813	0.421713	0.883056	1.94055	0.68036	0.701685	1.43239	1.03785	1.86702	0.779108	0.326104	0.269486	0.308179	0.990332	1.99986	2.13458	1.92297	0.20977	0.164532	2.08598	1.76268
CycT	0.801107	1.1034	2.86497	2.41239	2.03642	2.19761	2.45585	2.23753	0.926539	0.957126	1.967	1.66771	2.13931	1.90848	1.4232	1.32526	0.649173	2.59485	1.24235	1.5141	0.855106	1.0636	1.75975	2.43912	2.40705	2.14752	2.05484	1.88589	1.89751	2.32585	2.22205	2.42262	2.32329	2.74057	1.98384
CysRS	0.14343	0.0791184	0.0832523	0.12791	0.0927644	0	0.0400499	0.0830211	0.162237	0.202237	0.0978225	0.0538168	0.0827285	0.139651	0.185502	0.101449	0.134713	0.375231	0.0874055	0.197127	0.168606	0.0704352	0.272247	0.410893	0.503585	0.384069	0.310215	0.277618	0.20976	0.234508	0.336205	0.124974	0.14293	0.445372	0.432982
CysRS-m	1.63537	0.856093	0.471027	0.520381	0.630696	0.0282846	0.164438	0.395872	1.97599	2.02395	0.585991	1.06196	0.493128	0.599201	1.39643	0.912849	1.8182	0.996893	1.0462	1.2483	1.90523	1.58152	1.20148	1.01927	1.0392	0.909592	0.947632	1.03948	0.931648	1.06038	1.26078	0.454181	0.57066	0.966127	0.924903
D	0.267726	0	0.0226399	0	0.00667726	0	0	0	0.163414	0.166609	0.00597317	0.0347055	0.0213534	0	1.29046	0.0245017	0.126756	0.00569152	0.0369052	0.0458079	0.274538	0.404955	0.906793	0.0223806	0.0232668	0.0393628	0.039423	0.115446	0.388368	1.36931	1.21704	0	0	0.0237367	0.0237685
DCP1	0.350493	0.0828498	0.0292148	0.0743208	0.0679761	0	0	0.0384212	0.40045	0.405457	0.104137	0.120775	0.0530679	0.0680304	0.261595	0.177696	0.247806	0.64836	0.203533	0.263491	0.436901	0.458107	0.432327	0.684512	0.94896	1.28734	1.3566	1.22189	1.10479	0.693848	0.429208	0.0797416	0.0409324	0.945569	0.67458
DCP2	0.867553	2.06928	5.01547	3.71222	3.16949	4.64658	4.71513	4.10554	0.937873	0.896194	3.00366	3.41511	3.95218	4.37141	3.66384	2.39752	0.751132	3.84251	1.64915	1.90209	0.969313	1.12937	2.71275	4.00024	4.15385	3.97389	3.22618	2.31513	1.91545	2.63946	2.25372	4.58413	4.22734	4.11483	4.32456
DCTN2-p50	0.221059	0.292053	0.100901	0.0865608	0.129073	0	0	0.0918546	0.373723	0.419644	0.118743	0.276768	0.0864358	0.156271	0.22736	0.18183	0.295319	0.427175	0.211907	0.354549	0.101866	0.437591	0.3152	0.321282	0.50002	0.640216	0.890756	1.05742	0.683031	0.244314	0.268993	0.0615957	0.086596	0.450699	0.416274
DENR	0.721951	0.436871	0.216731	0.258291	0.204215	0	0.0662987	0.164935	0.984988	0.928831	0.282966	0.380629	0.179101	0.214795	0.694801	0.358671	0.718054	0.860375	0.507999	0.431429	0.519195	0.839327	1.04182	0.800459	0.680282	1.04848	1.56844	1.78395	1.80641	1.54701	1.02051	0.279477	0.262998	0.930412	0.815047
DIP1	0.501845	2.21292	3.25528	3.72503	3.24385	3.23854	3.84516	3.59287	0.775881	0.797288	2.89786	2.28776	3.437	3.20495	0.693168	1.93355	0.569287	1.0486	1.89057	2.34864	0.939048	0.625778	1.01176	1.74828	2.60046	2.81747	2.84997	2.02556	1.59408	1.42771	1.54117	3.54537	4.24846	1.31747	1.07433
DNAlig4	0	0.0836563	0.040329	0.0234129	0.0238707	0	0	0.0352962	0.0731905	0.0952927	0.0309848	0.0484726	0.0513205	0.0394366	0.0283204	0.0438477	0.0821986	0.126389	0.0797354	0.0697628	0.0474147	0.046923	0.0921392	0.108451	0.173807	0.151555	0.139493	0.202964	0.255815	0.235712	0.154752	0.04208	0.0152599	0.145105	0.044811
DNApol-alpha180	0.0894525	0.0313186	0.259515	0.166533	0.16543	0.162982	0.346054	0.286515	0.049147	0.0455462	0.0524481	0.0329282	1.06191	0.203275	0.00814266	0.026995	0.0186628	1.07063	0.00311856	0.0673195	0.121076	0.0732972	0.117658	0.266248	0.677727	0.874623	0.731181	0.552949	0.180362	0.0355502	0.0156925	0.279482	0.132809	1.18898	0.714255
DNApol-delta	0.126814	0	0	0.0102994	0.00105761	0	0	0.0228768	0.0829836	0.0752898	0.00893397	0.02586	0	0	0.114827	0.0162741	0.0311149	0.359489	0.0330396	0.0213685	0.0474147	0.0710159	0.101511	0.179745	0.262718	0.371253	0.326168	0.273981	0.24017	0.136869	0.0916453	0.0178131	0	0.27898	0.128771
Dbp21E2	0	0.0352329	0.0411634	0.0636907	0.0034956	0	0.0227393	0.0388499	0.0606462	0.0403097	0.018919	0.0688247	0.00833557	0.0253608	0.0314244	0.010129	0.0487461	0.335031	0.0283709	0.0312876	0	0.102097	0.0850142	0.361344	0.477645	0.533868	0.537167	0.391756	0.206959	0.0861665	0.0115167	0.052183	0.0409542	0.39185	0.237411
Dbp45A	0.258095	0.156547	0.0162848	0.080046	0.0578215	0	0.0217831	0.0999961	0.231888	0.194794	0.0913908	0.0870714	0.0429794	0.0667609	0.128264	0.0904686	0.149097	0.50325	0.109984	0.0754936	0.150339	0.109121	0.27262	0.774069	0.746338	0.774373	0.846453	0.78213	0.575915	0.442797	0.255619	0.110578	0.0881682	0.452149	0.723604
[truncated: 1,043 more rows]

## Sheet: FCA_gut
Symbol	intestinal_stem_cell	enteroblast	adult_midgut_enterocyte	enterocyte_of_anterior_adult_midgut_epithelium	enterocyte_of_posterior_adult_midgut_epithelium	enteroendocrine_cell
[truncated: 1,613 more rows]
