# Supplementary material for: Diverse cell-specific patterns of alternative polyadenylation in Drosophila
Source: Nat Commun. 2022 Sep 13;13:5372. doi: 10.1038/s41467-022-32305-0 (PMC9470587; doi:10.1038/s41467-022-32305-0)
Supplement: Supplementary file 10 — Supplementary Data 8 [file 41467_2022_32305_MOESM10_ESM.xlsx]

## Sheet: Sheet1
Symbol	d_spermatogonium_spermatocyte_transition	d_spermatocyte_0	d_spermatocyte_1	d_spermatocyte_2	d_spermatocyte_3	d_spermatocyte_4	group
5PtaseI	-0.0451138	-0.0163464	0.437025	0.977614	0.857152	1.06087	UP
ApepP	0.145384	0.0546833	0.422245	0.736535	0.991653	1.06477	UP
Arfrp1	0.03823	0.00110349	0.156403	0.587039	0.971084	1.21706	UP
Arl2	0.0808645	-0.0263299	0.0353613	0.273163	0.636537	1.0029	UP
Arl8	0.00554661	0.157845	0.530259	1.02963	1.28397	1.06955	UP
Art2	0.0195589	0.0506352	0.0313913	0.491385	1.51135	2.07953	UP
Art6	0.0329076	-0.00648075	0.0153527	0.24021	1.55291	2.14458	UP
AsnRS	-0.0869463	0.159864	0.444099	0.810821	1.30093	1.37962	UP
Atox1	0.185464	0.0890068	0.757556	1.24647	1.37522	1.27679	UP
Bin1	0.446637	-0.358256	-0.139049	0.399429	0.912812	1.01542	UP
CG10237	-0.041342	-0.028853	0.60816	1.63615	1.68484	1.68429	UP
CG10340	-0.0938879	0.0209248	0.239108	0.825772	1.08231	1.21649	UP
CG10418	0.191144	-0.0910945	0.0157363	0.159466	0.645276	1.034	UP
CG10802	0.106027	0.00955854	0.226853	0.586981	0.789983	1.01768	UP
CG10931	-0.088181	-0.0147838	0.100372	0.832094	1.37284	1.44663	UP
CG10948	0.150752	0.259848	0.656862	1.05033	1.33766	1.46122	UP
CG10993	0.0381288	-0.0291052	0.0412102	0.449191	1.14234	1.46663	UP
CG11109	0.192944	-0.008616	0.242499	0.725793	1.27545	1.27221	UP
CG11454	-0.0321326	0.197469	0.435809	0.588157	1.0373	1.1057	UP
CG12129	0.209469	-0.154859	0.159133	0.579	0.994759	1.11002	UP
CG12375	0.0495463	-0.0418127	0.201477	0.739546	1.19195	1.48098	UP
CG12493	0.00636885	0.289469	0.971336	1.12976	1.12463	1.04762	UP
CG12848	0.0813724	0.012485	0.370157	1.07509	1.5095	1.58532	UP
CG1316	0.0496245	0.0276365	0.303938	0.714899	0.939114	1.12216	UP
CG13625	0.284832	-0.255551	0.255195	0.51476	0.911333	1.1026	UP
CG13807	0.38992	-0.170533	-0.0577333	0.431444	0.975578	1.53222	UP
CG13850	0.26534	0.0638522	0.19186	0.538918	1.01946	1.156	UP
CG14414	0.0482862	0.0642643	0.379164	0.602752	1.09757	1.37772	UP
CG14443	-0.098054	0.84168	1.46895	1.99781	1.77836	1.28903	UP
CG14506	0.0189307	-0.0225696	-0.0279302	-0.0158531	0.227594	1.18093	UP
CG14543	-0.185656	0.193052	0.393857	0.949425	1.0411	1.15296	UP
CG14628	0.0615741	0.0774041	0.321569	0.681739	1.23598	1.52508	UP
CG14711	0.00828824	0.0387669	0.397902	0.786508	1.37649	1.44676	UP
CG14903	0.472621	-0.0541944	0.489584	1.20362	1.41559	1.54681	UP
CG14906	-0.0637118	0.0217436	0.343651	1.39061	2.00333	1.92574	UP
CG14966	0.225012	-0.196531	0.110911	0.545554	0.864733	1.02647	UP
CG15136	-0.0790002	0.035834	0.0449453	0.188973	0.74798	1.15658	UP
CG15525	-0.0397538	0.0189824	0.0521516	0.347802	0.76157	1.09077	UP
CG16935	0.105077	0.0286725	0.161391	0.424831	0.771101	1.02528	UP
CG17098	-0.00157757	-0.0242116	0.294528	1.0142	1.07928	1.01324	UP
CG17385	0.0716793	0.298534	0.5915	1.14299	1.1307	1.05844	UP
CG17568	0.253327	0.0565459	0.29743	0.966105	1.11396	1.11349	UP
CG1789	-0.0305993	0.0245716	0.116244	0.201758	0.625194	1.03514	UP
CG18011	0.138126	0.00670224	0.46561	0.833454	1.37995	1.09884	UP
CG18048	0.137815	0.0297537	0.0121303	0.458284	0.887245	1.30884	UP
CG18428	0.165123	0.134306	0.619498	1.25995	1.41635	1.27196	UP
CG18823	0.164543	-0.0596148	0.195533	1.55718	2.54144	2.71249	UP
CG1924	0.0248102	0.0229413	0.0662805	0.272158	1.60865	2.26544	UP
CG2021	0.0311893	0.0659524	0.488831	1.08512	1.63225	1.67498	UP
CG2034	0.00656067	0.0856296	0.382873	1.11084	1.27143	1.17633	UP
CG2124	0.21088	-0.119844	-0.150273	0.146606	0.926547	1.01705	UP
CG2129	-0.0213778	0.0405178	0.053407	0.247011	1.01145	1.39015	UP
CG2247	-0.0206358	0.0441107	0.664772	1.04724	1.23316	1.03639	UP
CG31013	0.0529629	-0.0157967	-0.00773594	0.023317	0.265503	1.0349	UP
CG31249	0.220925	0.0330753	0.434339	0.908741	1.16365	1.43851	UP
CG32706	0.0600889	-0.095254	0.113382	0.694173	1.15995	1.28223	UP
CG34015	0.150186	-0.169235	0.234946	0.565802	0.996398	1.34577	UP
CG34039	-0.0306823	-0.0388561	0.130364	0.410145	1.05117	1.4975	UP
CG3420	0.28048	-0.12137	-0.0438856	0.256316	0.70375	1.08334	UP
CG34334	0.0416967	0.0562137	0.515121	1.37206	1.99584	1.82997	UP
CG3491	0.0933746	0.00306205	0.118185	1.31041	2.00923	2.01945	UP
CG3709	-0.118277	0.242951	0.403836	0.511758	1.16639	1.24104	UP
CG3732	0.401506	0.0169742	0.482808	0.92415	1.00035	1.003	UP
CG4049	0.336593	0.117587	0.782214	1.12192	1.03398	1.18428	UP
CG40813	-0.0063212	0.024181	0.0480333	0.266179	0.893769	1.451	UP
CG41562	-0.0257523	0.0428365	0.0450291	0.278806	1.04184	1.60911	UP
CG4291	0.118823	-0.00488131	0.0284858	0.179325	0.506806	1.03393	UP
CG4438	-0.00630977	0.0404081	0.0547001	0.347041	0.83658	1.05398	UP
CG4622	0.04377	0.185437	0.35841	0.657172	0.909608	1.10907	UP
CG4679	-0.000668024	0.0140801	0.268651	0.461471	0.863878	1.10148	UP
CG4709	0.256644	-0.0793099	0.411328	0.683606	1.02961	1.10694	UP
CG5213	-0.0239707	0.010019	-0.0175378	0.229072	0.794914	1.1782	UP
CG5220	-0.305631	0.227624	0.321571	0.524492	0.886983	1.25758	UP
CG5316	0.101467	0.0947041	0.705723	1.19537	1.16465	1.18626	UP
CG5334	-0.01726	0.0534215	0.0154129	0.0884762	0.683705	1.01665	UP
CG5380	0.0226035	0.0266892	0.144891	0.264738	0.681811	1.11475	UP
CG5877	-0.00377978	0.0418378	0.200599	0.381917	1.0108	1.47981	UP
CG5913	0.24466	0.0489406	0.359789	0.8282	1.12859	1.1688	UP
CG6066	0.0175452	-0.131884	0.342722	0.648557	0.722074	1.01673	UP
CG6094	0.193046	0.00121695	0.122367	0.448044	0.968049	1.21426	UP
CG6144	0.305713	-0.0527941	0.24171	0.713338	1.12004	1.30002	UP
CG6179	0.125552	-0.00643491	-0.0149002	0.346504	0.594338	1.09874	UP
CG6195	0.00229933	0.0190492	0.135794	0.518402	0.907894	1.05917	UP
CG6418	0.369395	0.0259659	0.471372	0.814281	1.19634	1.38154	UP
CG6523	0.0105025	0.0955626	0.31753	0.663819	1.0211	1.06471	UP
CG6610	0.0237984	-0.0294283	0.0943397	0.754986	1.3583	1.73611	UP
CG6617	0.254689	-0.0391356	0.27565	0.566084	0.921363	1.12603	UP
CG6654	0.0172228	0.0563887	0.809726	1.30995	1.68824	1.55717	UP
CG6813	0.192424	0.046371	0.105463	0.583472	0.941718	1.16601	UP
CG6999	0.117721	-0.0872653	0.0596751	0.855273	1.28302	1.40433	UP
CG7009	0.0797515	-0.00101085	0.511262	1.03144	1.61966	1.74337	UP
CG7137	0.00667717	0.168931	0.263273	0.666376	1.0181	1.24936	UP
CG7488	-0.0531525	-0.0138072	0.0441279	0.333683	0.680637	1.04322	UP
CG7564	0.0734051	0.0439711	0.272603	0.820779	1.1305	1.2485	UP
CG7706	-0.142625	0.0378922	0.428294	0.864616	1.01542	1.46617	UP
CG7857	0.0631471	-0.0327124	0.182895	0.708814	1.17123	1.25802	UP
CG7907	0.00626557	0.0459446	-0.0130408	0.161816	0.78834	1.51278	UP
CG8067	0.0683914	-0.0207949	0.137043	0.501067	0.745934	1.05748	UP
CG8149	0.035054	-0.0927592	0.117368	0.570146	0.969101	1.26706	UP
CG8152	0.059401	0.126438	0.461134	0.835448	1.26625	1.23677	UP
CG8219	0.0274539	-0.00354583	0.063093	0.125632	0.567986	1.19364	UP
CG8833	0.131912	0.272274	0.822198	1.29398	1.64556	1.38709	UP
CG8993	0.190917	-0.0597167	0.0634788	0.459002	0.857306	1.01079	UP
CG9117	0.050056	-0.100965	-0.0248279	0.295974	0.757074	1.08585	UP
CG9344	0.166888	0.0307029	0.393724	1.06851	1.31046	1.44347	UP
CG9641	-0.0206108	0.0115617	0.525728	1.11747	1.25898	1.28408	UP
CG9667	-0.10932	0.00765078	0.141006	0.481015	0.76912	1.09451	UP
CG9684	0.323137	-0.0212297	0.944272	1.12404	1.13999	1.07922	UP
CHORD	0.0366887	-0.0288353	0.21435	0.579504	0.941866	1.5176	UP
Chd3	0.61162	-0.846576	-0.178309	0.652971	1.08659	1.2132	UP
Chi	0.240829	0.00117344	0.197539	0.63423	1.03374	1.21274	UP
Cnx14D	0.0489179	0.0328578	0.0160778	0.132951	0.847583	1.11888	UP
CstF64	0.176123	0.126623	0.306625	0.337548	0.822388	1.08523	UP
Cul5	-0.128637	0.125017	0.397864	0.752497	1.10497	1.15584	UP
DCTN2-p50	0.101047	-0.135312	0.141654	0.448095	0.913464	1.17553	UP
DENR	0.146235	-0.0820309	-0.0802651	0.348723	0.85815	1.05815	UP
Ddx1	0.121941	0.194809	0.523508	0.96629	1.25785	1.3189	UP
EndoG	0.130925	0.309165	0.237358	0.530418	0.936877	1.09985	UP
Gld2	0.0690058	0.595663	1.46798	1.3875	1.25268	1.00304	UP
Gle1	0.372712	-0.051467	0.196775	0.593891	0.887134	1.08143	UP
GstT1	0.202669	-0.0339804	0.0767184	0.514544	0.962239	1.19117	UP
Hexim	0.421058	-0.0653093	0.123078	0.574682	1.18516	1.37681	UP
INPP5E	0.190227	-0.104151	0.172409	0.628265	0.943189	1.38737	UP
Irp-1A	0.210998	0.157453	0.428308	0.742946	1.03992	1.11168	UP
LS2	-0.0285568	-0.00461293	0.0696176	0.723491	1.32078	1.55822	UP
MCTS1	0.0754188	0.0893132	0.384394	0.892603	1.32116	1.38834	UP
MRG15	-0.0784999	0.0788222	0.357224	0.855086	1.15571	1.15144	UP
MetRS-m	0.35074	-0.11639	0.415794	1.13733	1.75277	1.9431	UP
Mpp6	-0.100946	0.0562933	0.0525321	0.273162	0.785742	1.0963	UP
Nab2	0.118586	0.196109	0.663269	0.998246	1.25543	1.34621	UP
Nelf-A	0.0970375	-0.0429754	0.258632	0.444339	0.750084	1.03764	UP
Nelf-E	0.0156159	-0.0276506	0.130562	0.24572	0.634443	1.12469	UP
Nup50	0.0733794	0.0475882	0.219428	0.78253	1.03185	1.10649	UP
PCID2	0.233222	0.11712	0.40556	0.752086	0.929147	1.05654	UP
Panx	0.196694	0.0630262	0.76033	1.34384	1.592	1.62268	UP
Pex19	-0.00658393	-0.0207326	0.229623	0.774694	1.23817	1.28325	UP
Pfdn1	-0.0179648	0.0102685	0.307272	0.724078	1.12641	1.22985	UP
PheRS-m	0.133629	-0.00296745	0.0723317	0.53777	0.926579	1.12533	UP
Phf5a	-0.091852	0.111661	0.245712	0.685313	0.990832	1.22477	UP
Prp38	-0.0373863	-0.0172088	0.331037	0.807397	1.25232	1.50832	UP
RYBP	0.0236997	0.0884748	0.585733	0.88563	1.17638	1.16487	UP
Rab21	-0.099629	0.0614572	0.555471	0.8061	1.20252	1.36927	UP
RabX1	0.197971	-0.0915068	0.0778044	0.477999	0.911465	1.18953	UP
Rbp4	0.0217174	0.173461	1.09543	1.718	1.92715	1.88965	UP
Ref2	-0.00197023	0.0331407	0.00563924	0.0678366	0.614754	1.51117	UP
Rnmt	0.108716	0.178824	0.40381	0.704758	0.977159	1.22678	UP
RpII33	-0.101478	-0.0696385	-0.0256012	0.353798	0.95939	1.3102	UP
RpL37b	-0.13449	0.300559	0.597912	0.904873	1.0408	1.05214	UP
RpS10a	0.0941538	-0.0213471	0.30272	0.735693	0.98059	1.04667	UP
RpS15Ab	0.099157	0.0424217	0.200879	1.02718	1.47139	1.54929	UP
Rpb11	0.0457315	-0.0544865	0.0275293	0.39766	0.816903	1.08876	UP
Rpb12	0.0441424	-0.00557116	-0.0305877	0.339497	1.04043	1.46547	UP
Rpb8	-0.0619257	0.113853	0.168545	0.36787	0.773087	1.12138	UP
Rrp47	0.138001	-0.0353475	0.11489	0.415042	0.780855	1.02296	UP
RtcB	0.0390562	0.0567657	0.34112	0.76424	0.928451	1.06705	UP
SLIRP2	-0.111956	-0.0565573	-0.00312212	0.477432	0.960201	1.38088	UP
Sec23	-0.103257	0.0545818	0.361305	0.651818	0.933532	1.0025	UP
SerRS-m	0.218776	0.00469027	0.350292	0.935319	1.30857	1.27004	UP
Sf3b5	0.196408	-0.0711358	0.0824663	0.416876	1.09976	1.38911	UP
Slimp	0.0234087	0.139347	0.459592	1.28161	1.42298	1.4947	UP
Slu7	0.0772515	0.0669594	0.351737	0.603243	0.883706	1.36636	UP
Spx	0.0320299	0.0653338	0.286255	0.848629	1.11065	1.12803	UP
Srp14	0.159178	0.116514	0.349743	0.779716	1.07345	1.13011	UP
Srp19	0.0134715	-0.00627783	0.0719267	0.541942	0.963767	1.01259	UP
Srp68	-0.0774628	0.142115	0.233023	0.445744	0.894717	1.00173	UP
Srp9	0.182507	-0.0371825	0.361848	0.76596	1.0547	1.16271	UP
Ssu72	0.29918	-0.0288256	0.227122	0.716008	1.12911	1.34347	UP
Suv3	0.143171	0.0474708	0.456867	0.884458	1.1734	1.42258	UP
Tap42	-0.159602	0.0701599	0.242916	0.694797	1.11923	1.10247	UP
Tnpo-SR	0.373907	0.0512406	0.352872	0.615242	0.978657	1.14823	UP
TyrRS-m	-0.0497537	0.0512296	0.171831	0.503434	0.85742	1.2431	UP
U2af50	-0.0136816	0.121011	0.151045	0.412778	0.967537	1.0461	UP
Ude	0.0135433	-0.0334478	0.00616918	0.162436	0.649557	1.00544	UP
ValRS-m	0.000699873	0.0679044	0.197241	0.504558	0.768521	1.00032	UP
Vps36	-0.0015712	0.151433	0.251394	0.590956	0.908633	1.29854	UP
WDR79	0.142711	-0.102393	0.249833	0.803408	1.28884	1.45239	UP
blanks	0.166994	0.0632738	1.20927	1.60653	1.64295	1.54111	UP
bru3	0.0441325	-0.0348551	0.109475	0.492112	1.44313	1.74241	UP
crn	-0.12751	0.0616724	0.410397	0.50432	0.850843	1.02333	UP
cyp33	-0.0662731	0.106288	0.0960813	0.474036	0.817201	1.31927	UP
dati	-0.0242554	-0.0256975	-0.0256975	0.144699	0.755644	2.23732	UP
eEF1alpha2	-0.0488013	0.176555	0.24848	0.432553	0.848136	1.24998	UP
eIF2Bbeta	-0.113881	0.137132	0.30821	0.650523	0.984537	1.09038	UP
eIF3f2	-0.208898	0.475445	0.630344	0.873276	1.01835	1.08807	UP
eIF4E6	0.249117	-0.201256	-0.142299	0.237725	1.30864	1.76484	UP
fne	0.0284083	-0.0284083	0.0577072	0.241379	0.824776	1.17798	UP
l(2)37Cb	-0.0350111	0.043091	0.402486	0.863057	1.02614	1.01858	UP
mEFTu1	-0.0340065	0.377239	0.603484	0.92464	1.04902	1.05599	UP
mIF3	0.146139	0.106141	0.584956	1.06322	1.27545	1.47619	UP
mRF1	0.187771	0.184266	0.395578	0.646505	0.929282	1.41238	UP
mRRF1	0.196912	-0.0365855	0.248895	0.744603	1.05191	1.16439	UP
mRpL10	0.280567	0.110554	0.462155	0.962712	1.2786	1.38577	UP
mRpL11	0.203238	0.070363	0.116957	0.549058	1.03603	1.49206	UP
mRpL13	-0.093089	-0.00490743	0.218013	0.539438	0.88029	1.30358	UP
mRpL15	-0.0306702	0.0305587	0.10126	0.416551	0.807159	1.14934	UP
mRpL16	-0.0111314	0.103591	0.186963	0.430406	0.867133	1.11433	UP
mRpL17	0.073096	-0.0667175	0.252774	0.64057	1.02197	1.36488	UP
mRpL19	0.113185	0.148302	0.376912	0.642672	1.00628	1.18794	UP
mRpL21	-0.0229208	0.268259	0.164298	0.501417	0.812515	1.34733	UP
mRpL30	-0.0400796	0.152628	0.193141	0.620653	1.06722	1.23914	UP
mRpL32	0.132314	-0.00340574	0.133627	0.403057	0.793818	1.23551	UP
mRpL34	-0.0455239	0.113848	0.374414	0.91294	1.26348	1.50405	UP
mRpL36	0.0373602	-0.00507832	0.162102	0.648579	0.887637	1.13606	UP
mRpL38	0.0596556	0.134271	0.366796	0.772005	0.974649	1.09129	UP
mRpL40	0.0630442	-0.0537128	0.0788128	0.412519	0.829359	1.30312	UP
mRpL41	0.0456458	-0.0289851	0.123102	0.420826	0.99342	1.53459	UP
mRpL42	0.0846328	0.0715698	0.530219	1.04506	1.35336	1.38857	UP
mRpL43	0.0356788	0.139018	0.215955	0.43631	0.856263	1.13458	UP
mRpL46	0.146727	-0.0037885	0.283442	0.860291	1.23074	1.0115	UP
mRpL48	0.139774	0.221725	0.442565	0.854185	0.99533	1.13947	UP
mRpL50	0.0679485	0.0544642	0.404243	0.919651	1.1558	1.26792	UP
mRpL54	0.0744605	-0.0184361	0.246135	0.642189	1.15413	1.20389	UP
mRpS11	0.115665	0.032211	0.116067	0.337834	0.715884	1.00256	UP
mRpS14	0.071598	0.0606555	0.463047	1.09797	1.29851	1.30617	UP
mRpS16	0.168042	0.0395666	0.140594	0.417194	0.733709	1.05777	UP
mRpS18A	0.235417	-0.0217814	0.13939	0.407875	0.852551	1.2388	UP
mRpS18B	0.208315	0.0833995	0.256214	0.972507	1.58972	1.70595	UP
mRpS18C	0.133318	0.0171173	0.129702	0.745933	1.16389	1.61751	UP
mRpS2	0.098131	-0.00582531	0.123692	0.355713	0.744305	1.02554	UP
mRpS21	0.0405634	-0.134725	-0.0435618	0.39629	0.954751	1.3974	UP
mRpS23	0.0980277	-0.112045	-0.0428986	0.357468	0.880804	1.19727	UP
mRpS24	0.116117	-0.0644061	0.0914726	0.463794	1.04945	1.39615	UP
mRpS25	-0.0312614	-0.0536286	0.0646843	0.301611	0.633489	1.0024	UP
mRpS26	0.149968	-0.0142246	0.218599	0.729032	1.15523	1.36131	UP
mRpS28	-0.0478819	0.118298	0.250777	0.377724	0.644542	1.02474	UP
mRpS29	0.196915	0.122874	0.407474	0.77116	1.17214	1.13328	UP
mRpS33	0.108617	0.0862521	0.10926	0.480348	1.02837	1.37535	UP
mRpS6	0.187119	0.0848363	0.323186	0.658706	1.1318	1.4821	UP
mRpS7	-0.0537265	0.103327	0.254126	0.632921	0.941665	1.24705	UP
mTerf3	0.00193818	0.1902	0.431419	0.487102	0.686243	1.2382	UP
mael	0.0235531	0.045414	0.261928	1.00184	1.25164	1.29975	UP
ncd	0.253401	-0.0409129	-0.149589	0.324091	0.986302	1.15168	UP
nonA-l	0.315919	0.0890336	0.867878	1.35071	1.42108	1.1849	UP
pelo	0.0855255	0.293319	0.693625	0.994245	1.0835	1.12412	UP
qkr58E-1	0.101016	0.144428	0.459381	1.03552	1.28928	1.20936	UP
snf	0.126052	0.0793196	0.382499	0.748952	0.984476	1.03094	UP
spt4	0.137313	-0.00898404	0.044026	0.609392	1.03005	1.09021	UP
tko	0.340231	-0.174465	0.0593236	0.401623	0.891865	1.23706	UP
trbd	0.143373	0.0407291	0.282311	0.435607	0.850028	1.08284	UP
vret	0.369679	0.0107499	0.279337	0.772743	1.07582	1.03815	UP
CG13690	0.751807	-1.16998	-1.35559	-1.35162	-1.4421	-1.54365	DOWN
CG32625	0.232301	-1.05578	-1.23408	-1.1272	-1.27469	-1.24497	DOWN
CG6967	0.965736	-1.07685	-1.02487	-1.01096	-1.03628	-1.0153	DOWN
CG9925	0.506675	0.29917	0.358131	-0.289592	-1.08554	-1.12503	DOWN
Chrac-14	0.942558	-1.24357	-1.23976	-1.28348	-1.42876	-1.53291	DOWN
NHP2	0.113286	-0.126411	-0.743974	-1.29169	-1.34301	-1.15185	DOWN
Nop56	0.0308811	0.202044	-0.152189	-0.649159	-0.881717	-1.07906	DOWN
Nop60B	-0.303902	0.445872	-0.0250247	-0.752145	-1.37686	-1.70654	DOWN
Nxf3	0.540498	-0.0793215	0.0943496	-0.20903	-0.48892	-1.13072	DOWN
Nxt1	-0.0585848	-0.3247	-0.278863	-0.4441	-0.75871	-1.10941	DOWN
Pdcd4	0.280199	-0.277636	-0.35954	-0.580702	-0.631742	-1.03073	DOWN
Pxt	1.17608	-1.84585	-2.18026	-2.18412	-2.21299	-2.19991	DOWN
RecQ4	1.0139	-1.53847	-1.49857	-1.47239	-1.43255	-1.47931	DOWN
c(3)G	2.06796	-2.87218	-2.78465	-2.71555	-2.53211	-2.14317	DOWN
dhd	1.09483	-1.63386	-1.59241	-1.52316	-1.2372	-1.12099	DOWN
esg	1.65221	-1.7025	-1.69679	-1.69878	-1.58341	-1.48478	DOWN
hoip	-0.129928	0.461945	0.340217	-0.163489	-0.717113	-1.2338	DOWN
mtSSB	1.2945	-1.10229	-1.41048	-1.65251	-1.79538	-1.83597	DOWN
nos	0.495299	-0.724794	-0.260043	-0.680871	-1.52446	-1.5742	DOWN
piwi	1.18651	-1.33861	-1.35389	-1.35352	-1.33833	-1.30985	DOWN
sqz	-0.0723619	-0.313493	-0.215251	0.0755484	-0.687745	-1.20364	DOWN
srl	-0.399645	0.54511	-0.0941544	-1.28555	-1.61505	-1.64914	DOWN
tou	0.258712	-0.14591	-0.291387	-0.46556	-0.834557	-1.17977	DOWN
vas	0.840396	-0.13072	0.187676	-0.193136	-0.609408	-1.09402	DOWN
wech	-0.0282708	0.306054	0.206676	0.107202	-0.29123	-1.07773	DOWN
