# Supplementary material for: Diverse cell-specific patterns of alternative polyadenylation in Drosophila
Source: Nat Commun. 2022 Sep 13;13:5372. doi: 10.1038/s41467-022-32305-0 (PMC9470587; doi:10.1038/s41467-022-32305-0)
Supplement: Supplementary file 11 — Supplementary Data 9 [file 41467_2022_32305_MOESM11_ESM.xlsx]

## Sheet: TableS9_testis_shortening_relat
	spermatocyte_3	spermatocyte_6	spermatocyte_7a	spermatogonium.spermatocyte_transition	spermatocyte	spermatocyte_4	early_elongation_stage_spermatid	spermatocyte_5	spermatocyte_1	mid.late_elongation.stage_spermatid	early.mid_elongation.stage_spermatid	spermatocyte_2	spermatid	spermatocyte_0	late_primary_spermatocyte	spermatogonium
dme-bantam-3p	0.35165	0.294463	0.293872	0.605384	0.325329	0.310178	0.270669	0.294798	0.568844	0.281787	0.300449	0.49146	0.253144	0.615606	0.325662	0.673479
dme-let-7-5p	0.35165	0.294463	0.293872	0.605384	0.325329	0.310178	0.270669	0.294798	0.568844	0.281787	0.300449	0.49146	0.253144	0.615606	0.325662	0.673479
dme-miR-1-3p	1.75825	1.47232	1.46936	3.02692	1.62665	1.55089	1.35334	1.47399	2.84422	1.40893	1.50225	2.4573	1.26572	3.07803	1.62831	3.3674
dme-miR-10-3p	2.8132	2.35571	2.35098	4.84307	2.60263	2.48142	2.16535	2.35838	4.55075	2.25429	2.40359	3.93168	2.02515	4.92485	2.6053	5.38783
dme-miR-10-5p	0.703301	0.588927	0.587744	1.21077	0.650659	0.620356	0.541337	0.589595	1.13769	0.563573	0.600899	0.982919	0.506287	1.23121	0.651325	1.34696
dme-miR-1000-5p	3.16485	2.65017	2.64485	5.44845	2.92796	2.7916	2.43602	2.65318	5.11959	2.53608	2.70404	4.42314	2.27829	5.54046	2.93096	6.06131
dme-miR-1002-5p	3.16485	2.65017	2.64485	5.44845	2.92796	2.7916	2.43602	2.65318	5.11959	2.53608	2.70404	4.42314	2.27829	5.54046	2.93096	6.06131
dme-miR-1003-3p	0.35165	0.294463	0.293872	0.605384	0.325329	0.310178	0.270669	0.294798	0.568844	0.281787	0.300449	0.49146	0.253144	0.615606	0.325662	0.673479
dme-miR-1004-3p	0.35165	0.294463	0.293872	0.605384	0.325329	0.310178	0.270669	0.294798	0.568844	0.281787	0.300449	0.49146	0.253144	0.615606	0.325662	0.673479
dme-miR-1006-3p	2.8132	2.35571	2.35098	4.84307	2.60263	2.48142	2.16535	2.35838	4.55075	2.25429	2.40359	3.93168	2.02515	4.92485	2.6053	5.38783
dme-miR-1007-3p	1.05495	0.88339	0.881616	1.81615	0.975988	0.930534	0.812006	0.884393	1.70653	0.84536	0.901348	1.47438	0.759431	1.84682	0.976987	2.02044
dme-miR-1010-3p	0.35165	0.294463	0.293872	0.605384	0.325329	0.310178	0.270669	0.294798	0.568844	0.281787	0.300449	0.49146	0.253144	0.615606	0.325662	0.673479
dme-miR-1011-3p	1.05495	0.88339	0.881616	1.81615	0.975988	0.930534	0.812006	0.884393	1.70653	0.84536	0.901348	1.47438	0.759431	1.84682	0.976987	2.02044
dme-miR-1017-3p	1.75825	1.47232	1.46936	3.02692	1.62665	1.55089	1.35334	1.47399	2.84422	1.40893	1.50225	2.4573	1.26572	3.07803	1.62831	3.3674
dme-miR-11-3p	2.46155	2.06124	2.0571	4.23769	2.27731	2.17125	1.89468	2.06358	3.98191	1.97251	2.10315	3.44022	1.77201	4.30924	2.27964	4.71435
dme-miR-12-5p	1.4066	1.17785	1.17549	2.42153	1.30132	1.24071	1.08267	1.17919	2.27537	1.12715	1.2018	1.96584	1.01257	2.46243	1.30265	2.69392
dme-miR-124-3p	0.703301	0.588927	0.587744	1.21077	0.650659	0.620356	0.541337	0.589595	1.13769	0.563573	0.600899	0.982919	0.506287	1.23121	0.651325	1.34696
dme-miR-137-3p	3.16485	2.65017	2.64485	5.44845	2.92796	2.7916	2.43602	2.65318	5.11959	2.53608	2.70404	4.42314	2.27829	5.54046	2.93096	6.06131
dme-miR-13a-3p	2.46155	2.06124	2.0571	4.23769	2.27731	2.17125	1.89468	2.06358	3.98191	1.97251	2.10315	3.44022	1.77201	4.30924	2.27964	4.71435
dme-miR-13b-3p	2.46155	2.06124	2.0571	4.23769	2.27731	2.17125	1.89468	2.06358	3.98191	1.97251	2.10315	3.44022	1.77201	4.30924	2.27964	4.71435
dme-miR-14-3p	1.05495	0.88339	0.881616	1.81615	0.975988	0.930534	0.812006	0.884393	1.70653	0.84536	0.901348	1.47438	0.759431	1.84682	0.976987	2.02044
dme-miR-190-5p	1.4066	1.17785	1.17549	2.42153	1.30132	1.24071	1.08267	1.17919	2.27537	1.12715	1.2018	1.96584	1.01257	2.46243	1.30265	2.69392
dme-miR-193-3p	0.35165	0.294463	0.293872	0.605384	0.325329	0.310178	0.270669	0.294798	0.568844	0.281787	0.300449	0.49146	0.253144	0.615606	0.325662	0.673479
dme-miR-210-3p.1	3.16485	2.65017	2.64485	5.44845	2.92796	2.7916	2.43602	2.65318	5.11959	2.53608	2.70404	4.42314	2.27829	5.54046	2.93096	6.06131
dme-miR-210-3p.2	1.4066	1.17785	1.17549	2.42153	1.30132	1.24071	1.08267	1.17919	2.27537	1.12715	1.2018	1.96584	1.01257	2.46243	1.30265	2.69392
dme-miR-219-5p	1.05495	0.88339	0.881616	1.81615	0.975988	0.930534	0.812006	0.884393	1.70653	0.84536	0.901348	1.47438	0.759431	1.84682	0.976987	2.02044
dme-miR-2500-5p	0.703301	0.588927	0.587744	1.21077	0.650659	0.620356	0.541337	0.589595	1.13769	0.563573	0.600899	0.982919	0.506287	1.23121	0.651325	1.34696
dme-miR-252-5p	2.8132	2.35571	2.35098	4.84307	2.60263	2.48142	2.16535	2.35838	4.55075	2.25429	2.40359	3.93168	2.02515	4.92485	2.6053	5.38783
dme-miR-263b-5p	2.1099	1.76678	1.76323	3.6323	1.95198	1.86107	1.62401	1.76879	3.41306	1.69072	1.8027	2.94876	1.51886	3.69364	1.95397	4.04087
dme-miR-274-5p	0.703301	0.588927	0.587744	1.21077	0.650659	0.620356	0.541337	0.589595	1.13769	0.563573	0.600899	0.982919	0.506287	1.23121	0.651325	1.34696
dme-miR-275-3p	0.35165	0.294463	0.293872	0.605384	0.325329	0.310178	0.270669	0.294798	0.568844	0.281787	0.300449	0.49146	0.253144	0.615606	0.325662	0.673479
dme-miR-276a-3p	1.05495	0.88339	0.881616	1.81615	0.975988	0.930534	0.812006	0.884393	1.70653	0.84536	0.901348	1.47438	0.759431	1.84682	0.976987	2.02044
dme-miR-276b-3p	1.05495	0.88339	0.881616	1.81615	0.975988	0.930534	0.812006	0.884393	1.70653	0.84536	0.901348	1.47438	0.759431	1.84682	0.976987	2.02044
dme-miR-277-3p	4.2198	3.53356	3.52646	7.2646	3.90395	3.72213	3.24802	3.53757	6.82613	3.38144	3.60539	5.89752	3.03772	7.38727	3.90795	8.08175
dme-miR-279-3p	1.75825	1.47232	1.46936	3.02692	1.62665	1.55089	1.35334	1.47399	2.84422	1.40893	1.50225	2.4573	1.26572	3.07803	1.62831	3.3674
dme-miR-280-5p	0.703301	0.588927	0.587744	1.21077	0.650659	0.620356	0.541337	0.589595	1.13769	0.563573	0.600899	0.982919	0.506287	1.23121	0.651325	1.34696
dme-miR-281-2-5p	0.35165	0.294463	0.293872	0.605384	0.325329	0.310178	0.270669	0.294798	0.568844	0.281787	0.300449	0.49146	0.253144	0.615606	0.325662	0.673479
dme-miR-281-3p	0.35165	0.294463	0.293872	0.605384	0.325329	0.310178	0.270669	0.294798	0.568844	0.281787	0.300449	0.49146	0.253144	0.615606	0.325662	0.673479
dme-miR-282-5p	0.35165	0.294463	0.293872	0.605384	0.325329	0.310178	0.270669	0.294798	0.568844	0.281787	0.300449	0.49146	0.253144	0.615606	0.325662	0.673479
dme-miR-283-5p	3.16485	2.65017	2.64485	5.44845	2.92796	2.7916	2.43602	2.65318	5.11959	2.53608	2.70404	4.42314	2.27829	5.54046	2.93096	6.06131
dme-miR-285-3p	0.35165	0.294463	0.293872	0.605384	0.325329	0.310178	0.270669	0.294798	0.568844	0.281787	0.300449	0.49146	0.253144	0.615606	0.325662	0.673479
dme-miR-286-3p	1.75825	1.47232	1.46936	3.02692	1.62665	1.55089	1.35334	1.47399	2.84422	1.40893	1.50225	2.4573	1.26572	3.07803	1.62831	3.3674
dme-miR-289-5p	0.703301	0.588927	0.587744	1.21077	0.650659	0.620356	0.541337	0.589595	1.13769	0.563573	0.600899	0.982919	0.506287	1.23121	0.651325	1.34696
dme-miR-2a-2/2c	0.703301	0.588927	0.587744	1.21077	0.650659	0.620356	0.541337	0.589595	1.13769	0.563573	0.600899	0.982919	0.506287	1.23121	0.651325	1.34696
dme-miR-2a-3p	2.46155	2.06124	2.0571	4.23769	2.27731	2.17125	1.89468	2.06358	3.98191	1.97251	2.10315	3.44022	1.77201	4.30924	2.27964	4.71435
dme-miR-2b-3p	2.46155	2.06124	2.0571	4.23769	2.27731	2.17125	1.89468	2.06358	3.98191	1.97251	2.10315	3.44022	1.77201	4.30924	2.27964	4.71435
dme-miR-2c-3p	2.46155	2.06124	2.0571	4.23769	2.27731	2.17125	1.89468	2.06358	3.98191	1.97251	2.10315	3.44022	1.77201	4.30924	2.27964	4.71435
dme-miR-3-3p	0.703301	0.588927	0.587744	1.21077	0.650659	0.620356	0.541337	0.589595	1.13769	0.563573	0.600899	0.982919	0.506287	1.23121	0.651325	1.34696
dme-miR-304-5p	0.35165	0.294463	0.293872	0.605384	0.325329	0.310178	0.270669	0.294798	0.568844	0.281787	0.300449	0.49146	0.253144	0.615606	0.325662	0.673479
dme-miR-305-5p	2.1099	1.76678	1.76323	3.6323	1.95198	1.86107	1.62401	1.76879	3.41306	1.69072	1.8027	2.94876	1.51886	3.69364	1.95397	4.04087
dme-miR-306-5p	0.35165	0.294463	0.293872	0.605384	0.325329	0.310178	0.270669	0.294798	0.568844	0.281787	0.300449	0.49146	0.253144	0.615606	0.325662	0.673479
dme-miR-308-3p	2.46155	2.06124	2.0571	4.23769	2.27731	2.17125	1.89468	2.06358	3.98191	1.97251	2.10315	3.44022	1.77201	4.30924	2.27964	4.71435
dme-miR-309-3p	0.703301	0.588927	0.587744	1.21077	0.650659	0.620356	0.541337	0.589595	1.13769	0.563573	0.600899	0.982919	0.506287	1.23121	0.651325	1.34696
dme-miR-310-3p	2.8132	2.35571	2.35098	4.84307	2.60263	2.48142	2.16535	2.35838	4.55075	2.25429	2.40359	3.93168	2.02515	4.92485	2.6053	5.38783
dme-miR-311-3p	2.8132	2.35571	2.35098	4.84307	2.60263	2.48142	2.16535	2.35838	4.55075	2.25429	2.40359	3.93168	2.02515	4.92485	2.6053	5.38783
dme-miR-312-3p	2.8132	2.35571	2.35098	4.84307	2.60263	2.48142	2.16535	2.35838	4.55075	2.25429	2.40359	3.93168	2.02515	4.92485	2.6053	5.38783
dme-miR-313-3p	2.8132	2.35571	2.35098	4.84307	2.60263	2.48142	2.16535	2.35838	4.55075	2.25429	2.40359	3.93168	2.02515	4.92485	2.6053	5.38783
dme-miR-314-3p	1.75825	1.47232	1.46936	3.02692	1.62665	1.55089	1.35334	1.47399	2.84422	1.40893	1.50225	2.4573	1.26572	3.07803	1.62831	3.3674
dme-miR-315-5p	3.16485	2.65017	2.64485	5.44845	2.92796	2.7916	2.43602	2.65318	5.11959	2.53608	2.70404	4.42314	2.27829	5.54046	2.93096	6.06131
dme-miR-316-5p	2.8132	2.35571	2.35098	4.84307	2.60263	2.48142	2.16535	2.35838	4.55075	2.25429	2.40359	3.93168	2.02515	4.92485	2.6053	5.38783
dme-miR-317-3p	0.35165	0.294463	0.293872	0.605384	0.325329	0.310178	0.270669	0.294798	0.568844	0.281787	0.300449	0.49146	0.253144	0.615606	0.325662	0.673479
dme-miR-318-3p	0.703301	0.588927	0.587744	1.21077	0.650659	0.620356	0.541337	0.589595	1.13769	0.563573	0.600899	0.982919	0.506287	1.23121	0.651325	1.34696
dme-miR-33-5p	2.46155	2.06124	2.0571	4.23769	2.27731	2.17125	1.89468	2.06358	3.98191	1.97251	2.10315	3.44022	1.77201	4.30924	2.27964	4.71435
dme-miR-34-5p	0.703301	0.588927	0.587744	1.21077	0.650659	0.620356	0.541337	0.589595	1.13769	0.563573	0.600899	0.982919	0.506287	1.23121	0.651325	1.34696
dme-miR-375-3p	0.35165	0.294463	0.293872	0.605384	0.325329	0.310178	0.270669	0.294798	0.568844	0.281787	0.300449	0.49146	0.253144	0.615606	0.325662	0.673479
dme-miR-4-3p	3.16485	2.65017	2.64485	5.44845	2.92796	2.7916	2.43602	2.65318	5.11959	2.53608	2.70404	4.42314	2.27829	5.54046	2.93096	6.06131
dme-miR-4943-3p	0.35165	0.294463	0.293872	0.605384	0.325329	0.310178	0.270669	0.294798	0.568844	0.281787	0.300449	0.49146	0.253144	0.615606	0.325662	0.673479
dme-miR-4968-5p	1.75825	1.47232	1.46936	3.02692	1.62665	1.55089	1.35334	1.47399	2.84422	1.40893	1.50225	2.4573	1.26572	3.07803	1.62831	3.3674
dme-miR-5-3p	2.46155	2.06124	2.0571	4.23769	2.27731	2.17125	1.89468	2.06358	3.98191	1.97251	2.10315	3.44022	1.77201	4.30924	2.27964	4.71435
dme-miR-5-5p	0.703301	0.588927	0.587744	1.21077	0.650659	0.620356	0.541337	0.589595	1.13769	0.563573	0.600899	0.982919	0.506287	1.23121	0.651325	1.34696
dme-miR-6-3p	2.46155	2.06124	2.0571	4.23769	2.27731	2.17125	1.89468	2.06358	3.98191	1.97251	2.10315	3.44022	1.77201	4.30924	2.27964	4.71435
dme-miR-79-3p	2.46155	2.06124	2.0571	4.23769	2.27731	2.17125	1.89468	2.06358	3.98191	1.97251	2.10315	3.44022	1.77201	4.30924	2.27964	4.71435
dme-miR-8-3p	1.75825	1.47232	1.46936	3.02692	1.62665	1.55089	1.35334	1.47399	2.84422	1.40893	1.50225	2.4573	1.26572	3.07803	1.62831	3.3674
dme-miR-87-3p	0.703301	0.588927	0.587744	1.21077	0.650659	0.620356	0.541337	0.589595	1.13769	0.563573	0.600899	0.982919	0.506287	1.23121	0.651325	1.34696
dme-miR-927-5p	2.8132	2.35571	2.35098	4.84307	2.60263	2.48142	2.16535	2.35838	4.55075	2.25429	2.40359	3.93168	2.02515	4.92485	2.6053	5.38783
dme-miR-92a-3p	2.8132	2.35571	2.35098	4.84307	2.60263	2.48142	2.16535	2.35838	4.55075	2.25429	2.40359	3.93168	2.02515	4.92485	2.6053	5.38783
dme-miR-92b-3p	2.8132	2.35571	2.35098	4.84307	2.60263	2.48142	2.16535	2.35838	4.55075	2.25429	2.40359	3.93168	2.02515	4.92485	2.6053	5.38783
dme-miR-932-5p	0.35165	0.294463	0.293872	0.605384	0.325329	0.310178	0.270669	0.294798	0.568844	0.281787	0.300449	0.49146	0.253144	0.615606	0.325662	0.673479
dme-miR-957-3p	1.05495	0.88339	0.881616	1.81615	0.975988	0.930534	0.812006	0.884393	1.70653	0.84536	0.901348	1.47438	0.759431	1.84682	0.976987	2.02044
dme-miR-958-3p	0.35165	0.294463	0.293872	0.605384	0.325329	0.310178	0.270669	0.294798	0.568844	0.281787	0.300449	0.49146	0.253144	0.615606	0.325662	0.673479
dme-miR-960-5p	1.4066	1.17785	1.17549	2.42153	1.30132	1.24071	1.08267	1.17919	2.27537	1.12715	1.2018	1.96584	1.01257	2.46243	1.30265	2.69392
dme-miR-962-5p	0.703301	0.588927	0.587744	1.21077	0.650659	0.620356	0.541337	0.589595	1.13769	0.563573	0.600899	0.982919	0.506287	1.23121	0.651325	1.34696
dme-miR-963-5p	0.35165	0.294463	0.293872	0.605384	0.325329	0.310178	0.270669	0.294798	0.568844	0.281787	0.300449	0.49146	0.253144	0.615606	0.325662	0.673479
dme-miR-964-5p	1.4066	1.17785	1.17549	2.42153	1.30132	1.24071	1.08267	1.17919	2.27537	1.12715	1.2018	1.96584	1.01257	2.46243	1.30265	2.69392
dme-miR-965-3p	0.703301	0.588927	0.587744	1.21077	0.650659	0.620356	0.541337	0.589595	1.13769	0.563573	0.600899	0.982919	0.506287	1.23121	0.651325	1.34696
dme-miR-968-5p	1.75825	1.47232	1.46936	3.02692	1.62665	1.55089	1.35334	1.47399	2.84422	1.40893	1.50225	2.4573	1.26572	3.07803	1.62831	3.3674
dme-miR-970-3p	0.703301	0.588927	0.587744	1.21077	0.650659	0.620356	0.541337	0.589595	1.13769	0.563573	0.600899	0.982919	0.506287	1.23121	0.651325	1.34696
dme-miR-971-3p	1.4066	1.17785	1.17549	2.42153	1.30132	1.24071	1.08267	1.17919	2.27537	1.12715	1.2018	1.96584	1.01257	2.46243	1.30265	2.69392
dme-miR-972-5p	0.703301	0.588927	0.587744	1.21077	0.650659	0.620356	0.541337	0.589595	1.13769	0.563573	0.600899	0.982919	0.506287	1.23121	0.651325	1.34696
dme-miR-976-3p	0.35165	0.294463	0.293872	0.605384	0.325329	0.310178	0.270669	0.294798	0.568844	0.281787	0.300449	0.49146	0.253144	0.615606	0.325662	0.673479
dme-miR-977-3p	0.35165	0.294463	0.293872	0.605384	0.325329	0.310178	0.270669	0.294798	0.568844	0.281787	0.300449	0.49146	0.253144	0.615606	0.325662	0.673479
dme-miR-980-3p	1.75825	1.47232	1.46936	3.02692	1.62665	1.55089	1.35334	1.47399	2.84422	1.40893	1.50225	2.4573	1.26572	3.07803	1.62831	3.3674
dme-miR-986-5p	0.35165	0.294463	0.293872	0.605384	0.325329	0.310178	0.270669	0.294798	0.568844	0.281787	0.300449	0.49146	0.253144	0.615606	0.325662	0.673479
dme-miR-987-5p	3.86815	3.2391	3.23259	6.65922	3.57862	3.41196	2.97736	3.24277	6.25728	3.09965	3.30494	5.40606	2.78458	6.77167	3.58229	7.40827
dme-miR-988-3p	0.35165	0.294463	0.293872	0.605384	0.325329	0.310178	0.270669	0.294798	0.568844	0.281787	0.300449	0.49146	0.253144	0.615606	0.325662	0.673479
dme-miR-989-3p	0.35165	0.294463	0.293872	0.605384	0.325329	0.310178	0.270669	0.294798	0.568844	0.281787	0.300449	0.49146	0.253144	0.615606	0.325662	0.673479
dme-miR-993-3p	1.05495	0.88339	0.881616	1.81615	0.975988	0.930534	0.812006	0.884393	1.70653	0.84536	0.901348	1.47438	0.759431	1.84682	0.976987	2.02044
dme-miR-994-5p	0.703301	0.588927	0.587744	1.21077	0.650659	0.620356	0.541337	0.589595	1.13769	0.563573	0.600899	0.982919	0.506287	1.23121	0.651325	1.34696
dme-miR-995-3p	0.35165	0.294463	0.293872	0.605384	0.325329	0.310178	0.270669	0.294798	0.568844	0.281787	0.300449	0.49146	0.253144	0.615606	0.325662	0.673479
dme-miR-996-3p	1.75825	1.47232	1.46936	3.02692	1.62665	1.55089	1.35334	1.47399	2.84422	1.40893	1.50225	2.4573	1.26572	3.07803	1.62831	3.3674
dme-miR-998-3p	0.35165	0.294463	0.293872	0.605384	0.325329	0.310178	0.270669	0.294798	0.568844	0.281787	0.300449	0.49146	0.253144	0.615606	0.325662	0.673479
dme-miR-999-3p	1.4066	1.17785	1.17549	2.42153	1.30132	1.24071	1.08267	1.17919	2.27537	1.12715	1.2018	1.96584	1.01257	2.46243	1.30265	2.69392
dme-miR-9a-3p	2.46155	2.06124	2.0571	4.23769	2.27731	2.17125	1.89468	2.06358	3.98191	1.97251	2.10315	3.44022	1.77201	4.30924	2.27964	4.71435
dme-miR-9a-5p	1.4066	1.17785	1.17549	2.42153	1.30132	1.24071	1.08267	1.17919	2.27537	1.12715	1.2018	1.96584	1.01257	2.46243	1.30265	2.69392
dme-miR-9b-5p	1.4066	1.17785	1.17549	2.42153	1.30132	1.24071	1.08267	1.17919	2.27537	1.12715	1.2018	1.96584	1.01257	2.46243	1.30265	2.69392
dme-miR-9c-5p	1.4066	1.17785	1.17549	2.42153	1.30132	1.24071	1.08267	1.17919	2.27537	1.12715	1.2018	1.96584	1.01257	2.46243	1.30265	2.69392
dme-miR-iab-8-5p	0.35165	0.294463	0.293872	0.605384	0.325329	0.310178	0.270669	0.294798	0.568844	0.281787	0.300449	0.49146	0.253144	0.615606	0.325662	0.673479
