# Supplementary material for: Diverse cell-specific patterns of alternative polyadenylation in Drosophila
Source: Nat Commun. 2022 Sep 13;13:5372. doi: 10.1038/s41467-022-32305-0 (PMC9470587; doi:10.1038/s41467-022-32305-0)
Supplement: Supplementary file 12 — Supplementary Data 10 [file 41467_2022_32305_MOESM12_ESM.xlsx]

## Sheet: TableS10_testis_shortening_rela
	spermatocyte_3	spermatocyte_6	spermatocyte_7a	spermatogonium.spermatocyte_transition	spermatocyte	spermatocyte_4	early_elongation_stage_spermatid	spermatocyte_5	spermatocyte_1	mid.late_elongation.stage_spermatid	early.mid_elongation.stage_spermatid	spermatocyte_2	spermatid	spermatocyte_0	late_primary_spermatocyte	spermatogonium
bru1	42.198	35.3356	35.2646	72.646	39.0395	37.2213	32.4802	35.3757	68.2613	33.8144	36.0539	58.9752	30.3772	73.8727	39.0795	80.8175
U2af50	24.6155	20.6124	20.571	42.3769	22.7731	21.7125	18.9468	20.6358	39.8191	19.7251	21.0315	34.4022	17.7201	43.0924	22.7964	47.1435
pum	19.3408	16.1955	16.163	33.2961	17.8931	17.0598	14.8868	16.2139	31.2864	15.4983	16.5247	27.0303	13.9229	33.8583	17.9114	37.0413
fne	18.9891	15.901	15.8691	32.6907	17.5678	16.7496	14.6161	15.9191	30.7176	15.2165	16.2243	26.5388	13.6698	33.2427	17.5858	36.3679
Rbp9	18.9891	15.901	15.8691	32.6907	17.5678	16.7496	14.6161	15.9191	30.7176	15.2165	16.2243	26.5388	13.6698	33.2427	17.5858	36.3679
Cnot4	11.9561	10.0118	9.99165	20.583	11.0612	10.546	9.20273	10.0231	19.3407	9.58075	10.2153	16.7096	8.60689	20.9306	11.0725	22.8983
PABP	11.2528	9.42283	9.4039	19.3723	10.4105	9.92569	8.6614	9.43352	18.203	9.01717	9.61438	15.7267	8.1006	19.6994	10.4212	21.5513
CG17838	8.43961	7.06712	7.05293	14.5292	7.8079	7.44427	6.49605	7.07514	13.6523	6.76288	7.21078	11.795	6.07545	14.7745	7.8159	16.1635
CG5213	8.08796	6.77266	6.75905	13.9238	7.48257	7.13409	6.22538	6.78034	13.0834	6.48109	6.91034	11.3036	5.82231	14.1589	7.49024	15.49
Rox8	8.08796	6.77266	6.75905	13.9238	7.48257	7.13409	6.22538	6.78034	13.0834	6.48109	6.91034	11.3036	5.82231	14.1589	7.49024	15.49
CG2931	7.73631	6.4782	6.46518	13.3184	7.15725	6.82391	5.95471	6.48555	12.5146	6.19931	6.60989	10.8121	5.56916	13.5433	7.16457	14.8165
CG11360	6.32971	5.30034	5.2897	10.8969	5.85593	5.5832	4.87204	5.30636	10.2392	5.07216	5.40809	8.84627	4.55659	11.0809	5.86192	12.1226
snRNP-U1-70K	6.32971	5.30034	5.2897	10.8969	5.85593	5.5832	4.87204	5.30636	10.2392	5.07216	5.40809	8.84627	4.55659	11.0809	5.86192	12.1226
snf	5.6264	4.71141	4.70195	9.68614	5.20527	4.96285	4.3307	4.71676	9.1015	4.50859	4.80719	7.86335	4.0503	9.8497	5.2106	10.7757
Rbfox1	5.27475	4.41695	4.40808	9.08075	4.87994	4.65267	4.06003	4.42196	8.53266	4.2268	4.50674	7.37189	3.79716	9.23409	4.88494	10.1022
Rnp4f	4.2198	3.53356	3.52646	7.2646	3.90395	3.72213	3.24802	3.53757	6.82613	3.38144	3.60539	5.89752	3.03772	7.38727	3.90795	8.08175
rin	4.2198	3.53356	3.52646	7.2646	3.90395	3.72213	3.24802	3.53757	6.82613	3.38144	3.60539	5.89752	3.03772	7.38727	3.90795	8.08175
Hrb27C	3.86815	3.2391	3.23259	6.65922	3.57862	3.41196	2.97736	3.24277	6.25728	3.09965	3.30494	5.40606	2.78458	6.77167	3.58229	7.40827
Rbp1	3.86815	3.2391	3.23259	6.65922	3.57862	3.41196	2.97736	3.24277	6.25728	3.09965	3.30494	5.40606	2.78458	6.77167	3.58229	7.40827
Rsf1	3.86815	3.2391	3.23259	6.65922	3.57862	3.41196	2.97736	3.24277	6.25728	3.09965	3.30494	5.40606	2.78458	6.77167	3.58229	7.40827
Fmr1	3.5165	2.94463	2.93872	6.05384	3.25329	3.10178	2.70669	2.94798	5.68844	2.81787	3.00449	4.9146	2.53144	6.15606	3.25662	6.73479
CG33714	3.16485	2.65017	2.64485	5.44845	2.92796	2.7916	2.43602	2.65318	5.11959	2.53608	2.70404	4.42314	2.27829	5.54046	2.93096	6.06131
Ref2	3.16485	2.65017	2.64485	5.44845	2.92796	2.7916	2.43602	2.65318	5.11959	2.53608	2.70404	4.42314	2.27829	5.54046	2.93096	6.06131
SF2	3.16485	2.65017	2.64485	5.44845	2.92796	2.7916	2.43602	2.65318	5.11959	2.53608	2.70404	4.42314	2.27829	5.54046	2.93096	6.06131
bru3	3.16485	2.65017	2.64485	5.44845	2.92796	2.7916	2.43602	2.65318	5.11959	2.53608	2.70404	4.42314	2.27829	5.54046	2.93096	6.06131
lark	3.16485	2.65017	2.64485	5.44845	2.92796	2.7916	2.43602	2.65318	5.11959	2.53608	2.70404	4.42314	2.27829	5.54046	2.93096	6.06131
CG2950	2.8132	2.35571	2.35098	4.84307	2.60263	2.48142	2.16535	2.35838	4.55075	2.25429	2.40359	3.93168	2.02515	4.92485	2.6053	5.38783
B52	2.8132	2.35571	2.35098	4.84307	2.60263	2.48142	2.16535	2.35838	4.55075	2.25429	2.40359	3.93168	2.02515	4.92485	2.6053	5.38783
mod	2.8132	2.35571	2.35098	4.84307	2.60263	2.48142	2.16535	2.35838	4.55075	2.25429	2.40359	3.93168	2.02515	4.92485	2.6053	5.38783
orb2	2.46155	2.06124	2.0571	4.23769	2.27731	2.17125	1.89468	2.06358	3.98191	1.97251	2.10315	3.44022	1.77201	4.30924	2.27964	4.71435
Srp54	2.1099	1.76678	1.76323	3.6323	1.95198	1.86107	1.62401	1.76879	3.41306	1.69072	1.8027	2.94876	1.51886	3.69364	1.95397	4.04087
SF1	1.75825	1.47232	1.46936	3.02692	1.62665	1.55089	1.35334	1.47399	2.84422	1.40893	1.50225	2.4573	1.26572	3.07803	1.62831	3.3674
CG7903	1.75825	1.47232	1.46936	3.02692	1.62665	1.55089	1.35334	1.47399	2.84422	1.40893	1.50225	2.4573	1.26572	3.07803	1.62831	3.3674
Hrb87F	1.4066	1.17785	1.17549	2.42153	1.30132	1.24071	1.08267	1.17919	2.27537	1.12715	1.2018	1.96584	1.01257	2.46243	1.30265	2.69392
tra2	1.4066	1.17785	1.17549	2.42153	1.30132	1.24071	1.08267	1.17919	2.27537	1.12715	1.2018	1.96584	1.01257	2.46243	1.30265	2.69392
CG7804	1.4066	1.17785	1.17549	2.42153	1.30132	1.24071	1.08267	1.17919	2.27537	1.12715	1.2018	1.96584	1.01257	2.46243	1.30265	2.69392
eIF2alpha	1.4066	1.17785	1.17549	2.42153	1.30132	1.24071	1.08267	1.17919	2.27537	1.12715	1.2018	1.96584	1.01257	2.46243	1.30265	2.69392
puf	0.35165	0.294463	0.293872	0.605384	0.325329	0.310178	0.270669	0.294798	0.568844	0.281787	0.300449	0.49146	0.253144	0.615606	0.325662	0.673479
