# Supplementary material for: Diverse cell-specific patterns of alternative polyadenylation in Drosophila
Source: Nat Commun. 2022 Sep 13;13:5372. doi: 10.1038/s41467-022-32305-0 (PMC9470587; doi:10.1038/s41467-022-32305-0)
Supplement: Supplementary file 14 — Source data [file 41467_2022_32305_MOESM14_ESM.xlsx]

## Sheet: Source data Lee et al.
The panels were used to generate the RT-PCR results in Figure1 and Figure4. Cropped with correspond figures are as shown.
